# Supplementary material for: How Accurate Can Crystal Structure Predictions Be for High-Energy Molecular Crystals?
Source: Molecules. 2023 May 31;28(11):4471. doi: 10.3390/molecules28114471 (PMC10254755; doi:10.3390/molecules28114471)
Supplement: Supplementary file 1 [file molecules-28-04471-s001.zip]

Archive with 49 entries (41 files):
- HMX_Sim_1b/INPUT.txt
- HMX_Sim_1b/MOL_1
- HMX_Sim_1b/Specific/
- HMX_Sim_1b/Specific/c_pbe_v1.2.uspp.F.UPF
- HMX_Sim_1b/Specific/h_pbe_v1.4.uspp.F.UPF
- HMX_Sim_1b/Specific/n_pbe_v1.2.uspp.F.UPF
- HMX_Sim_1b/Specific/o_pbe_v1.2.uspp.F.UPF
- HMX_Sim_1b/Specific/qEspresso_options_1
- HMX_Sim_1b/Submission/
- HMX_Sim_1b/Submission/checkStatus_local.py
- HMX_Sim_1b/Submission/checkStatus_remote.py
- HMX_Sim_1b/Submission/submitJob_local.py
- HMX_Sim_1b/Submission/submitJob_remote.py
- HMX_Sim_1b/Submission/test_submission_scripts.py
- HMX_Sim_5b/INPUT.txt
- HMX_Sim_5b/MOL_1
- HMX_Sim_5b/Specific/
- HMX_Sim_5b/Specific/c_pbe_v1.2.uspp.F.UPF
- HMX_Sim_5b/Specific/h_pbe_v1.4.uspp.F.UPF
- HMX_Sim_5b/Specific/n_pbe_v1.2.uspp.F.UPF
- HMX_Sim_5b/Specific/o_pbe_v1.2.uspp.F.UPF
- HMX_Sim_5b/Specific/qEspresso_options_1
- HMX_Sim_5b/Submission/
- HMX_Sim_5b/Submission/checkStatus_local.py
- HMX_Sim_5b/Submission/checkStatus_remote.py
- HMX_Sim_5b/Submission/submitJob_local.py
- HMX_Sim_5b/Submission/submitJob_remote.py
- HMX_Sim_5b/Submission/test_submission_scripts.py
- HMX_Sim_7/INPUT.txt
- HMX_Sim_7/MOL_1
- HMX_Sim_7/Specific/
- HMX_Sim_7/Specific/cp2k_options_1
- HMX_Sim_7/Submission/
- HMX_Sim_7/Submission/checkStatus_local.py
- HMX_Sim_7/Submission/checkStatus_remote.py
- HMX_Sim_7/Submission/submitJob_local.py
- HMX_Sim_7/Submission/submitJob_remote.py
- HMX_Sim_7/Submission/test_submission_scripts.py
- HMX_Sim_8b/INPUT.txt
- HMX_Sim_8b/MOL_1
- HMX_Sim_8b/Specific/
- HMX_Sim_8b/Specific/cp2k_options_1
- HMX_Sim_8b/Submission/
- HMX_Sim_8b/Submission/checkStatus_local.py
- HMX_Sim_8b/Submission/checkStatus_remote.py
- HMX_Sim_8b/Submission/submitJob_local.py
- HMX_Sim_8b/Submission/submitJob_remote.py
- HMX_Sim_8b/Submission/test_submission_scripts.py
- README.txt
