# Supplementary material for: How Accurate Can Crystal Structure Predictions Be for High-Energy Molecular Crystals?
Source: Molecules. 2023 May 31;28(11):4471. doi: 10.3390/molecules28114471 (PMC10254755; doi:10.3390/molecules28114471)
Supplement: Supplementary file 1 [file molecules-28-04471-s001.zip › HMX_Sim_1b/MOL_1]

HMX_1
Number of atoms: 28
   O    0.6333  -0.6017  -4.0221   0  0  0  0
   N   -0.0320   0.2029  -3.3120   1  0  0  0
   O   -0.9633   0.9025  -3.7222   2  1  0  0
   N    0.2956   0.4013  -1.9753   2  1  3  0
   C    1.0307  -0.6836  -1.2977   4  2  1  0
   C   -0.5618   1.3867  -1.1953   4  2  5  0
   N    0.2238  -1.3809  -0.2350   5  4  2  0
   H    1.8794  -0.2285  -0.7914   5  4  7  0
   H    1.3856  -1.4083  -2.0892   5  4  7  0
   N   -0.2238   1.3809   0.2350   6  4  2  0
   H   -1.6000   1.0757  -1.2542   6  4 10  0
   H   -0.4176   2.4182  -1.6334   6  4 10  0
   N   -0.7862  -2.2296  -0.6316   7  5  4  0
   C    0.5618  -1.3867   1.1952   7  5 13  0
   N    0.7862   2.2296   0.6316  10  6  4  0
   C   -1.0307   0.6836   1.2977  10  6 15  0
   O   -0.9463  -2.3491  -1.8771  13  7  5  0
   O   -1.4710  -2.7646   0.2864  13  7 17  0
   N   -0.2956  -0.4013   1.9753  14  7  5  0
   H    1.6000  -1.0757   1.2542  14  7 19  0
   H    0.4176  -2.4182   1.6334  14  7 19  0
   O    0.9463   2.3491   1.8771  15 10  6  0
   O    1.4710   2.7646  -0.2864  15 10 22  0
   H   -1.8794   0.2285   0.7914  16 10 19  0
   H   -1.3856   1.4083   2.0892  16 10 19  0
   N    0.0320  -0.2029   3.3120  19 14 16  0
   O    0.9633  -0.9025   3.7222  26 19 14  0
   O   -0.6333   0.6017   4.0221  26 19 27  0
