# Supplementary material for: How Accurate Can Crystal Structure Predictions Be for High-Energy Molecular Crystals?
Source: Molecules. 2023 May 31;28(11):4471. doi: 10.3390/molecules28114471 (PMC10254755; doi:10.3390/molecules28114471)
Supplement: Supplementary file 1 [file molecules-28-04471-s001.zip › HMX_Sim_1b/Specific/c_pbe_v1.2.uspp.F.UPF]

<PP_INFO>
Generated using Vanderbilt code, version   7  3  6                              
Author: kfg        Generation date:    3    2 2014                              
Automatically converted from original format                                    
    0        The Pseudo was generated with a Non-Relativistic Calculation
  1.30000000000E+00    Local Potential cutoff radius
nl pn  l   occ               Rcut            Rcut US             E pseu
2S  2  0  2.00      0.00000000000      1.30000000000     -1.00977997800
2P  2  1  2.00      0.00000000000      1.30000000000     -0.38871106500
</PP_INFO>


<PP_HEADER>
   0                   Version Number
  C                    Element
   US                  Ultrasoft pseudopotential
    T                  Nonlinear Core Correction
SLA  PW   PBE  PBE     PBE  Exchange-Correlation functional
    4.00000000000      Z valence
  -10.81268860050      Total energy
    0.00000    0.00000 Suggested cutoff for wfc and rho
    1                  Max angular momentum component
  721                  Number of points in mesh
    2    4             Number of Wavefunctions, Number of Projectors
 Wavefunctions         nl  l   occ
                       2S  0  2.00
                       2P  1  2.00
</PP_HEADER>


<PP_MESH>
  <PP_R>
  0.00000000000E+00  7.06180151333E-06  1.42443146680E-05  2.15496028610E-05
  2.89797647603E-05  3.65369349077E-05  4.42232843318E-05  5.20410211722E-05
  5.99923913133E-05  6.80796790299E-05  7.63052076433E-05  8.46713401887E-05
  9.31804800941E-05  1.01835071871E-04  1.10637601815E-04  1.19590598724E-04
  1.28696634621E-04  1.37958325492E-04  1.47378332043E-04  1.56959360459E-04
  1.66704163185E-04  1.76615539714E-04  1.86696337391E-04  1.96949452236E-04
  2.07377829770E-04  2.17984465864E-04  2.28772407599E-04  2.39744754143E-04
  2.50904657637E-04  2.62255324107E-04  2.73800014379E-04  2.85542045019E-04
  2.97484789285E-04  3.09631678098E-04  3.21986201022E-04  3.34551907273E-04
  3.47332406736E-04  3.60331371001E-04  3.73552534418E-04  3.86999695173E-04
  4.00676716373E-04  4.14587527163E-04  4.28736123849E-04  4.43126571050E-04
  4.57763002861E-04  4.72649624048E-04  4.87790711249E-04  5.03190614203E-04
  5.18853757007E-04  5.34784639377E-04  5.50987837948E-04  5.67468007585E-04
  5.84229882722E-04  6.01278278721E-04  6.18618093257E-04  6.36254307723E-04
  6.54191988661E-04  6.72436289222E-04  6.90992450638E-04  7.09865803737E-04
  7.29061770466E-04  7.48585865457E-04  7.68443697604E-04  7.88640971677E-04
  8.09183489964E-04  8.30077153930E-04  8.51327965923E-04  8.72942030889E-04
  8.94925558131E-04  9.17284863090E-04  9.40026369163E-04  9.63156609543E-04
  9.86682229102E-04  1.01060998630E-03  1.03494675510E-03  1.05969952701E-03
  1.08487541301E-03  1.11048164564E-03  1.13652558108E-03  1.16301470125E-03
  1.18995661596E-03  1.21735906511E-03  1.24522992088E-03  1.27357719003E-03
  1.30240901618E-03  1.33173368217E-03  1.36155961239E-03  1.39189537527E-03
  1.42274968567E-03  1.45413140745E-03  1.48604955597E-03  1.51851330069E-03
  1.55153196782E-03  1.58511504299E-03  1.61927217395E-03  1.65401317340E-03
  1.68934802175E-03  1.72528687002E-03  1.76184004274E-03  1.79901804094E-03
  1.83683154513E-03  1.87529141840E-03  1.91440870953E-03  1.95419465616E-03
  1.99466068802E-03  2.03581843021E-03  2.07767970658E-03  2.12025654304E-03
  2.16356117109E-03  2.20760603133E-03  2.25240377699E-03  2.29796727758E-03
  2.34430962263E-03  2.39144412539E-03  2.43938432670E-03  2.48814399884E-03
  2.53773714952E-03  2.58817802591E-03  2.63948111868E-03  2.69166116622E-03
  2.74473315885E-03  2.79871234313E-03  2.85361422623E-03  2.90945458039E-03
  2.96624944748E-03  3.02401514356E-03  3.08276826360E-03  3.14252568623E-03
  3.20330457859E-03  3.26512240130E-03  3.32799691342E-03  3.39194617757E-03
  3.45698856514E-03  3.52314276156E-03  3.59042777163E-03  3.65886292505E-03
  3.72846788191E-03  3.79926263836E-03  3.87126753238E-03  3.94450324956E-03
  4.01899082913E-03  4.09475166991E-03  4.17180753653E-03  4.25018056564E-03
  4.32989327232E-03  4.41096855646E-03  4.49342970944E-03  4.57730042075E-03
  4.66260478481E-03  4.74936730793E-03  4.83761291529E-03  4.92736695815E-03
  5.01865522111E-03  5.11150392953E-03  5.20593975703E-03  5.30198983321E-03
  5.39968175139E-03  5.49904357658E-03  5.60010385349E-03  5.70289161480E-03
  5.80743638944E-03  5.91376821109E-03  6.02191762684E-03  6.13191570591E-03
  6.24379404863E-03  6.35758479548E-03  6.47332063634E-03  6.59103481988E-03
  6.71076116310E-03  6.83253406107E-03  6.95638849678E-03  7.08236005122E-03
  7.21048491357E-03  7.34079989163E-03  7.47334242237E-03  7.60815058269E-03
  7.74526310038E-03  7.88471936520E-03  8.02655944024E-03  8.17082407341E-03
  8.31755470914E-03  8.46679350032E-03  8.61858332035E-03  8.77296777551E-03
  8.92999121747E-03  9.08969875603E-03  9.25213627207E-03  9.41735043075E-03
  9.58538869490E-03  9.75629933865E-03  9.93013146133E-03  1.01069350016E-02
  1.02867607515E-02  1.04696603718E-02  1.06556864057E-02  1.08448922951E-02
  1.10373323951E-02  1.12330619901E-02  1.14321373093E-02  1.16346155433E-02
  1.18405548601E-02  1.20500144221E-02  1.22630544030E-02  1.24797360050E-02
  1.27001214767E-02  1.29242741304E-02  1.31522583609E-02  1.33841396636E-02
  1.36199846535E-02  1.38598610845E-02  1.41038378682E-02  1.43519850946E-02
  1.46043740515E-02  1.48610772453E-02  1.51221684220E-02  1.53877225880E-02
  1.56578160319E-02  1.59325263462E-02  1.62119324499E-02  1.64961146111E-02
  1.67851544697E-02  1.70791350612E-02  1.73781408408E-02  1.76822577068E-02
  1.79915730262E-02  1.83061756593E-02  1.86261559854E-02  1.89516059285E-02
  1.92826189843E-02  1.96192902462E-02  1.99617164336E-02  2.03099959187E-02
  2.06642287555E-02  2.10245167083E-02  2.13909632809E-02  2.17636737461E-02
  2.21427551767E-02  2.25283164752E-02  2.29204684060E-02  2.33193236268E-02
  2.37249967210E-02  2.41376042305E-02  2.45572646896E-02  2.49840986585E-02
  2.54182287584E-02  2.58597797065E-02  2.63088783519E-02  2.67656537118E-02
  2.72302370090E-02  2.77027617093E-02  2.81833635599E-02  2.86721806284E-02
  2.91693533424E-02  2.96750245302E-02  3.01893394612E-02  3.07124458881E-02
  3.12444940894E-02  3.17856369121E-02  3.23360298162E-02  3.28958309188E-02
  3.34652010400E-02  3.40443037488E-02  3.46333054102E-02  3.52323752330E-02
  3.58416853183E-02  3.64614107092E-02  3.70917294408E-02  3.77328225914E-02
  3.83848743346E-02  3.90480719925E-02  3.97226060887E-02  4.04086704038E-02
  4.11064620310E-02  4.18161814322E-02  4.25380324961E-02  4.32722225965E-02
  4.40189626520E-02  4.47784671866E-02  4.55509543912E-02  4.63366461865E-02
  4.71357682865E-02  4.79485502636E-02  4.87752256142E-02  4.96160318262E-02
  5.04712104470E-02  5.13410071528E-02  5.22256718194E-02  5.31254585938E-02
  5.40406259673E-02  5.49714368499E-02  5.59181586455E-02  5.68810633289E-02
  5.78604275241E-02  5.88565325833E-02  5.98696646684E-02  6.09001148325E-02
  6.19481791040E-02  6.30141585716E-02  6.40983594705E-02  6.52010932706E-02
  6.63226767660E-02  6.74634321660E-02  6.86236871875E-02  6.98037751494E-02
  7.10040350680E-02  7.22248117548E-02  7.34664559153E-02  7.47293242499E-02
  7.60137795562E-02  7.73201908334E-02  7.86489333881E-02  8.00003889424E-02
  8.13749457432E-02  8.27729986742E-02  8.41949493690E-02  8.56412063263E-02
  8.71121850280E-02  8.86083080576E-02  9.01300052224E-02  9.16777136765E-02
  9.32518780467E-02  9.48529505598E-02  9.64813911731E-02  9.81376677059E-02
  9.98222559746E-02  1.01535639929E-01  1.03278311790E-01  1.05050772195E-01
  1.06853530337E-01  1.08687104114E-01  1.10552020275E-01  1.12448814575E-01
  1.14378031927E-01  1.16340226556E-01  1.18335962165E-01  1.20365812088E-01
  1.22430359463E-01  1.24530197394E-01  1.26665929124E-01  1.28838168207E-01
  1.31047538686E-01  1.33294675270E-01  1.35580223517E-01  1.37904840022E-01
  1.40269192602E-01  1.42673960489E-01  1.45119834528E-01  1.47607517369E-01
  1.50137723677E-01  1.52711180331E-01  1.55328626634E-01  1.57990814529E-01
  1.60698508811E-01  1.63452487348E-01  1.66253541304E-01  1.69102475368E-01
  1.72000107985E-01  1.74947271586E-01  1.77944812837E-01  1.80993592872E-01
  1.84094487546E-01  1.87248387687E-01  1.90456199350E-01  1.93718844076E-01
  1.97037259161E-01  2.00412397920E-01  2.03845229965E-01  2.07336741484E-01
  2.10887935519E-01  2.14499832260E-01  2.18173469335E-01  2.21909902109E-01
  2.25710203987E-01  2.29575466721E-01  2.33506800728E-01  2.37505335403E-01
  2.41572219447E-01  2.45708621199E-01  2.49915728965E-01  2.54194751368E-01
  2.58546917686E-01  2.62973478214E-01  2.67475704616E-01  2.72054890295E-01
  2.76712350763E-01  2.81449424017E-01  2.86267470928E-01  2.91167875626E-01
  2.96152045904E-01  3.01221413616E-01  3.06377435095E-01  3.11621591564E-01
  3.16955389570E-01  3.22380361409E-01  3.27898065571E-01  3.33510087184E-01
  3.39218038475E-01  3.45023559227E-01  3.50928317254E-01  3.56934008879E-01
  3.63042359420E-01  3.69255123689E-01  3.75574086492E-01  3.82001063146E-01
  3.88537899996E-01  3.95186474950E-01  4.01948698013E-01  4.08826511842E-01
  4.15821892299E-01  4.22936849023E-01  4.30173426002E-01  4.37533702165E-01
  4.45019791977E-01  4.52633846047E-01  4.60378051745E-01  4.68254633831E-01
  4.76265855095E-01  4.84414017007E-01  4.92701460374E-01  5.01130566020E-01
  5.09703755463E-01  5.18423491615E-01  5.27292279486E-01  5.36312666909E-01
  5.45487245267E-01  5.54818650237E-01  5.64309562551E-01  5.73962708767E-01
  5.83780862044E-01  5.93766842950E-01  6.03923520263E-01  6.14253811799E-01
  6.24760685253E-01  6.35447159044E-01  6.46316303191E-01  6.57371240187E-01
  6.68615145904E-01  6.80051250496E-01  6.91682839336E-01  7.03513253954E-01
  7.15545892999E-01  7.27784213216E-01  7.40231730437E-01  7.52892020593E-01
  7.65768720740E-01  7.78865530106E-01  7.92186211149E-01  8.05734590644E-01
  8.19514560779E-01  8.33530080271E-01  8.47785175509E-01  8.62283941705E-01
  8.77030544075E-01  8.92029219032E-01  9.07284275405E-01  9.22800095676E-01
  9.38581137241E-01  9.54631933687E-01  9.70957096097E-01  9.87561314376E-01
  1.00444935859E+00  1.02162608036E+00  1.03909641421E+00  1.05686537903E+00
  1.07493807951E+00  1.09331970758E+00  1.11201554394E+00  1.13103095952E+00
  1.15037141709E+00  1.17004247279E+00  1.19004977774E+00  1.21039907964E+00
  1.23109622446E+00  1.25214715808E+00  1.27355792804E+00  1.29533468523E+00
  1.31748368568E+00  1.34001129239E+00  1.36292397710E+00  1.38622832218E+00
  1.40993102251E+00  1.43403888742E+00  1.45855884264E+00  1.48349793227E+00
  1.50886332083E+00  1.53466229531E+00  1.56090226726E+00  1.58759077490E+00
  1.61473548534E+00  1.64234419671E+00  1.67042484048E+00  1.69898548366E+00
  1.72803433118E+00  1.75757972820E+00  1.78763016256E+00  1.81819426715E+00
  1.84928082245E+00  1.88089875903E+00  1.91305716011E+00  1.94576526417E+00
  1.97903246763E+00  2.01286832750E+00  2.04728256417E+00  2.08228506419E+00
  2.11788588310E+00  2.15409524833E+00  2.19092356211E+00  2.22838140453E+00
  2.26647953648E+00  2.30522890283E+00  2.34464063551E+00  2.38472605677E+00
  2.42549668235E+00  2.46696422488E+00  2.50914059718E+00  2.55203791570E+00
  2.59566850401E+00  2.64004489634E+00  2.68517984116E+00  2.73108630487E+00
  2.77777747552E+00  2.82526676656E+00  2.87356782075E+00  2.92269451406E+00
  2.97266095963E+00  3.02348151185E+00  3.07517077048E+00  3.12774358485E+00
  3.18121505812E+00  3.23560055159E+00  3.29091568917E+00  3.34717636184E+00
  3.40439873218E+00  3.46259923908E+00  3.52179460242E+00  3.58200182789E+00
  3.64323821185E+00  3.70552134633E+00  3.76886912407E+00  3.83329974366E+00
  3.89883171478E+00  3.96548386348E+00  4.03327533764E+00  4.10222561245E+00
  4.17235449597E+00  4.24368213489E+00  4.31622902025E+00  4.39001599336E+00
  4.46506425180E+00  4.54139535549E+00  4.61903123286E+00  4.69799418720E+00
  4.77830690305E+00  4.85999245269E+00  4.94307430280E+00  5.02757632118E+00
  5.11352278364E+00  5.20093838093E+00  5.28984822585E+00  5.38027786049E+00
  5.47225326353E+00  5.56580085772E+00  5.66094751747E+00  5.75772057659E+00
  5.85614783610E+00  5.95625757224E+00  6.05807854460E+00  6.16164000439E+00
  6.26697170280E+00  6.37410389959E+00  6.48306737176E+00  6.59389342243E+00
  6.70661388976E+00  6.82126115617E+00  6.93786815759E+00  7.05646839296E+00
  7.17709593384E+00  7.29978543417E+00  7.42457214029E+00  7.55149190100E+00
  7.68058117788E+00  7.81187705580E+00  7.94541725351E+00  8.08124013453E+00
  8.21938471814E+00  8.35989069061E+00  8.50279841659E+00  8.64814895071E+00
  8.79598404935E+00  8.94634618268E+00  9.09927854683E+00  9.25482507631E+00
  9.41303045663E+00  9.57394013714E+00  9.73760034406E+00  9.90405809382E+00
  1.00733612065E+01  1.02455583196E+01  1.04206989020E+01  1.05988332683E+01
  1.07800125929E+01  1.09642889253E+01  1.11517152044E+01  1.13423452741E+01
  1.15362338988E+01  1.17334367790E+01  1.19340105672E+01  1.21380128844E+01
  1.23455023365E+01  1.25565385312E+01  1.27711820951E+01  1.29894946912E+01
  1.32115390364E+01  1.34373789198E+01  1.36670792209E+01  1.39007059280E+01
  1.41383261576E+01  1.43800081734E+01  1.46258214060E+01  1.48758364728E+01
  1.51301251982E+01  1.53887606344E+01  1.56518170825E+01  1.59193701134E+01
  1.61914965900E+01  1.64682746890E+01  1.67497839232E+01  1.70361051650E+01
  1.73273206688E+01  1.76235140951E+01  1.79247705348E+01  1.82311765328E+01
  1.85428201138E+01  1.88597908068E+01  1.91821796715E+01  1.95100793239E+01
  1.98435839632E+01  2.01827893988E+01  2.05277930780E+01  2.08786941137E+01
  2.12355933127E+01  2.15985932055E+01  2.19677980749E+01  2.23433139862E+01
  2.27252488180E+01  2.31137122927E+01  2.35088160083E+01  2.39106734706E+01
  2.43194001253E+01  2.47351133917E+01  2.51579326963E+01  2.55879795068E+01
  2.60253773673E+01  2.64702519339E+01  2.69227310102E+01  2.73829445849E+01
  2.78510248684E+01  2.83271063311E+01  2.88113257419E+01  2.93038222078E+01
  2.98047372134E+01  3.03142146620E+01  3.08324009165E+01  3.13594448418E+01
  3.18954978476E+01  3.24407139313E+01  3.29952497230E+01  3.35592645302E+01
  3.41329203834E+01  3.47163820828E+01  3.53098172456E+01  3.59133963544E+01
  3.65272928057E+01  3.71516829600E+01  3.77867461926E+01  3.84326649449E+01
  3.90896247768E+01  3.97578144201E+01  4.04374258329E+01  4.11286542543E+01
  4.18316982608E+01  4.25467598235E+01  4.32740443657E+01  4.40137608221E+01
  4.47661216989E+01  4.55313431350E+01  4.63096449635E+01  4.71012507756E+01
  4.79063879842E+01  4.87252878898E+01  4.95581857464E+01  5.04053208295E+01
  5.12669365045E+01  5.21432802970E+01  5.30346039636E+01  5.39411635644E+01
  5.48632195363E+01  5.58010367682E+01  5.67548846769E+01  5.77250372844E+01
  5.87117732967E+01  5.97153761841E+01  6.07361342621E+01  6.17743407750E+01
  6.28302939792E+01  6.39042972298E+01  6.49966590670E+01  6.61076933054E+01
  6.72377191234E+01  6.83870611558E+01  6.95560495861E+01  7.07450202422E+01
  7.19543146924E+01  7.31842803434E+01  7.44352705407E+01  7.57076446695E+01
  7.70017682583E+01  7.83180130838E+01  7.96567572776E+01  8.10183854350E+01
  8.24032887255E+01
  </PP_R>
  <PP_RAB>
  7.00212479284E-06  7.12181634392E-06  7.24355385501E-06  7.36737229896E-06
  7.49330724641E-06  7.62139487602E-06  7.75167198491E-06  7.88417599915E-06
  8.01894498459E-06  8.15601765776E-06  8.29543339697E-06  8.43723225367E-06
  8.58145496393E-06  8.72814296014E-06  8.87733838293E-06  9.02908409325E-06
  9.18342368472E-06  9.34040149610E-06  9.50006262408E-06  9.66245293622E-06
  9.82761908412E-06  9.99560851680E-06  1.01664694944E-05  1.03402511019E-05
  1.05170032635E-05  1.06967767566E-05  1.08796232267E-05  1.10655952020E-05
  1.12547461087E-05  1.14471302862E-05  1.16428030027E-05  1.18418204711E-05
  1.20442398655E-05  1.22501193369E-05  1.24595180305E-05  1.26724961026E-05
  1.28891147375E-05  1.31094361657E-05  1.33335236813E-05  1.35614416602E-05
  1.37932555788E-05  1.40290320329E-05  1.42688387564E-05  1.45127446411E-05
  1.47608197566E-05  1.50131353699E-05  1.52697639665E-05  1.55307792709E-05
  1.57962562675E-05  1.60662712230E-05  1.63409017072E-05  1.66202266163E-05
  1.69043261949E-05  1.71932820593E-05  1.74871772209E-05  1.77860961102E-05
  1.80901246007E-05  1.83993500339E-05  1.87138612443E-05  1.90337485850E-05
  1.93591039533E-05  1.96900208175E-05  2.00265942438E-05  2.03689209230E-05
  2.07170991990E-05  2.10712290967E-05  2.14314123509E-05  2.17977524350E-05
  2.21703545917E-05  2.25493258622E-05  2.29347751176E-05  2.33268130902E-05
  2.37255524047E-05  2.41311076114E-05  2.45435952183E-05  2.49631337252E-05
  2.53898436573E-05  2.58238476003E-05  2.62652702349E-05  2.67142383734E-05
  2.71708809956E-05  2.76353292862E-05  2.81077166721E-05  2.85881788611E-05
  2.90768538807E-05  2.95738821177E-05  3.00794063588E-05  3.05935718313E-05
  3.11165262449E-05  3.16484198344E-05  3.21894054025E-05  3.27396383639E-05
  3.32992767899E-05  3.38684814537E-05  3.44474158768E-05  3.50362463759E-05
  3.56351421107E-05  3.62442751322E-05  3.68638204326E-05  3.74939559952E-05
  3.81348628459E-05  3.87867251047E-05  3.94497300391E-05  4.01240681175E-05
  4.08099330643E-05  4.15075219151E-05  4.22170350738E-05  4.29386763697E-05
  4.36726531165E-05  4.44191761713E-05  4.51784599960E-05  4.59507227180E-05
  4.67361861934E-05  4.75350760707E-05  4.83476218555E-05  4.91740569765E-05
  5.00146188526E-05  5.08695489608E-05  5.17390929060E-05  5.26235004915E-05
  5.35230257903E-05  5.44379272187E-05  5.53684676102E-05  5.63149142910E-05
  5.72775391570E-05  5.82566187516E-05  5.92524343454E-05  6.02652720170E-05
  6.12954227351E-05  6.23431824421E-05  6.34088521389E-05  6.44927379720E-05
  6.55951513207E-05  6.67164088870E-05  6.78568327866E-05  6.90167506412E-05
  7.01964956727E-05  7.13964067990E-05  7.26168287315E-05  7.38581120736E-05
  7.51206134221E-05  7.64046954692E-05  7.77107271068E-05  7.90390835326E-05
  8.03901463576E-05  8.17643037160E-05  8.31619503766E-05  8.45834878563E-05
  8.60293245354E-05  8.74998757746E-05  8.89955640350E-05  9.05168189987E-05
  9.20640776930E-05  9.36377846153E-05  9.52383918612E-05  9.68663592540E-05
  9.85221544775E-05  1.00206253209E-04  1.01919139259E-04  1.03661304705E-04
  1.05433250038E-04  1.07235484303E-04  1.09068525248E-04  1.10932899469E-04
  1.12829142566E-04  1.14757799293E-04  1.16719423714E-04  1.18714579367E-04
  1.20743839422E-04  1.22807786845E-04  1.24907014569E-04  1.27042125661E-04
  1.29213733497E-04  1.31422461939E-04  1.33668945511E-04  1.35953829584E-04
  1.38277770562E-04  1.40641436067E-04  1.43045505136E-04  1.45490668410E-04
  1.47977628338E-04  1.50507099375E-04  1.53079808189E-04  1.55696493869E-04
  1.58357908140E-04  1.61064815573E-04  1.63817993811E-04  1.66618233789E-04
  1.69466339961E-04  1.72363130533E-04  1.75309437697E-04  1.78306107870E-04
  1.81354001938E-04  1.84453995501E-04  1.87606979127E-04  1.90813858609E-04
  1.94075555219E-04  1.97393005981E-04  2.00767163934E-04  2.04198998408E-04
  2.07689495303E-04  2.11239657371E-04  2.14850504505E-04  2.18523074031E-04
  2.22258421008E-04  2.26057618528E-04  2.29921758028E-04  2.33851949599E-04
  2.37849322311E-04  2.41915024530E-04  2.46050224254E-04  2.50256109447E-04
  2.54533888377E-04  2.58884789968E-04  2.63310064149E-04  2.67810982217E-04
  2.72388837197E-04  2.77044944219E-04  2.81780640893E-04  2.86597287692E-04
  2.91496268346E-04  2.96478990238E-04  3.01546884806E-04  3.06701407958E-04
  3.11944040491E-04  3.17276288510E-04  3.22699683867E-04  3.28215784598E-04
  3.33826175374E-04  3.39532467949E-04  3.45336301633E-04  3.51239343753E-04
  3.57243290140E-04  3.63349865612E-04  3.69560824468E-04  3.75877950998E-04
  3.82303059990E-04  3.88837997254E-04  3.95484640149E-04  4.02244898129E-04
  4.09120713284E-04  4.16114060903E-04  4.23226950040E-04  4.30461424089E-04
  4.37819561376E-04  4.45303475751E-04  4.52915317198E-04  4.60657272450E-04
  4.68531565623E-04  4.76540458849E-04  4.84686252926E-04  4.92971287985E-04
  5.01397944156E-04  5.09968642254E-04  5.18685844474E-04  5.27552055100E-04
  5.36569821223E-04  5.45741733473E-04  5.55070426762E-04  5.64558581044E-04
  5.74208922081E-04  5.84024222230E-04  5.94007301237E-04  6.04161027047E-04
  6.14488316629E-04  6.24992136814E-04  6.35675505145E-04  6.46541490748E-04
  6.57593215210E-04  6.68833853478E-04  6.80266634770E-04  6.91894843502E-04
  7.03721820234E-04  7.15750962627E-04  7.27985726422E-04  7.40429626428E-04
  7.53086237538E-04  7.65959195751E-04  7.79052199220E-04  7.92369009310E-04
  8.05913451683E-04  8.19689417396E-04  8.33700864016E-04  8.47951816762E-04
  8.62446369657E-04  8.77188686704E-04  8.92183003087E-04  9.07433626382E-04
  9.22944937799E-04  9.38721393436E-04  9.54767525564E-04  9.71087943927E-04
  9.87687337065E-04  1.00457047366E-03  1.02174220392E-03  1.03920746094E-03
  1.05697126215E-03  1.07503871075E-03  1.09341499717E-03  1.11210540057E-03
  1.13111529032E-03  1.15045012761E-03  1.17011546695E-03  1.19011695783E-03
  1.21046034628E-03  1.23115147657E-03  1.25219629285E-03  1.27360084089E-03
  1.29537126981E-03  1.31751383383E-03  1.34003489408E-03  1.36294092043E-03
  1.38623849332E-03  1.40993430571E-03  1.43403516494E-03  1.45854799473E-03
  1.48347983713E-03  1.50883785458E-03  1.53462933195E-03  1.56086167863E-03
  1.58754243067E-03  1.61467925293E-03  1.64227994129E-03  1.67035242489E-03
  1.69890476843E-03  1.72794517443E-03  1.75748198565E-03  1.78752368742E-03
  1.81807891017E-03  1.84915643180E-03  1.88076518030E-03  1.91291423623E-03
  1.94561283541E-03  1.97887037151E-03  2.01269639877E-03  2.04710063476E-03
  2.08209296315E-03  2.11768343656E-03  2.15388227944E-03  2.19069989102E-03
  2.22814684829E-03  2.26623390903E-03  2.30497201491E-03  2.34437229466E-03
  2.38444606720E-03  2.42520484495E-03  2.46666033713E-03  2.50882445309E-03
  2.55170930576E-03  2.59532721514E-03  2.63969071181E-03  2.68481254054E-03
  2.73070566396E-03  2.77738326628E-03  2.82485875706E-03  2.87314577510E-03
  2.92225819233E-03  2.97221011778E-03  3.02301590169E-03  3.07469013957E-03
  3.12724767642E-03  3.18070361102E-03  3.23507330022E-03  3.29037236337E-03
  3.34661668684E-03  3.40382242852E-03  3.46200602251E-03  3.52118418384E-03
  3.58137391325E-03  3.64259250209E-03  3.70485753726E-03  3.76818690631E-03
  3.83259880254E-03  3.89811173024E-03  3.96474451001E-03  4.03251628416E-03
  4.10144652220E-03  4.17155502646E-03  4.24286193776E-03  4.31538774119E-03
  4.38915327202E-03  4.46417972164E-03  4.54048864371E-03  4.61810196031E-03
  4.69704196823E-03  4.77733134542E-03  4.85899315747E-03  4.94205086422E-03
  5.02652832655E-03  5.11244981320E-03  5.19984000775E-03  5.28872401572E-03
  5.37912737175E-03  5.47107604699E-03  5.56459645650E-03  5.65971546690E-03
  5.75646040403E-03  5.85485906084E-03  5.95493970537E-03  6.05673108884E-03
  6.16026245394E-03  6.26556354325E-03  6.37266460771E-03  6.48159641541E-03
  6.59239026032E-03  6.70507797139E-03  6.81969192162E-03  6.93626503736E-03
  7.05483080783E-03  7.17542329467E-03  7.29807714178E-03  7.42282758522E-03
  7.54971046339E-03  7.67876222729E-03  7.81001995098E-03  7.94352134227E-03
  8.07930475353E-03  8.21740919270E-03  8.35787433452E-03  8.50074053191E-03
  8.64604882755E-03  8.79384096572E-03  8.94415940422E-03  9.09704732665E-03
  9.25254865473E-03  9.41070806101E-03  9.57157098160E-03  9.73518362931E-03
  9.90159300690E-03  1.00708469206E-02  1.02429939937E-02  1.04180836807E-02
  1.05961662816E-02  1.07772929560E-02  1.09615157382E-02  1.11488875517E-02
  1.13394622249E-02  1.15332945061E-02  1.17304400796E-02  1.19309555816E-02
  1.21348986163E-02  1.23423277725E-02  1.25533026407E-02  1.27678838298E-02
  1.29861329848E-02  1.32081128045E-02  1.34338870595E-02  1.36635206103E-02
  1.38970794261E-02  1.41346306040E-02  1.43762423877E-02  1.46219841876E-02
  1.48719266006E-02  1.51261414304E-02  1.53847017079E-02  1.56476817125E-02
  1.59151569933E-02  1.61872043907E-02  1.64639020586E-02  1.67453294871E-02
  1.70315675247E-02  1.73226984020E-02  1.76188057554E-02  1.79199746507E-02
  1.82262916080E-02  1.85378446262E-02  1.88547232084E-02  1.91770183878E-02
  1.95048227534E-02  1.98382304772E-02  2.01773373407E-02  2.05222407628E-02
  2.08730398275E-02  2.12298353126E-02  2.15927297187E-02  2.19618272981E-02
  2.23372340855E-02  2.27190579281E-02  2.31074085163E-02  2.35023974159E-02
  2.39041380995E-02  2.43127459793E-02  2.47283384407E-02  2.51510348751E-02
  2.55809567152E-02  2.60182274691E-02  2.64629727563E-02  2.69153203435E-02
  2.73754001813E-02  2.78433444420E-02  2.83192875566E-02  2.88033662546E-02
  2.92957196024E-02  2.97964890435E-02  3.03058184393E-02  3.08238541103E-02
  3.13507448782E-02  3.18866421083E-02  3.24316997537E-02  3.29860743989E-02
  3.35499253049E-02  3.41234144553E-02  3.47067066023E-02  3.52999693145E-02
  3.59033730248E-02  3.65170910795E-02  3.71412997877E-02  3.77761784727E-02
  3.84219095227E-02  3.90786784439E-02  3.97466739132E-02  4.04260878327E-02
  4.11171153850E-02  4.18199550889E-02  4.25348088567E-02  4.32618820519E-02
  4.40013835487E-02  4.47535257915E-02  4.55185248563E-02  4.62966005125E-02
  4.70879762861E-02  4.78928795241E-02  4.87115414596E-02  4.95441972783E-02
  5.03910861863E-02  5.12524514781E-02  5.21285406075E-02  5.30196052579E-02
  5.39259014149E-02  5.48476894399E-02  5.57852341447E-02  5.67388048678E-02
  5.77086755515E-02  5.86951248211E-02  5.96984360642E-02  6.07188975127E-02
  6.17568023256E-02  6.28124486727E-02  6.38861398209E-02  6.49781842208E-02
  6.60888955956E-02  6.72185930312E-02  6.83676010679E-02  6.95362497934E-02
  7.07248749379E-02  7.19338179704E-02  7.31634261968E-02  7.44140528597E-02
  7.56860572401E-02  7.69798047601E-02  7.82956670885E-02  7.96340222468E-02
  8.09952547188E-02  8.23797555602E-02  8.37879225112E-02  8.52201601109E-02
  8.66768798136E-02  8.81585001066E-02  8.96654466307E-02  9.11981523026E-02
  9.27570574388E-02  9.43426098827E-02  9.59552651328E-02  9.75954864738E-02
  9.92637451095E-02  1.00960520298E-01  1.02686299491E-01  1.04441578470E-01
  1.06226861494E-01  1.08042661440E-01  1.09889499951E-01  1.11767907590E-01
  1.13678423985E-01  1.15621597992E-01  1.17597987847E-01  1.19608161328E-01
  1.21652695919E-01  1.23732178975E-01  1.25847207892E-01  1.27998390277E-01
  1.30186344123E-01  1.32411697986E-01  1.34675091167E-01  1.36977173896E-01
  1.39318607517E-01  1.41700064678E-01  1.44122229525E-01  1.46585797899E-01
  1.49091477537E-01  1.51639988272E-01  1.54232062241E-01  1.56868444096E-01
  1.59549891220E-01  1.62277173941E-01  1.65051075753E-01  1.67872393545E-01
  1.70741937828E-01  1.73660532966E-01  1.76629017414E-01  1.79648243960E-01
  1.82719079971E-01  1.85842407638E-01  1.89019124233E-01  1.92250142364E-01
  1.95536390241E-01  1.98878811938E-01  2.02278367671E-01  2.05736034064E-01
  2.09252804438E-01  2.12829689094E-01  2.16467715601E-01  2.20167929094E-01
  2.23931392572E-01  2.27759187206E-01  2.31652412648E-01  2.35612187345E-01
  2.39639648864E-01  2.43735954217E-01  2.47902280193E-01  2.52139823697E-01
  2.56449802094E-01  2.60833453556E-01  2.65292037421E-01  2.69826834556E-01
  2.74439147719E-01  2.79130301938E-01  2.83901644892E-01  2.88754547294E-01
  2.93690403290E-01  2.98710630856E-01  3.03816672206E-01  3.09009994207E-01
  3.14292088799E-01  3.19664473427E-01  3.25128691472E-01  3.30686312699E-01
  3.36338933704E-01  3.42088178376E-01  3.47935698363E-01  3.53883173543E-01
  3.59932312510E-01  3.66084853066E-01  3.72342562716E-01  3.78707239180E-01
  3.85180710904E-01  3.91764837594E-01  3.98461510740E-01  4.05272654168E-01
  4.12200224587E-01  4.19246212154E-01  4.26412641045E-01  4.33701570037E-01
  4.41115093097E-01  4.48655339987E-01  4.56324476875E-01  4.64124706954E-01
  4.72058271081E-01  4.80127448414E-01  4.88334557072E-01  4.96681954799E-01
  5.05172039640E-01  5.13807250633E-01  5.22590068506E-01  5.31523016393E-01
  5.40608660558E-01  5.49849611129E-01  5.59248522854E-01  5.68808095857E-01
  5.78531076420E-01  5.88420257765E-01  5.98478480865E-01  6.08708635250E-01
  6.19113659848E-01  6.29696543820E-01  6.40460327423E-01  6.51408102885E-01
  6.62543015290E-01  6.73868263483E-01  6.85387100987E-01  6.97102836943E-01
  7.09018837054E-01  7.21138524557E-01  7.33465381204E-01  7.46002948261E-01
  7.58754827530E-01  7.71724682378E-01  7.84916238794E-01  7.98333286456E-01
  8.11979679824E-01  8.25859339240E-01  8.39976252064E-01  8.54334473811E-01
  8.68938129320E-01  8.83791413939E-01  8.98898594729E-01  9.14264011691E-01
  9.29892079011E-01  9.45787286332E-01  9.61954200038E-01  9.78397464572E-01
  9.95121803764E-01  1.01213202219E+00  1.02943300657E+00  1.04702972712E+00
  1.06492723906E+00  1.08313068399E+00  1.10164529140E+00  1.12047638018E+00
  1.13962936015E+00  1.15910973358E+00  1.17892309680E+00  1.19907514182E+00
  1.21957165793E+00  1.24041853337E+00  1.26162175705E+00  1.28318742025E+00
  1.30512171837E+00  1.32743095270E+00  1.35012153225E+00  1.37319997560E+00
  1.39667291273E+00
  </PP_RAB>
</PP_MESH>


<PP_NLCC>
  0.00000000000E+00  1.33125917344E-01  1.33125917271E-01  1.33125917147E-01
  1.33125916968E-01  1.33125916732E-01  1.33125916437E-01  1.33125916079E-01
  1.33125915655E-01  1.33125915162E-01  1.33125914597E-01  1.33125913956E-01
  1.33125913235E-01  1.33125912431E-01  1.33125911542E-01  1.33125910561E-01
  1.33125909484E-01  1.33125908309E-01  1.33125907030E-01  1.33125905642E-01
  1.33125904141E-01  1.33125902520E-01  1.33125900778E-01  1.33125898906E-01
  1.33125896899E-01  1.33125894751E-01  1.33125892458E-01  1.33125890010E-01
  1.33125887405E-01  1.33125884632E-01  1.33125881686E-01  1.33125878560E-01
  1.33125875246E-01  1.33125871735E-01  1.33125868021E-01  1.33125864095E-01
  1.33125859947E-01  1.33125855568E-01  1.33125850950E-01  1.33125846082E-01
  1.33125840954E-01  1.33125835556E-01  1.33125829877E-01  1.33125823905E-01
  1.33125817630E-01  1.33125811037E-01  1.33125804115E-01  1.33125796851E-01
  1.33125789232E-01  1.33125781242E-01  1.33125772868E-01  1.33125764095E-01
  1.33125754906E-01  1.33125745287E-01  1.33125735219E-01  1.33125724685E-01
  1.33125713667E-01  1.33125702147E-01  1.33125690105E-01  1.33125677521E-01
  1.33125664374E-01  1.33125650642E-01  1.33125636303E-01  1.33125621334E-01
  1.33125605711E-01  1.33125589410E-01  1.33125572402E-01  1.33125554663E-01
  1.33125536166E-01  1.33125516879E-01  1.33125496775E-01  1.33125475823E-01
  1.33125453989E-01  1.33125431240E-01  1.33125407548E-01  1.33125382868E-01
  1.33125357169E-01  1.33125330413E-01  1.33125302559E-01  1.33125273567E-01
  1.33125243393E-01  1.33125211994E-01  1.33125179326E-01  1.33125145341E-01
  1.33125109992E-01  1.33125073224E-01  1.33125034991E-01  1.33124995233E-01
  1.33124953899E-01  1.33124910928E-01  1.33124866260E-01  1.33124819834E-01
  1.33124771586E-01  1.33124721447E-01  1.33124669352E-01  1.33124615226E-01
  1.33124558996E-01  1.33124500586E-01  1.33124439917E-01  1.33124376905E-01
  1.33124311467E-01  1.33124243514E-01  1.33124172955E-01  1.33124099696E-01
  1.33124023638E-01  1.33123944684E-01  1.33123862723E-01  1.33123777651E-01
  1.33123689356E-01  1.33123597719E-01  1.33123502622E-01  1.33123403940E-01
  1.33123301544E-01  1.33123195300E-01  1.33123085071E-01  1.33122970713E-01
  1.33122852080E-01  1.33122729017E-01  1.33122601367E-01  1.33122468964E-01
  1.33122331639E-01  1.33122189217E-01  1.33122041515E-01  1.33121888346E-01
  1.33121729513E-01  1.33121564817E-01  1.33121394046E-01  1.33121216986E-01
  1.33121033413E-01  1.33120843095E-01  1.33120645792E-01  1.33120441258E-01
  1.33120229234E-01  1.33120009454E-01  1.33119781646E-01  1.33119545523E-01
  1.33119300791E-01  1.33119047146E-01  1.33118784271E-01  1.33118511841E-01
  1.33118229517E-01  1.33117936950E-01  1.33117633779E-01  1.33117319629E-01
  1.33116994110E-01  1.33116656825E-01  1.33116307357E-01  1.33115945276E-01
  1.33115570138E-01  1.33115181484E-01  1.33114778837E-01  1.33114361705E-01
  1.33113929579E-01  1.33113481929E-01  1.33113018213E-01  1.33112537863E-01
  1.33112040296E-01  1.33111524907E-01  1.33110991071E-01  1.33110438140E-01
  1.33109865443E-01  1.33109272288E-01  1.33108657956E-01  1.33108021707E-01
  1.33107362771E-01  1.33106680353E-01  1.33105973632E-01  1.33105241756E-01
  1.33104483844E-01  1.33103698986E-01  1.33102886238E-01  1.33102044626E-01
  1.33101173139E-01  1.33100270734E-01  1.33099336329E-01  1.33098368807E-01
  1.33097367012E-01  1.33096329744E-01  1.33095255766E-01  1.33094143798E-01
  1.33092992513E-01  1.33091800539E-01  1.33090566456E-01  1.33089288797E-01
  1.33087966042E-01  1.33086596618E-01  1.33085178900E-01  1.33083711203E-01
  1.33082191788E-01  1.33080618854E-01  1.33078990535E-01  1.33077304904E-01
  1.33075559969E-01  1.33073753657E-01  1.33071883844E-01  1.33069948313E-01
  1.33067944782E-01  1.33065870882E-01  1.33063724171E-01  1.33061502115E-01
  1.33059202097E-01  1.33056821408E-01  1.33054357244E-01  1.33051806707E-01
  1.33049166794E-01  1.33046434405E-01  1.33043606328E-01  1.33040679243E-01
  1.33037649713E-01  1.33034514180E-01  1.33031268971E-01  1.33027910279E-01
  1.33024434169E-01  1.33020836571E-01  1.33017113270E-01  1.33013259911E-01
  1.33009271984E-01  1.33005144830E-01  1.33000873623E-01  1.32996453372E-01
  1.32991878917E-01  1.32987144918E-01  1.32982245849E-01  1.32977176000E-01
  1.32971929457E-01  1.32966500107E-01  1.32960881625E-01  1.32955067470E-01
  1.32949050872E-01  1.32942824833E-01  1.32936382109E-01  1.32929715214E-01
  1.32922816398E-01  1.32915677648E-01  1.32908290673E-01  1.32900646903E-01
  1.32892737466E-01  1.32884553191E-01  1.32876084590E-01  1.32867321850E-01
  1.32858254819E-01  1.32848873003E-01  1.32839165540E-01  1.32829121204E-01
  1.32818728377E-01  1.32807975048E-01  1.32796848792E-01  1.32785336761E-01
  1.32773425665E-01  1.32761101762E-01  1.32748350837E-01  1.32735158192E-01
  1.32721508628E-01  1.32707386420E-01  1.32692775315E-01  1.32677658501E-01
  1.32662018591E-01  1.32645837610E-01  1.32629096967E-01  1.32611777441E-01
  1.32593859151E-01  1.32575321548E-01  1.32556143377E-01  1.32536302666E-01
  1.32515776693E-01  1.32494541967E-01  1.32472574200E-01  1.32449848282E-01
  1.32426338250E-01  1.32402017264E-01  1.32376857576E-01  1.32350830500E-01
  1.32323906381E-01  1.32296054563E-01  1.32267243359E-01  1.32237440011E-01
  1.32206610662E-01  1.32174720314E-01  1.32141732795E-01  1.32107610717E-01
  1.32072315441E-01  1.32035807032E-01  1.31998044222E-01  1.31958984361E-01
  1.31918583376E-01  1.31876795727E-01  1.31833574356E-01  1.31788870641E-01
  1.31742634346E-01  1.31694813567E-01  1.31645354686E-01  1.31594202308E-01
  1.31541299212E-01  1.31486586293E-01  1.31430002496E-01  1.31371484768E-01
  1.31310967985E-01  1.31248384892E-01  1.31183666039E-01  1.31116739714E-01
  1.31047531871E-01  1.30975966062E-01  1.30901963364E-01  1.30825442305E-01
  1.30746318788E-01  1.30664506015E-01  1.30579914402E-01  1.30492451506E-01
  1.30402021933E-01  1.30308527263E-01  1.30211865953E-01  1.30111933255E-01
  1.30008621128E-01  1.29901818136E-01  1.29791409366E-01  1.29677276325E-01
  1.29559296845E-01  1.29437344988E-01  1.29311290940E-01  1.29181000915E-01
  1.29046337049E-01  1.28907157299E-01  1.28763315332E-01  1.28614660430E-01
  1.28461037370E-01  1.28302286324E-01  1.28138242753E-01  1.27968737289E-01
  1.27793595636E-01  1.27612638454E-01  1.27425681261E-01  1.27232534308E-01
  1.27033002488E-01  1.26826885225E-01  1.26613976362E-01  1.26394064073E-01
  1.26166930749E-01  1.25932352909E-01  1.25690101103E-01  1.25439939821E-01
  1.25181627407E-01  1.24914915977E-01  1.24639551345E-01  1.24355272948E-01
  1.24061813789E-01  1.23758900379E-01  1.23446252684E-01  1.23123584103E-01
  1.22790601421E-01  1.22447004808E-01  1.22092487808E-01  1.21726737351E-01
  1.21349433778E-01  1.20960250880E-01  1.20558855960E-01  1.20144909903E-01
  1.19718067278E-01  1.19277976461E-01  1.18824279767E-01  1.18356613627E-01
  1.17874608784E-01  1.17377890509E-01  1.16866078866E-01  1.16338789000E-01
  1.15795631455E-01  1.15236212549E-01  1.14660134769E-01  1.14066997215E-01
  1.13456396104E-01  1.12827925298E-01  1.12181176901E-01  1.11515741906E-01
  1.10831210890E-01  1.10127174782E-01  1.09403225683E-01  1.08658957758E-01
  1.07893968194E-01  1.07107858226E-01  1.06300234253E-01  1.05470709009E-01
  1.04618902834E-01  1.03744445021E-01  1.02846975249E-01  1.01926145109E-01
  1.00981619713E-01  1.00013079413E-01  9.90202215959E-02  9.80027625903E-02
  9.69604396667E-02  9.58930131366E-02  9.48002685531E-02  9.36820190095E-02
  9.25381075366E-02  9.13684095986E-02  9.01728356805E-02  8.89513339740E-02
  8.77038931365E-02  8.64305451480E-02  8.51313682330E-02  8.38064898513E-02
  8.24560897494E-02  8.10804030587E-02  7.96797234249E-02  7.82544061644E-02
  7.68048714227E-02  7.53316073193E-02  7.38351730621E-02  7.23162020053E-02
  7.07754046305E-02  6.92135714195E-02  6.76315755970E-02  6.60303757022E-02
  6.44110179662E-02  6.27746384510E-02  6.11224649143E-02  5.94558183605E-02
  5.77761142336E-02  5.60848632068E-02  5.43836715216E-02  5.26742408284E-02
  5.09583674802E-02  4.92379412249E-02  4.75149432469E-02  4.57914435081E-02
  4.40695973331E-02  4.23516411938E-02  4.06398876392E-02  3.89367193306E-02
  3.72445821365E-02  3.55659772483E-02  3.39034522875E-02  3.22595913744E-02
  3.06370041397E-02  2.90383136697E-02  2.74661433834E-02  2.59231028513E-02
  2.44117725810E-02  2.29346878088E-02  2.14943213503E-02  2.00930655886E-02
  1.87332136956E-02  1.74169402116E-02  1.61462811394E-02  1.49231137394E-02
  1.37491362628E-02  1.26258479020E-02  1.15545293004E-02  1.05362240300E-02
  9.57172152361E-03  8.66154203993E-03  7.80592433462E-03  7.00481681757E-03
  6.25787307378E-03  5.56445270984E-03  4.92362852944E-03  4.33420100395E-03
  3.79472083009E-03  3.30351996609E-03  2.85875078094E-03  2.45843164772E-03
  2.10049518543E-03  1.78283201281E-03  1.50331776830E-03  1.25980349285E-03
  1.05003818821E-03  8.71475949363E-04  7.20872377768E-04  5.94516721205E-04
  4.88804647923E-04  4.00636440592E-04  3.27331212875E-04  2.66577743545E-04
  2.16389987223E-04  1.75066965307E-04  1.41156741107E-04  1.13424184957E-04
  9.08222407083E-05  7.24664116506E-05  5.76121935600E-05  4.56351928134E-05
  3.60136800173E-05  2.83133423285E-05  2.21740117907E-05  1.72981611603E-05
  1.34409735085E-05  1.04018064661E-05  8.01688665139E-06  6.15308401862E-06
  4.70262976386E-06  3.57865465121E-06  2.71143727827E-06  2.04526366300E-06
  1.53581066606E-06  1.14797604540E-06  8.54087424028E-07  6.32431089118E-07
  4.66049381967E-07  3.41762481710E-07  2.49376685442E-07  1.81046870113E-07
  1.30765744071E-07  9.39568006303E-08  6.71516290687E-08  4.77354686151E-08
  3.37476617423E-08  2.37260227589E-08  1.65861346908E-08  1.15282657170E-08
  7.96599777741E-09  5.47182204439E-09  3.73591327172E-09  2.53507826795E-09
  1.70951024384E-09  1.14549449281E-09  7.62622617670E-10  5.04400268767E-10
  3.31392415625E-10  2.16253496436E-10  1.40148226070E-10  9.01914210694E-11
  5.76293409008E-11  3.65568187876E-11  2.30187674184E-11  1.43854364447E-11
  8.92120124720E-12  5.48914856726E-12  3.35022529748E-12  2.02773012507E-12
  1.21660389554E-12  7.23190007372E-13  4.25552098860E-13  2.47547713906E-13
  1.42030379283E-13  8.00582391247E-14  4.40213441584E-14  2.33035219280E-14
  1.15696968890E-14  5.08733778408E-15  1.70182456591E-15  2.25244873703E-16
  0.00000000000E+00  0.00000000000E+00  0.00000000000E+00  0.00000000000E+00
  0.00000000000E+00  0.00000000000E+00  0.00000000000E+00  0.00000000000E+00
  0.00000000000E+00  0.00000000000E+00  0.00000000000E+00  0.00000000000E+00
  0.00000000000E+00  0.00000000000E+00  0.00000000000E+00  0.00000000000E+00
  0.00000000000E+00  0.00000000000E+00  0.00000000000E+00  0.00000000000E+00
  0.00000000000E+00  0.00000000000E+00  0.00000000000E+00  0.00000000000E+00
  0.00000000000E+00  0.00000000000E+00  0.00000000000E+00  0.00000000000E+00
  0.00000000000E+00  0.00000000000E+00  0.00000000000E+00  0.00000000000E+00
  0.00000000000E+00  0.00000000000E+00  0.00000000000E+00  0.00000000000E+00
  0.00000000000E+00  0.00000000000E+00  0.00000000000E+00  0.00000000000E+00
  0.00000000000E+00  0.00000000000E+00  0.00000000000E+00  0.00000000000E+00
  0.00000000000E+00  0.00000000000E+00  0.00000000000E+00  0.00000000000E+00
  0.00000000000E+00  0.00000000000E+00  0.00000000000E+00  0.00000000000E+00
  0.00000000000E+00  0.00000000000E+00  0.00000000000E+00  0.00000000000E+00
  0.00000000000E+00  0.00000000000E+00  0.00000000000E+00  0.00000000000E+00
  0.00000000000E+00  0.00000000000E+00  0.00000000000E+00  0.00000000000E+00
  0.00000000000E+00  0.00000000000E+00  0.00000000000E+00  0.00000000000E+00
  0.00000000000E+00  0.00000000000E+00  0.00000000000E+00  0.00000000000E+00
  0.00000000000E+00  0.00000000000E+00  0.00000000000E+00  0.00000000000E+00
  0.00000000000E+00  0.00000000000E+00  0.00000000000E+00  0.00000000000E+00
  0.00000000000E+00  0.00000000000E+00  0.00000000000E+00  0.00000000000E+00
  0.00000000000E+00  0.00000000000E+00  0.00000000000E+00  0.00000000000E+00
  0.00000000000E+00  0.00000000000E+00  0.00000000000E+00  0.00000000000E+00
  0.00000000000E+00  0.00000000000E+00  0.00000000000E+00  0.00000000000E+00
  0.00000000000E+00  0.00000000000E+00  0.00000000000E+00  0.00000000000E+00
  0.00000000000E+00  0.00000000000E+00  0.00000000000E+00  0.00000000000E+00
  0.00000000000E+00  0.00000000000E+00  0.00000000000E+00  0.00000000000E+00
  0.00000000000E+00  0.00000000000E+00  0.00000000000E+00  0.00000000000E+00
  0.00000000000E+00  0.00000000000E+00  0.00000000000E+00  0.00000000000E+00
  0.00000000000E+00  0.00000000000E+00  0.00000000000E+00  0.00000000000E+00
  0.00000000000E+00  0.00000000000E+00  0.00000000000E+00  0.00000000000E+00
  0.00000000000E+00  0.00000000000E+00  0.00000000000E+00  0.00000000000E+00
  0.00000000000E+00  0.00000000000E+00  0.00000000000E+00  0.00000000000E+00
  0.00000000000E+00  0.00000000000E+00  0.00000000000E+00  0.00000000000E+00
  0.00000000000E+00  0.00000000000E+00  0.00000000000E+00  0.00000000000E+00
  0.00000000000E+00  0.00000000000E+00  0.00000000000E+00  0.00000000000E+00
  0.00000000000E+00  0.00000000000E+00  0.00000000000E+00  0.00000000000E+00
  0.00000000000E+00  0.00000000000E+00  0.00000000000E+00  0.00000000000E+00
  0.00000000000E+00  0.00000000000E+00  0.00000000000E+00  0.00000000000E+00
  0.00000000000E+00  0.00000000000E+00  0.00000000000E+00  0.00000000000E+00
  0.00000000000E+00  0.00000000000E+00  0.00000000000E+00  0.00000000000E+00
  0.00000000000E+00  0.00000000000E+00  0.00000000000E+00  0.00000000000E+00
  0.00000000000E+00  0.00000000000E+00  0.00000000000E+00  0.00000000000E+00
  0.00000000000E+00  0.00000000000E+00  0.00000000000E+00  0.00000000000E+00
  0.00000000000E+00  0.00000000000E+00  0.00000000000E+00  0.00000000000E+00
  0.00000000000E+00
</PP_NLCC>


<PP_LOCAL>
 -1.46038185183E+01 -1.46038185183E+01 -1.46038184998E+01 -1.46038184958E+01
 -1.46038184959E+01 -1.46038184936E+01 -1.46038184911E+01 -1.46038184880E+01
 -1.46038184844E+01 -1.46038184801E+01 -1.46038184753E+01 -1.46038184697E+01
 -1.46038184634E+01 -1.46038184565E+01 -1.46038184488E+01 -1.46038184404E+01
 -1.46038184310E+01 -1.46038184208E+01 -1.46038184098E+01 -1.46038183977E+01
 -1.46038183847E+01 -1.46038183707E+01 -1.46038183556E+01 -1.46038183394E+01
 -1.46038183220E+01 -1.46038183034E+01 -1.46038182836E+01 -1.46038182623E+01
 -1.46038182398E+01 -1.46038182157E+01 -1.46038181902E+01 -1.46038181631E+01
 -1.46038181344E+01 -1.46038181040E+01 -1.46038180718E+01 -1.46038180378E+01
 -1.46038180019E+01 -1.46038179640E+01 -1.46038179240E+01 -1.46038178818E+01
 -1.46038178374E+01 -1.46038177906E+01 -1.46038177414E+01 -1.46038176897E+01
 -1.46038176353E+01 -1.46038175782E+01 -1.46038175182E+01 -1.46038174553E+01
 -1.46038173893E+01 -1.46038173201E+01 -1.46038172475E+01 -1.46038171715E+01
 -1.46038170919E+01 -1.46038170086E+01 -1.46038169214E+01 -1.46038168301E+01
 -1.46038167347E+01 -1.46038166349E+01 -1.46038165305E+01 -1.46038164215E+01
 -1.46038163076E+01 -1.46038161887E+01 -1.46038160645E+01 -1.46038159348E+01
 -1.46038157995E+01 -1.46038156582E+01 -1.46038155109E+01 -1.46038153572E+01
 -1.46038151969E+01 -1.46038150298E+01 -1.46038148557E+01 -1.46038146741E+01
 -1.46038144849E+01 -1.46038142878E+01 -1.46038140826E+01 -1.46038138688E+01
 -1.46038136461E+01 -1.46038134143E+01 -1.46038131730E+01 -1.46038129218E+01
 -1.46038126603E+01 -1.46038123882E+01 -1.46038121051E+01 -1.46038118107E+01
 -1.46038115045E+01 -1.46038111858E+01 -1.46038108545E+01 -1.46038105100E+01
 -1.46038101519E+01 -1.46038097795E+01 -1.46038093924E+01 -1.46038089902E+01
 -1.46038085721E+01 -1.46038081375E+01 -1.46038076861E+01 -1.46038072171E+01
 -1.46038067297E+01 -1.46038062235E+01 -1.46038056977E+01 -1.46038051516E+01
 -1.46038045844E+01 -1.46038039955E+01 -1.46038033839E+01 -1.46038027489E+01
 -1.46038020897E+01 -1.46038014053E+01 -1.46038006948E+01 -1.46037999574E+01
 -1.46037991921E+01 -1.46037983977E+01 -1.46037975732E+01 -1.46037967177E+01
 -1.46037958300E+01 -1.46037949089E+01 -1.46037939531E+01 -1.46037929616E+01
 -1.46037919330E+01 -1.46037908659E+01 -1.46037897589E+01 -1.46037886107E+01
 -1.46037874198E+01 -1.46037861846E+01 -1.46037849036E+01 -1.46037835751E+01
 -1.46037821974E+01 -1.46037807688E+01 -1.46037792874E+01 -1.46037777514E+01
 -1.46037761588E+01 -1.46037745075E+01 -1.46037727956E+01 -1.46037710207E+01
 -1.46037691808E+01 -1.46037672735E+01 -1.46037652963E+01 -1.46037632468E+01
 -1.46037611225E+01 -1.46037589206E+01 -1.46037566383E+01 -1.46037542730E+01
 -1.46037518215E+01 -1.46037492808E+01 -1.46037466478E+01 -1.46037439193E+01
 -1.46037410916E+01 -1.46037381615E+01 -1.46037351252E+01 -1.46037319789E+01
 -1.46037287189E+01 -1.46037253409E+01 -1.46037218409E+01 -1.46037182145E+01
 -1.46037144574E+01 -1.46037105646E+01 -1.46037065316E+01 -1.46037023533E+01
 -1.46036980246E+01 -1.46036935401E+01 -1.46036888944E+01 -1.46036840816E+01
 -1.46036790959E+01 -1.46036739312E+01 -1.46036685811E+01 -1.46036630391E+01
 -1.46036572983E+01 -1.46036513516E+01 -1.46036451919E+01 -1.46036388114E+01
 -1.46036322025E+01 -1.46036253569E+01 -1.46036182663E+01 -1.46036109219E+01
 -1.46036033149E+01 -1.46035954359E+01 -1.46035872751E+01 -1.46035788225E+01
 -1.46035700679E+01 -1.46035610004E+01 -1.46035516090E+01 -1.46035418821E+01
 -1.46035318077E+01 -1.46035213734E+01 -1.46035105664E+01 -1.46034993736E+01
 -1.46034877810E+01 -1.46034757744E+01 -1.46034633390E+01 -1.46034504596E+01
 -1.46034371201E+01 -1.46034233042E+01 -1.46034089949E+01 -1.46033941742E+01
 -1.46033788242E+01 -1.46033629254E+01 -1.46033464586E+01 -1.46033294031E+01
 -1.46033117377E+01 -1.46032934403E+01 -1.46032744884E+01 -1.46032548583E+01
 -1.46032345254E+01 -1.46032134644E+01 -1.46031916488E+01 -1.46031690514E+01
 -1.46031456436E+01 -1.46031213962E+01 -1.46030962786E+01 -1.46030702589E+01
 -1.46030433045E+01 -1.46030153809E+01 -1.46029864530E+01 -1.46029564836E+01
 -1.46029254348E+01 -1.46028932668E+01 -1.46028599385E+01 -1.46028254069E+01
 -1.46027896276E+01 -1.46027525546E+01 -1.46027141399E+01 -1.46026743334E+01
 -1.46026330836E+01 -1.46025903365E+01 -1.46025460361E+01 -1.46025001244E+01
 -1.46024525409E+01 -1.46024032226E+01 -1.46023521042E+01 -1.46022991177E+01
 -1.46022441922E+01 -1.46021872542E+01 -1.46021282272E+01 -1.46020670312E+01
 -1.46020035836E+01 -1.46019377978E+01 -1.46018695839E+01 -1.46017988483E+01
 -1.46017254935E+01 -1.46016494178E+01 -1.46015705155E+01 -1.46014886761E+01
 -1.46014037850E+01 -1.46013157222E+01 -1.46012243629E+01 -1.46011295768E+01
 -1.46010312283E+01 -1.46009291755E+01 -1.46008232709E+01 -1.46007133601E+01
 -1.46005992825E+01 -1.46004808700E+01 -1.46003579474E+01 -1.46002303316E+01
 -1.46000978317E+01 -1.45999602478E+01 -1.45998173716E+01 -1.45996689851E+01
 -1.45995148609E+01 -1.45993547608E+01 -1.45991884363E+01 -1.45990156271E+01
 -1.45988360616E+01 -1.45986494552E+01 -1.45984555108E+01 -1.45982539168E+01
 -1.45980443482E+01 -1.45978264637E+01 -1.45975999073E+01 -1.45973643054E+01
 -1.45971192678E+01 -1.45968643848E+01 -1.45965992287E+01 -1.45963233504E+01
 -1.45960362807E+01 -1.45957375267E+01 -1.45954265738E+01 -1.45951028811E+01
 -1.45947658835E+01 -1.45944149872E+01 -1.45940495719E+01 -1.45936689855E+01
 -1.45932725466E+01 -1.45928595391E+01 -1.45924292144E+01 -1.45919807860E+01
 -1.45915134315E+01 -1.45910262868E+01 -1.45905184487E+01 -1.45899889678E+01
 -1.45894368520E+01 -1.45888610586E+01 -1.45882604979E+01 -1.45876340251E+01
 -1.45869804436E+01 -1.45862984967E+01 -1.45855868710E+01 -1.45848441876E+01
 -1.45840690059E+01 -1.45832598133E+01 -1.45824150304E+01 -1.45815329996E+01
 -1.45806119902E+01 -1.45796501872E+01 -1.45786456957E+01 -1.45775965299E+01
 -1.45765006174E+01 -1.45753557875E+01 -1.45741597763E+01 -1.45729102134E+01
 -1.45716046286E+01 -1.45702404372E+01 -1.45688149476E+01 -1.45673253450E+01
 -1.45657687007E+01 -1.45641419545E+01 -1.45624419246E+01 -1.45606652898E+01
 -1.45588085995E+01 -1.45568682554E+01 -1.45548405229E+01 -1.45527215109E+01
 -1.45505071857E+01 -1.45481933486E+01 -1.45457756522E+01 -1.45432495763E+01
 -1.45406104458E+01 -1.45378534062E+01 -1.45349734429E+01 -1.45319653548E+01
 -1.45288237770E+01 -1.45255431522E+01 -1.45221177567E+01 -1.45185416687E+01
 -1.45148087981E+01 -1.45109128538E+01 -1.45068473754E+01 -1.45026056986E+01
 -1.44981809912E+01 -1.44935662155E+01 -1.44887541689E+01 -1.44837374426E+01
 -1.44785084677E+01 -1.44730594701E+01 -1.44673825219E+01 -1.44614694922E+01
 -1.44553121042E+01 -1.44489018816E+01 -1.44422302118E+01 -1.44352882874E+01
 -1.44280671758E+01 -1.44205577542E+01 -1.44127507881E+01 -1.44046368579E+01
 -1.43962064460E+01 -1.43874498558E+01 -1.43783573071E+01 -1.43689188461E+01
 -1.43591244498E+01 -1.43489639275E+01 -1.43384270337E+01 -1.43275033581E+01
 -1.43161824507E+01 -1.43044536980E+01 -1.42923064604E+01 -1.42797299336E+01
 -1.42667132991E+01 -1.42532455695E+01 -1.42393157532E+01 -1.42249126807E+01
 -1.42100251862E+01 -1.41946419123E+01 -1.41787515090E+01 -1.41623424160E+01
 -1.41454030800E+01 -1.41279217117E+01 -1.41098865238E+01 -1.40912854595E+01
 -1.40721064536E+01 -1.40523371290E+01 -1.40319650835E+01 -1.40109775507E+01
 -1.39893617148E+01 -1.39671043331E+01 -1.39441920803E+01 -1.39206111295E+01
 -1.38963475289E+01 -1.38713867369E+01 -1.38457140351E+01 -1.38193140130E+01
 -1.37921710202E+01 -1.37642685976E+01 -1.37355899727E+01 -1.37061174326E+01
 -1.36758328676E+01 -1.36447170819E+01 -1.36127503909E+01 -1.35799118668E+01
 -1.35461799949E+01 -1.35115318519E+01 -1.34759438280E+01 -1.34393907368E+01
 -1.34018466110E+01 -1.33632837430E+01 -1.33236735635E+01 -1.32829856143E+01
 -1.32411885183E+01 -1.31982488875E+01 -1.31541323946E+01 -1.31088026197E+01
 -1.30622222333E+01 -1.30143517865E+01 -1.29651510147E+01 -1.29145775759E+01
 -1.28625884828E+01 -1.28091387939E+01 -1.27541831787E+01 -1.26976745665E+01
 -1.26395658444E+01 -1.25798084684E+01 -1.25183542910E+01 -1.24551541374E+01
 -1.23901597548E+01 -1.23233223594E+01 -1.22545946958E+01 -1.21839295615E+01
 -1.21112819642E+01 -1.20366076367E+01 -1.19598652778E+01 -1.18810150778E+01
 -1.18000210309E+01 -1.17168494969E+01 -1.16314715709E+01 -1.15438617135E+01
 -1.14540001548E+01 -1.13618716203E+01 -1.12674677301E+01 -1.11707858289E+01
 -1.10718313072E+01 -1.09706165094E+01 -1.08671628523E+01 -1.07614997327E+01
 -1.06536662588E+01 -1.05437100175E+01 -1.04316881805E+01 -1.03176659457E+01
 -1.02017167582E+01 -1.00839202402E+01 -9.96436131229E+00 -9.84312750047E+00
 -9.72030688481E+00 -9.59598484303E+00 -9.47024100457E+00 -9.34314577218E+00
 -9.21475683719E+00 -9.08511624695E+00 -8.95424760093E+00 -8.82215512424E+00
 -8.68882360432E+00 -8.55422221013E+00 -8.41831105189E+00 -8.28105523972E+00
 -8.14244623029E+00 -8.00253876667E+00 -7.86150688443E+00 -7.71973130057E+00
 -7.57802662780E+00 -7.43774971871E+00 -7.29975227819E+00 -7.16371621402E+00
 -7.02941607645E+00 -6.89724192885E+00 -6.76764813693E+00 -6.64109100409E+00
 -6.51807245075E+00 -6.39914311692E+00 -6.28490331730E+00 -6.17601072713E+00
 -6.07218212485E+00 -5.97009642461E+00 -5.86972575749E+00 -5.77104409234E+00
 -5.67402389566E+00 -5.57863534074E+00 -5.48485125541E+00 -5.39264454831E+00
 -5.30198860881E+00 -5.21285729707E+00 -5.12522491425E+00 -5.03906621015E+00
 -4.95435636018E+00 -4.87107096875E+00 -4.78918605128E+00 -4.70867803449E+00
 -4.62952374216E+00 -4.55170039323E+00 -4.47518559029E+00 -4.39995731628E+00
 -4.32599392488E+00 -4.25327413625E+00 -4.18177702890E+00 -4.11148203485E+00
 -4.04236893240E+00 -3.97441784112E+00 -3.90760921529E+00 -3.84192383870E+00
 -3.77734281866E+00 -3.71384758078E+00 -3.65141986343E+00 -3.59004171244E+00
 -3.52969547593E+00 -3.47036379919E+00 -3.41202961961E+00 -3.35467616176E+00
 -3.29828693260E+00 -3.24284571655E+00 -3.18833657094E+00 -3.13474382133E+00
 -3.08205205698E+00 -3.03024612641E+00 -2.97931113298E+00 -2.92923243065E+00
 -2.87999561968E+00 -2.83158654254E+00 -2.78399127980E+00 -2.73719614607E+00
 -2.69118768619E+00 -2.64595267124E+00 -2.60147809479E+00 -2.55775116919E+00
 -2.51475932183E+00 -2.47249019163E+00 -2.43093162542E+00 -2.39007167451E+00
 -2.34989859123E+00 -2.31040082558E+00 -2.27156702194E+00 -2.23338601576E+00
 -2.19584683043E+00 -2.15893867407E+00 -2.12265093646E+00 -2.08697318597E+00
 -2.05189516655E+00 -2.01740679483E+00 -1.98349815713E+00 -1.95015950666E+00
 -1.91738126067E+00 -1.88515399767E+00 -1.85346845474E+00 -1.82231552480E+00
 -1.79168625401E+00 -1.76157183911E+00 -1.73196362497E+00 -1.70285310198E+00
 -1.67423190363E+00 -1.64609180409E+00 -1.61842471580E+00 -1.59122268719E+00
 -1.56447790030E+00 -1.53818266861E+00 -1.51232943476E+00 -1.48691076842E+00
 -1.46191936411E+00 -1.43734803916E+00 -1.41318973159E+00 -1.38943749813E+00
 -1.36608451218E+00 -1.34312406191E+00 -1.32054954831E+00 -1.29835448328E+00
 -1.27653248781E+00 -1.25507729014E+00 -1.23398272392E+00 -1.21324272651E+00
 -1.19285133720E+00 -1.17280269550E+00 -1.15309103948E+00 -1.13371070407E+00
 -1.11465611951E+00 -1.09592180966E+00 -1.07750239049E+00 -1.05939256850E+00
 -1.04158713922E+00 -1.02408098568E+00 -1.00686907698E+00 -9.89946466806E-01
 -9.73308292023E-01 -9.56949771275E-01 -9.40866203603E-01 -9.25052967100E-01
 -9.09505517577E-01 -8.94219387247E-01 -8.79190183455E-01 -8.64413587399E-01
 -8.49885352893E-01 -8.35601305151E-01 -8.21557339573E-01 -8.07749420575E-01
 -7.94173580421E-01 -7.80825918085E-01 -7.67702598129E-01 -7.54799849589E-01
 -7.42113964916E-01 -7.29641298872E-01 -7.17378267519E-01 -7.05321347170E-01
 -6.93467073366E-01 -6.81812039894E-01 -6.70352897811E-01 -6.59086354466E-01
 -6.48009172565E-01 -6.37118169234E-01 -6.26410215108E-01 -6.15882233423E-01
 -6.05531199146E-01 -5.95354138087E-01 -5.85348126056E-01 -5.75510288026E-01
 -5.65837797382E-01 -5.56327874752E-01 -5.46977787773E-01 -5.37784849905E-01
 -5.28746419778E-01 -5.19859900415E-01 -5.11122738493E-01 -5.02532423616E-01
 -4.94086487580E-01 -4.85782503672E-01 -4.77618085980E-01 -4.69590888681E-01
 -4.61698605399E-01 -4.53938968523E-01 -4.46309748548E-01 -4.38808753462E-01
 -4.31433828084E-01 -4.24182853471E-01 -4.17053746289E-01 -4.10044458228E-01
 -4.03152975406E-01 -3.96377317793E-01 -3.89715538637E-01 -3.83165723913E-01
 -3.76725991770E-01 -3.70394491983E-01 -3.64169405428E-01 -3.58048943562E-01
 -3.52031347902E-01 -3.46114889522E-01 -3.40297868559E-01 -3.34578613720E-01
 -3.28955481806E-01 -3.23426857236E-01 -3.17991151583E-01 -3.12646803123E-01
 -3.07392276362E-01 -3.02226061920E-01 -2.97146674941E-01 -2.92152656381E-01
 -2.87242571424E-01 -2.82415009373E-01 -2.77668583239E-01 -2.73001929348E-01
 -2.68413706946E-01 -2.63902597814E-01 -2.59467305892E-01 -2.55106556904E-01
 -2.50819097988E-01 -2.46603697346E-01 -2.42459143882E-01 -2.38384246854E-01
 -2.34377835536E-01 -2.30438758881E-01 -2.26565885186E-01 -2.22758101769E-01
 -2.19014314654E-01 -2.15333448248E-01 -2.11714445039E-01 -2.08156265288E-01
 -2.04657886733E-01 -2.01218304293E-01 -1.97836529780E-01 -1.94511591615E-01
 -1.91242534552E-01 -1.88028419395E-01 -1.84868322739E-01 -1.81761336695E-01
 -1.78706568637E-01 -1.75703140939E-01 -1.72750190728E-01 -1.69846869632E-01
 -1.66992343540E-01 -1.64185792357E-01 -1.61426409775E-01 -1.58713403037E-01
 -1.56045992709E-01 -1.53423412460E-01 -1.50844908835E-01 -1.48309741047E-01
 -1.45817180756E-01 -1.43366511867E-01 -1.40957030316E-01 -1.38588043877E-01
 -1.36258871957E-01 -1.33968845400E-01 -1.31717306299E-01 -1.29503607803E-01
 -1.27327113934E-01 -1.25187199403E-01 -1.23083249429E-01 -1.21014659565E-01
 -1.18980835524E-01 -1.16981193003E-01 -1.15015157526E-01 -1.13082164266E-01
 -1.11181657892E-01 -1.09313092408E-01 -1.07475930992E-01 -1.05669645845E-01
 -1.03893718040E-01 -1.02147637370E-01 -1.00430902204E-01 -9.87430193412E-02
 -9.70835038714E-02
</PP_LOCAL>


<PP_NONLOCAL>
  <PP_BETA>
    1    0             Beta    L
   503
  0.00000000000E+00 -2.11786498708E-05 -4.27163818690E-05 -6.46269738841E-05
 -8.69076050219E-05 -1.09574111234E-04 -1.32620083288E-04 -1.56068231933E-04
 -1.79916158451E-04 -2.04163353606E-04 -2.28834178219E-04 -2.53928997068E-04
 -2.79438922261E-04 -3.05399935414E-04 -3.31796462084E-04 -3.58641719802E-04
 -3.85955815591E-04 -4.13729468117E-04 -4.41980748066E-04 -4.70710666977E-04
 -4.99939399131E-04 -5.29653685427E-04 -5.59895905065E-04 -5.90640528636E-04
 -6.21910426627E-04 -6.53732113121E-04 -6.86071320544E-04 -7.18980501616E-04
 -7.52452234817E-04 -7.86490485134E-04 -8.21111839624E-04 -8.56322871211E-04
 -8.92142062510E-04 -9.28569747329E-04 -9.65619789153E-04 -1.00330354918E-03
 -1.04162629573E-03 -1.08062393914E-03 -1.12026328362E-03 -1.16059275211E-03
 -1.20160057065E-03 -1.24333336465E-03 -1.28575632119E-03 -1.32891221950E-03
 -1.37281790123E-03 -1.41743976401E-03 -1.46286524507E-03 -1.50904731416E-03
 -1.55600924976E-03 -1.60379383488E-03 -1.65238223679E-03 -1.70181464614E-03
 -1.75206797176E-03 -1.80321464177E-03 -1.85519073333E-03 -1.90810492160E-03
 -1.96188266324E-03 -2.01660729456E-03 -2.07225168392E-03 -2.12884661857E-03
 -2.18642885998E-03 -2.24496030671E-03 -2.30453009983E-03 -2.36509086456E-03
 -2.42670492710E-03 -2.48936019111E-03 -2.55308284593E-03 -2.61791402754E-03
 -2.68383161766E-03 -2.75089745155E-03 -2.81908744410E-03 -2.88845469039E-03
 -2.95901625836E-03 -3.03075951424E-03 -3.10375792348E-03 -3.17798131552E-03
 -3.25348586997E-03 -3.33027679868E-03 -3.40838030395E-03 -3.48781804605E-03
 -3.56862406244E-03 -3.65078626726E-03 -3.73438422121E-03 -3.81939116684E-03
 -3.90585028774E-03 -3.99380041888E-03 -4.08324346376E-03 -4.17421817399E-03
 -4.26675067340E-03 -4.36085365811E-03 -4.45658888089E-03 -4.55393020500E-03
 -4.65295923414E-03 -4.75366979434E-03 -4.85610696159E-03 -4.96028653133E-03
 -5.06625942889E-03 -5.17403661927E-03 -5.28365216885E-03 -5.39514911741E-03
 -5.50854749640E-03 -5.62388653584E-03 -5.74119232281E-03 -5.86051392480E-03
 -5.98186290743E-03 -6.10528819232E-03 -6.23083141066E-03 -6.35851323502E-03
 -6.48837777186E-03 -6.62047042056E-03 -6.75480478208E-03 -6.89145084799E-03
 -7.03042447338E-03 -7.17177904378E-03 -7.31553862397E-03 -7.46176899423E-03
 -7.61049312066E-03 -7.76175531553E-03 -7.91560965984E-03 -8.07209040475E-03
 -8.23124594431E-03 -8.39312356669E-03 -8.55775865986E-03 -8.72522785160E-03
 -8.89554041489E-03 -9.06876994320E-03 -9.24496561434E-03 -9.42416566592E-03
 -9.60643138957E-03 -9.79181381922E-03 -9.98035879252E-03 -1.01721393945E-02
 -1.03671821655E-02 -1.05655708553E-02 -1.07673403920E-02 -1.09725672805E-02
 -1.11812988056E-02 -1.13935929554E-02 -1.16095241237E-02 -1.18291358280E-02
 -1.20525132723E-02 -1.22796971654E-02 -1.25107675257E-02 -1.27457898659E-02
 -1.29848292894E-02 -1.32279483297E-02 -1.34752268438E-02 -1.37267321897E-02
 -1.39825321230E-02 -1.42427057494E-02 -1.45073297458E-02 -1.47764665466E-02
 -1.50502132221E-02 -1.53286344094E-02 -1.56118096320E-02 -1.58998281474E-02
 -1.61927702411E-02 -1.64907149903E-02 -1.67937550168E-02 -1.71019669492E-02
 -1.74154540175E-02 -1.77342946168E-02 -1.80585811107E-02 -1.83884146651E-02
 -1.87238792415E-02 -1.90650776274E-02 -1.94121116953E-02 -1.97650639912E-02
 -2.01240605697E-02 -2.04891821236E-02 -2.08605441399E-02 -2.12382561688E-02
 -2.16224146442E-02 -2.20131436724E-02 -2.24105430422E-02 -2.28147352260E-02
 -2.32258349266E-02 -2.36439530555E-02 -2.40692178937E-02 -2.45017493671E-02
 -2.49416656765E-02 -2.53891015666E-02 -2.58441790482E-02 -2.63070309638E-02
 -2.67777903441E-02 -2.72565900402E-02 -2.77435691400E-02 -2.82388662480E-02
 -2.87426226652E-02 -2.92549845088E-02 -2.97761000071E-02 -3.03061099506E-02
 -3.08451759811E-02 -3.13934472103E-02 -3.19510831621E-02 -3.25182397947E-02
 -3.30950835281E-02 -3.36817759942E-02 -3.42784880630E-02 -3.48853878863E-02
 -3.55026516383E-02 -3.61304513460E-02 -3.67689731579E-02 -3.74183921856E-02
 -3.80789007000E-02 -3.87506835392E-02 -3.94339329032E-02 -4.01288457009E-02
 -4.08356181465E-02 -4.15544552084E-02 -4.22855588568E-02 -4.30291387377E-02
 -4.37854076646E-02 -4.45545821016E-02 -4.53368797478E-02 -4.61325240276E-02
 -4.69417427078E-02 -4.77647650290E-02 -4.86018267355E-02 -4.94531662299E-02
 -5.03190255931E-02 -5.11996493854E-02 -5.20952919645E-02 -5.30062058312E-02
 -5.39326488835E-02 -5.48748884301E-02 -5.58331881317E-02 -5.68078207476E-02
 -5.77990678811E-02 -5.88072029721E-02 -5.98325199237E-02 -6.08753022667E-02
 -6.19358522506E-02 -6.30144652146E-02 -6.41114496691E-02 -6.52271152720E-02
 -6.63617762887E-02 -6.75157569701E-02 -6.86893782293E-02 -6.98829789219E-02
 -7.10968867629E-02 -7.23314533789E-02 -7.35870195519E-02 -7.48639440721E-02
 -7.61625827644E-02 -7.74833044669E-02 -7.88264774193E-02 -8.01924809765E-02
 -8.15816968008E-02 -8.29945173360E-02 -8.44313359232E-02 -8.58925558715E-02
 -8.73785863047E-02 -8.88898420541E-02 -9.04267451804E-02 -9.19897256304E-02
 -9.35792162952E-02 -9.51956629354E-02 -9.68395121220E-02 -9.85112233538E-02
 -1.00211257428E-01 -1.01940087661E-01 -1.03698191557E-01 -1.05486055543E-01
 -1.07304172138E-01 -1.09153044100E-01 -1.11033178725E-01 -1.12945093320E-01
 -1.14889313390E-01 -1.16866369424E-01 -1.18876805069E-01 -1.20921166474E-01
 -1.23000012529E-01 -1.25113908242E-01 -1.27263427518E-01 -1.29449153375E-01
 -1.31671676103E-01 -1.33931596265E-01 -1.36229521527E-01 -1.38566070455E-01
 -1.40941868501E-01 -1.43357550662E-01 -1.45813761835E-01 -1.48311155333E-01
 -1.50850393406E-01 -1.53432147347E-01 -1.56057100002E-01 -1.58725938793E-01
 -1.61439366390E-01 -1.64198089451E-01 -1.67002828155E-01 -1.69854309325E-01
 -1.72753271158E-01 -1.75700460180E-01 -1.78696632553E-01 -1.81742554941E-01
 -1.84839001994E-01 -1.87986759167E-01 -1.91186620096E-01 -1.94439389880E-01
 -1.97745879582E-01 -2.01106914025E-01 -2.04523323453E-01 -2.07995949192E-01
 -2.11525641372E-01 -2.15113259013E-01 -2.18759670713E-01 -2.22465752147E-01
 -2.26232389879E-01 -2.30060476928E-01 -2.33950916512E-01 -2.37904617989E-01
 -2.41922500959E-01 -2.46005490090E-01 -2.50154520229E-01 -2.54370531340E-01
 -2.58654471529E-01 -2.63007295393E-01 -2.67429963026E-01 -2.71923441255E-01
 -2.76488703442E-01 -2.81126725476E-01 -2.85838491040E-01 -2.90624985921E-01
 -2.95487201330E-01 -3.00426130757E-01 -3.05442771319E-01 -3.10538121782E-01
 -3.15713183057E-01 -3.20968957453E-01 -3.26306446201E-01 -3.31726652187E-01
 -3.37230575887E-01 -3.42819216736E-01 -3.48493571205E-01 -3.54254632538E-01
 -3.60103390024E-01 -3.66040826678E-01 -3.72067920919E-01 -3.78185643100E-01
 -3.84394954923E-01 -3.90696810934E-01 -3.97092152580E-01 -4.03581912203E-01
 -4.10167008341E-01 -4.16848345797E-01 -4.23626814417E-01 -4.30503287916E-01
 -4.37478621364E-01 -4.44553651811E-01 -4.51729194782E-01 -4.59006044674E-01
 -4.66384971678E-01 -4.73866721481E-01 -4.81452013036E-01 -4.89141537298E-01
 -4.96935955705E-01 -5.04835897850E-01 -5.12841961013E-01 -5.20954707211E-01
 -5.29174662996E-01 -5.37502315390E-01 -5.45938113682E-01 -5.54482463608E-01
 -5.63135728989E-01 -5.71898227637E-01 -5.80770231492E-01 -5.89751962576E-01
 -5.98843593094E-01 -6.08045242794E-01 -6.17356976687E-01 -6.26778803370E-01
 -6.36310673770E-01 -6.45952477656E-01 -6.55704042463E-01 -6.65565130856E-01
 -6.75535438052E-01 -6.85614589689E-01 -6.95802138496E-01 -7.06097562049E-01
 -7.16500258713E-01 -7.27009544856E-01 -7.37624649900E-01 -7.48344712875E-01
 -7.59168776137E-01 -7.70095780760E-01 -7.81124559017E-01 -7.92253827587E-01
 -8.03482178508E-01 -8.14808068999E-01 -8.26229811559E-01 -8.37745558765E-01
 -8.49353290431E-01 -8.61050795065E-01 -8.72835650820E-01 -8.84705202786E-01
 -8.96656537499E-01 -9.08686453222E-01 -9.20791427029E-01 -9.32967576133E-01
 -9.45210615819E-01 -9.57515809695E-01 -9.69877915763E-01 -9.82291123834E-01
 -9.94748986737E-01 -1.00724434295E+00 -1.01976922934E+00 -1.03231478604E+00
 -1.04487114929E+00 -1.05742733422E+00 -1.06997110547E+00 -1.08248883538E+00
 -1.09496534971E+00 -1.10738375959E+00 -1.11972528038E+00 -1.13196903655E+00
 -1.14409185340E+00 -1.15606803661E+00 -1.16786913856E+00 -1.17946371581E+00
 -1.19081707744E+00 -1.20189102767E+00 -1.21264360674E+00 -1.22302883399E+00
 -1.23299645830E+00 -1.24249172368E+00 -1.25145515646E+00 -1.25982238531E+00
 -1.26752400368E+00 -1.27448548827E+00 -1.28062718876E+00 -1.28586440399E+00
 -1.29010756428E+00 -1.29326254031E+00 -1.29523109975E+00 -1.29591153590E+00
 -1.29519949223E+00 -1.29298900820E+00 -1.28917380872E+00 -1.28364886147E+00
 -1.27631221825E+00 -1.26706715489E+00 -1.25582461278E+00 -1.24250593666E+00
 -1.22704588405E+00 -1.20939586685E+00 -1.18952735532E+00 -1.16743534691E+00
 -1.14314176361E+00 -1.11669859562E+00 -1.08819055855E+00 -1.05773697152E+00
 -1.02549250104E+00 -9.91646347047E-01 -9.56419385275E-01 -9.20058723546E-01
 -8.82829092975E-01 -8.45000499138E-01 -8.06831611480E-01 -7.68548523529E-01
 -7.30318795498E-01 -6.92221171822E-01 -6.54212119426E-01 -6.16091476111E-01
 -5.77471175616E-01 -5.37753425491E-01 -4.96128113416E-01 -4.51603950128E-01
 -4.03094366596E-01 -3.49588059318E-01 -2.90446048191E-01 -2.25883422303E-01
 -1.57713424954E-01 -9.04794144609E-02 -3.29510672281E-02 -1.81409292115E-03
  1.72044893394E-04  0.00000000000E+00  0.00000000000E+00  0.00000000000E+00
  0.00000000000E+00  0.00000000000E+00  0.00000000000E+00  0.00000000000E+00
  0.00000000000E+00  0.00000000000E+00  0.00000000000E+00  0.00000000000E+00
  0.00000000000E+00  0.00000000000E+00  0.00000000000E+00  0.00000000000E+00
  0.00000000000E+00  0.00000000000E+00  0.00000000000E+00  0.00000000000E+00
  0.00000000000E+00  0.00000000000E+00  0.00000000000E+00  0.00000000000E+00
  0.00000000000E+00  0.00000000000E+00  0.00000000000E+00
  </PP_BETA>
  <PP_BETA>
    2    0             Beta    L
   503
  0.00000000000E+00  4.38211811515E-05  8.83995949203E-05  1.33734473415E-04
  1.79848114503E-04  2.26732693040E-04  2.74453333237E-04  3.22968606746E-04
  3.72285047305E-04  4.22515286073E-04  4.73550401084E-04  5.25427964500E-04
  5.78290127272E-04  6.31962176777E-04  6.86603992399E-04  7.42181934013E-04
  7.98669398591E-04  8.56145527475E-04  9.14608931527E-04  9.74078569245E-04
  1.03453148544E-03  1.09609272295E-03  1.15859098978E-03  1.22224600597E-03
  1.28698626905E-03  1.35273921498E-03  1.41976210634E-03  1.48783171259E-03
  1.55707072991E-03  1.62752017626E-03  1.69917069998E-03  1.77205294625E-03
  1.84615030643E-03  1.92153422304E-03  1.99820408253E-03  2.07619265049E-03
  2.15553344318E-03  2.23611967359E-03  2.31823263503E-03  2.40166942429E-03
  2.48659635403E-03  2.57284071884E-03  2.66069143469E-03  2.75000195286E-03
  2.84075804642E-03  2.93327776157E-03  3.02713648539E-03  3.12271503641E-03
  3.21997762364E-03  3.31879512330E-03  3.41937653781E-03  3.52159487438E-03
  3.62570092550E-03  3.73139175306E-03  3.83913864176E-03  3.94845858657E-03
  4.05986043962E-03  4.17303102101E-03  4.28820191142E-03  4.40536315947E-03
  4.52441141981E-03  4.64568423117E-03  4.76882153046E-03  4.89422028173E-03
  5.02165715289E-03  5.15134036604E-03  5.28326307644E-03  5.41732693446E-03
  5.55380803624E-03  5.69250403019E-03  5.83369062497E-03  5.97722952745E-03
  6.12316720981E-03  6.27174605854E-03  6.42269369457E-03  6.57635409912E-03
  6.73257427093E-03  6.89148031842E-03  7.05311065646E-03  7.21750170991E-03
  7.38465025566E-03  7.55479355383E-03  7.72766887139E-03  7.90361013464E-03
  8.08256917044E-03  8.26450365775E-03  8.44962139494E-03  8.63787025211E-03
  8.82933297274E-03  9.02412848451E-03  9.22211920826E-03  9.42366599544E-03
  9.62852040595E-03  9.83694443300E-03  1.00488965717E-02  1.02645255944E-02
  1.04837616582E-02  1.07067943907E-02  1.09336532488E-02  1.11643503266E-02
  1.13990146249E-02  1.16376723941E-02  1.18804429355E-02  1.21273009785E-02
  1.23784404734E-02  1.26338690674E-02  1.28936118284E-02  1.31578339219E-02
  1.34265780341E-02  1.36998600685E-02  1.39779093181E-02  1.42606182294E-02
  1.45482078559E-02  1.48406815766E-02  1.51382140054E-02  1.54407612313E-02
  1.57485037761E-02  1.60615326912E-02  1.63798735474E-02  1.67036733002E-02
  1.70330070305E-02  1.73679576865E-02  1.77086848259E-02  1.80551279801E-02
  1.84075906353E-02  1.87660477168E-02  1.91306017577E-02  1.95014263384E-02
  1.98785675031E-02  2.02621538492E-02  2.06523204895E-02  2.10490882414E-02
  2.14527235302E-02  2.18631806810E-02  2.22807158870E-02  2.27053324738E-02
  2.31372235089E-02  2.35765194102E-02  2.40232768807E-02  2.44777233298E-02
  2.49398640337E-02  2.54099669820E-02  2.58880825485E-02  2.63743470927E-02
  2.68689239519E-02  2.73719794349E-02  2.78836070678E-02  2.84039709190E-02
  2.89332461439E-02  2.94715549775E-02  3.00190354444E-02  3.05759225192E-02
  3.11422711521E-02  3.17183087740E-02  3.23042120458E-02  3.29001050783E-02
  3.35061647724E-02  3.41225983153E-02  3.47495411366E-02  3.53872306344E-02
  3.60357631523E-02  3.66953968026E-02  3.73663092938E-02  3.80486467170E-02
  3.87426697191E-02  3.94485359941E-02  4.01664256002E-02  4.08966398575E-02
  4.16392506252E-02  4.23945911706E-02  4.31628204517E-02  4.39441394715E-02
  4.47388400972E-02  4.55470677921E-02  4.63691277758E-02  4.72052017669E-02
  4.80555395725E-02  4.89204184643E-02  4.98000435883E-02  5.06946744575E-02
  5.16045973328E-02  5.25300276849E-02  5.34712608124E-02  5.44285512213E-02
  5.54021739795E-02  5.63924147587E-02  5.73995445159E-02  5.84238591568E-02
  5.94656481276E-02  6.05252039654E-02  6.16028155082E-02  6.26988393836E-02
  6.38135294659E-02  6.49472346978E-02  6.61002620363E-02  6.72729597144E-02
  6.84656371909E-02  6.96786535642E-02  7.09123363072E-02  7.21670487503E-02
  7.34431337974E-02  7.47409777897E-02  7.60609103507E-02  7.74033494061E-02
  7.87686358874E-02  8.01571790903E-02  8.15693708343E-02  8.30055993494E-02
  8.44662841682E-02  8.59518205433E-02  8.74626453950E-02  8.89991803958E-02
  9.05618525557E-02  9.21511018683E-02  9.37673833244E-02  9.54111496629E-02
  9.70828584286E-02  9.87829858104E-02  1.00512004059E-01  1.02270396665E-01
  1.04058658217E-01  1.05877302147E-01  1.07726813376E-01  1.09607724312E-01
  1.11520564678E-01  1.13465847546E-01  1.15444136862E-01  1.17455980436E-01
  1.19501910952E-01  1.21582540276E-01  1.23698402840E-01  1.25850124271E-01
  1.28038262128E-01  1.30263451192E-01  1.32526288592E-01  1.34827401571E-01
  1.37167431399E-01  1.39547002212E-01  1.41966795323E-01  1.44427432536E-01
  1.46929637633E-01  1.49474042362E-01  1.52061380595E-01  1.54692326941E-01
  1.57367616573E-01  1.60087953860E-01  1.62854092502E-01  1.65666763826E-01
  1.68526737771E-01  1.71434764731E-01  1.74391638234E-01  1.77398141702E-01
  1.80455073646E-01  1.83563250341E-01  1.86723492765E-01  1.89936629654E-01
  1.93203520745E-01  1.96525005926E-01  1.99901968888E-01  2.03335274423E-01
  2.06825830168E-01  2.10374526267E-01  2.13982283459E-01  2.17650023698E-01
  2.21378690157E-01  2.25169223761E-01  2.29022590271E-01  2.32939761535E-01
  2.36921713025E-01  2.40969451632E-01  2.45083965649E-01  2.49266286658E-01
  2.53517431597E-01  2.57838441734E-01  2.62230364152E-01  2.66694255263E-01
  2.71231187259E-01  2.75842233992E-01  2.80528488075E-01  2.85291039926E-01
  2.90130999278E-01  2.95049482705E-01  3.00047608568E-01  3.05126508623E-01
  3.10287320796E-01  3.15531193993E-01  3.20859266288E-01  3.26272712744E-01
  3.31772677042E-01  3.37360339074E-01  3.43036859021E-01  3.48803415772E-01
  3.54661180062E-01  3.60611329835E-01  3.66655042440E-01  3.72793489883E-01
  3.79027849018E-01  3.85359288132E-01  3.91788976926E-01  3.98318069052E-01
  4.04947729697E-01  4.11679091677E-01  4.18513298277E-01  4.25451471018E-01
  4.32494719724E-01  4.39644139850E-01  4.46900803799E-01  4.54265776675E-01
  4.61740087264E-01  4.69324751529E-01  4.77020749398E-01  4.84829040695E-01
  4.92750541630E-01  5.00786146478E-01  5.08936696710E-01  5.17203002945E-01
  5.25585823890E-01  5.34085869477E-01  5.42703800981E-01  5.51440218068E-01
  5.60295652501E-01  5.69270585359E-01  5.78365408383E-01  5.87580449298E-01
  5.96915945223E-01  6.06372049913E-01  6.15948820063E-01  6.25646214022E-01
  6.35464080392E-01  6.45402151513E-01  6.55460045219E-01  6.65637239475E-01
  6.75933080714E-01  6.86346765087E-01  6.96877334207E-01  7.07523663029E-01
  7.18284449223E-01  7.29158209379E-01  7.40143254269E-01  7.51237690685E-01
  7.62439406586E-01  7.73746044095E-01  7.85155013158E-01  7.96663448715E-01
  8.08268215726E-01  8.19965885711E-01  8.31752722327E-01  8.43624661608E-01
  8.55577302025E-01  8.67605875111E-01  8.79705237532E-01  8.91869840466E-01
  9.04093718504E-01  9.16370460327E-01  9.28693190153E-01  9.41054542476E-01
  9.53446636975E-01  9.65861057003E-01  9.78288816369E-01  9.90720339227E-01
  1.00314542319E+00  1.01555322274E+00  1.02793219984E+00  1.04027011386E+00
  1.05255397192E+00  1.06477000607E+00  1.07690363061E+00  1.08893941683E+00
  1.10086104755E+00  1.11265128345E+00  1.12429192755E+00  1.13576378543E+00
  1.14704662118E+00  1.15811912634E+00  1.16895887394E+00  1.17954227938E+00
  1.18984456136E+00  1.19983969969E+00  1.20950039824E+00  1.21879804168E+00
  1.22770266112E+00  1.23618289242E+00  1.24420594519E+00  1.25173756340E+00
  1.25874199916E+00  1.26518197937E+00  1.27101868367E+00  1.27621172013E+00
  1.28071911050E+00  1.28449728074E+00  1.28750104773E+00  1.28968363344E+00
  1.29099666342E+00  1.29139019350E+00  1.29081273610E+00  1.28921130236E+00
  1.28653145519E+00  1.28271737929E+00  1.27771196344E+00  1.27145690638E+00
  1.26389283310E+00  1.25495944427E+00  1.24459567740E+00  1.23273990400E+00
  1.21933014688E+00  1.20430433058E+00  1.18760056882E+00  1.16915747786E+00
  1.14891453714E+00  1.12681248363E+00  1.10279375237E+00  1.07680296190E+00
  1.04878744535E+00  1.01869783436E+00  9.86488691093E-01  9.52119197131E-01
  9.15553894378E-01  8.76763478431E-01  8.35725653499E-01  7.92426033147E-01
  7.46859096179E-01  6.99029191629E-01  6.48951585101E-01  5.96653542806E-01
  5.42175446756E-01  4.85571925533E-01  4.26912995896E-01  3.66285190539E-01
  3.03792663395E-01  2.39558245901E-01  1.73724428154E-01  1.06454244295E-01
  3.79320251881E-02 -3.16360177354E-02 -1.02021408649E-01 -1.72973271492E-01
 -2.44218480487E-01 -3.15462147538E-01 -3.86388482358E-01 -4.56662082000E-01
 -5.25929677755E-01 -5.93822383723E-01 -6.59958465376E-01 -7.23946647722E-01
 -7.85389946511E-01 -8.43890006207E-01 -8.99051874026E-01 -9.50489119897E-01
 -9.97829163188E-01 -1.04071861088E+00 -1.07882836008E+00 -1.11185814866E+00
 -1.13954017604E+00 -1.16164133999E+00 -1.17796359025E+00 -1.18834185204E+00
 -1.19263896033E+00 -1.19073711399E+00 -1.18252545777E+00 -1.16788368245E+00
 -1.14666193724E+00 -1.11865803636E+00 -1.08359394514E+00 -1.04109500906E+00
 -9.90677480458E-01 -9.31752816816E-01 -8.63661225259E-01 -7.85752352547E-01
 -6.97538273737E-01 -5.98953567794E-01 -4.90769883271E-01 -3.75229148729E-01
 -2.56978566527E-01 -1.44440728582E-01 -5.15678853692E-02 -2.09107112538E-03
  2.25424358281E-04  0.00000000000E+00  0.00000000000E+00  0.00000000000E+00
  0.00000000000E+00  0.00000000000E+00  0.00000000000E+00  0.00000000000E+00
  0.00000000000E+00  0.00000000000E+00  0.00000000000E+00  0.00000000000E+00
  0.00000000000E+00  0.00000000000E+00  0.00000000000E+00  0.00000000000E+00
  0.00000000000E+00  0.00000000000E+00  0.00000000000E+00  0.00000000000E+00
  0.00000000000E+00  0.00000000000E+00  0.00000000000E+00  0.00000000000E+00
  0.00000000000E+00  0.00000000000E+00  0.00000000000E+00
  </PP_BETA>
  <PP_BETA>
    3    1             Beta    L
   503
  0.00000000000E+00 -2.63338908443E-10  1.05608758751E-08  8.42021896541E-09
  7.07092655443E-09  5.13628333318E-09  2.72530043259E-09 -2.03284106523E-10
 -3.66051522863E-09 -7.69319388934E-09 -1.23047319821E-08 -1.75410048699E-08
 -2.34214758025E-08 -2.99888495512E-08 -3.72467846867E-08 -4.52716337538E-08
 -5.40475383594E-08 -6.36611015552E-08 -7.40930778400E-08 -8.54378241132E-08
 -9.76989518593E-08 -1.10931535324E-07 -1.25136303765E-07 -1.40444667816E-07
 -1.56871362427E-07 -1.74342328232E-07 -1.93115049534E-07 -2.13100119828E-07
 -2.34365276536E-07 -2.57021477503E-07 -2.81064602121E-07 -3.06603382653E-07
 -3.33664029091E-07 -3.62318832690E-07 -3.92670993250E-07 -4.24725416432E-07
 -4.58619824554E-07 -4.94340702806E-07 -5.32119040635E-07 -5.71757527150E-07
 -6.13736877006E-07 -6.57821148241E-07 -7.04130092175E-07 -7.52955021462E-07
 -8.04166976573E-07 -8.58007914034E-07 -9.14618630742E-07 -9.73847288823E-07
 -1.03607052906E-06 -1.10139687471E-06 -1.16967290908E-06 -1.24142539971E-06
 -1.31637027650E-06 -1.39504039306E-06 -1.47713744412E-06 -1.56322840641E-06
 -1.65322029722E-06 -1.74725389453E-06 -1.84565887325E-06 -1.94836206430E-06
 -2.05573931782E-06 -2.16794765430E-06 -2.28496114517E-06 -2.40724107287E-06
 -2.53482881667E-06 -2.66794940499E-06 -2.80684408695E-06 -2.95165807842E-06
 -3.10291981803E-06 -3.26008380538E-06 -3.42463363625E-06 -3.59552690373E-06
 -3.77383425588E-06 -3.95956746121E-06 -4.15330132499E-06 -4.35460246011E-06
 -4.56452203070E-06 -4.78306343329E-06 -5.01057845072E-06 -5.24731730791E-06
 -5.49371661806E-06 -5.75004578408E-06 -6.01699738092E-06 -6.29440103222E-06
 -6.58325080380E-06 -6.88326548771E-06 -7.19580988018E-06 -7.52024296020E-06
 -7.85794804019E-06 -8.20883979675E-06 -8.57353332268E-06 -8.95286736935E-06
 -9.34665926533E-06 -9.75633009205E-06 -1.01816389409E-05 -1.06236801821E-05
 -1.10829954563E-05 -1.15598379974E-05 -1.20553827332E-05 -1.25700708600E-05
 -1.31043334349E-05 -1.36593097387E-05 -1.42356861565E-05 -1.48338017489E-05
 -1.54549205815E-05 -1.60997407371E-05 -1.67692528714E-05 -1.74638018069E-05
 -1.81850711284E-05 -1.89331455987E-05 -1.97100289160E-05 -2.05158729059E-05
 -2.13521215250E-05 -2.22196555306E-05 -2.31201331465E-05 -2.40537617820E-05
 -2.50227806175E-05 -2.60278337127E-05 -2.70701630529E-05 -2.81515215213E-05
 -2.92732025885E-05 -3.04360606806E-05 -3.16425693760E-05 -3.28931749280E-05
 -3.41906246382E-05 -3.55354625863E-05 -3.69302091495E-05 -3.83762828766E-05
 -3.98753044054E-05 -4.14298650806E-05 -4.30409781428E-05 -4.47115377427E-05
 -4.64430301309E-05 -4.82380558893E-05 -5.00983809783E-05 -5.20269889682E-05
 -5.40256808925E-05 -5.60969202803E-05 -5.82441707732E-05 -6.04689245647E-05
 -6.27746965686E-05 -6.51641815685E-05 -6.76401728646E-05 -7.02058217342E-05
 -7.28643747226E-05 -7.56190777956E-05 -7.84731816325E-05 -8.14304290791E-05
 -8.44942180344E-05 -8.76684712405E-05 -9.09569599864E-05 -9.43638278234E-05
 -9.78932801683E-05 -1.01549116111E-04 -1.05336665821E-04 -1.09259710853E-04
 -1.13323762357E-04 -1.17533092724E-04 -1.21893248538E-04 -1.26409223914E-04
 -1.31087043576E-04 -1.35931492559E-04 -1.40949126348E-04 -1.46145954624E-04
 -1.51527961080E-04 -1.57101737564E-04 -1.62874151490E-04 -1.68852194734E-04
 -1.75042672403E-04 -1.81453246804E-04 -1.88092015470E-04 -1.94966383485E-04
 -2.02084823453E-04 -2.09455897708E-04 -2.17088132278E-04 -2.24991532447E-04
 -2.33174469819E-04 -2.41647326729E-04 -2.50420312546E-04 -2.59503458102E-04
 -2.68908141408E-04 -2.78644899157E-04 -2.88726083544E-04 -2.99163326030E-04
 -3.09968730087E-04 -3.21156042977E-04 -3.32737412904E-04 -3.44727602139E-04
 -3.57140446428E-04 -3.69990505572E-04 -3.83293294339E-04 -3.97064557166E-04
 -4.11320262259E-04 -4.26077953422E-04 -4.41354489243E-04 -4.57168399542E-04
 -4.73537680330E-04 -4.90482765294E-04 -5.08022730133E-04 -5.26178502103E-04
 -5.44972193176E-04 -5.64424535968E-04 -5.84560640936E-04 -6.05401782040E-04
 -6.26973772450E-04 -6.49303035499E-04 -6.72413553419E-04 -6.96334381853E-04
 -7.21092826050E-04 -7.46718136723E-04 -7.73240984698E-04 -8.00691196935E-04
 -8.29102443339E-04 -8.58507648459E-04 -8.88940728038E-04 -9.20438150135E-04
 -9.53036522001E-04 -9.86773909104E-04 -1.02169050021E-03 -1.05782643531E-03
 -1.09522462976E-03 -1.13392823459E-03 -1.17398353961E-03 -1.21543650470E-03
 -1.25833624374E-03 -1.30273226488E-03 -1.34867768338E-03 -1.39622451936E-03
 -1.44543035937E-03 -1.49635042404E-03 -1.54904654406E-03 -1.60357856182E-03
 -1.66001059876E-03 -1.71840936034E-03 -1.77884140982E-03 -1.84137893104E-03
 -1.90609380051E-03 -1.97306185356E-03 -2.04236121640E-03 -2.11407277028E-03
 -2.18827958805E-03 -2.26506911005E-03 -2.34452953580E-03 -2.42675489656E-03
 -2.51183952940E-03 -2.59988396793E-03 -2.69098957246E-03 -2.78526273288E-03
 -2.88281333952E-03 -2.98375498637E-03 -3.08820511036E-03 -3.19628488738E-03
 -3.30812049672E-03 -3.42384188358E-03 -3.54358329777E-03 -3.66748472349E-03
 -3.79568917413E-03 -3.92834711420E-03 -4.06561104669E-03 -4.20764224263E-03
 -4.35460432806E-03 -4.50666909126E-03 -4.66401247549E-03 -4.82681816670E-03
 -4.99527405882E-03 -5.16957724556E-03 -5.34992918188E-03 -5.53653953791E-03
 -5.72962562659E-03 -5.92941073326E-03 -6.13612773451E-03 -6.35001605985E-03
 -6.57132418223E-03 -6.80030947614E-03 -7.03723691276E-03 -7.28238284078E-03
 -7.53603015714E-03 -7.79847513949E-03 -8.07002090845E-03 -8.35098352348E-03
 -8.64168908263E-03 -8.94247429727E-03 -9.25368906198E-03 -9.57569458437E-03
 -9.90886435576E-03 -1.02535846348E-02 -1.06102563957E-02 -1.09792930946E-02
 -1.13611232831E-02 -1.17561900746E-02 -1.21649519294E-02 -1.25878833341E-02
 -1.30254758878E-02 -1.34782360201E-02 -1.39466909737E-02 -1.44313831660E-02
 -1.49328768062E-02 -1.54517523335E-02 -1.59886131387E-02 -1.65440831387E-02
 -1.71188052342E-02 -1.77134491029E-02 -1.83287033349E-02 -1.89652836188E-02
 -1.96239279814E-02 -2.03054027062E-02 -2.10104976077E-02 -2.17400327707E-02
 -2.24948549013E-02 -2.32758407436E-02 -2.40838970567E-02 -2.49199632818E-02
 -2.57850092824E-02 -2.66800407071E-02 -2.76060962726E-02 -2.85642527314E-02
 -2.95556218442E-02 -3.05813557761E-02 -3.16426446651E-02 -3.27407232406E-02
 -3.38768640341E-02 -3.50523879122E-02 -3.62686594244E-02 -3.75270902293E-02
 -3.88291419087E-02 -4.01763245083E-02 -4.15702019562E-02 -4.30123914772E-02
 -4.45045652052E-02 -4.60484539303E-02 -4.76458471301E-02 -4.92985959801E-02
 -5.10086148694E-02 -5.27778837722E-02 -5.46084499316E-02 -5.65024316246E-02
 -5.84620173407E-02 -6.04894715443E-02 -6.25871351449E-02 -6.47574265139E-02
 -6.70028485468E-02 -6.93259859775E-02 -7.17295111968E-02 -7.42161856993E-02
 -7.67888635972E-02 -7.94504925108E-02 -8.22041192473E-02 -8.50528889602E-02
 -8.80000523435E-02 -9.10489633011E-02 -9.42030871631E-02 -9.74659988842E-02
 -1.00841390132E-01 -1.04333067828E-01 -1.07944961093E-01 -1.11681121861E-01
 -1.15545726580E-01 -1.19543083580E-01 -1.23677629115E-01 -1.27953936253E-01
 -1.32376712289E-01 -1.36950806164E-01 -1.41681204598E-01 -1.46573039851E-01
 -1.51631588228E-01 -1.56862271943E-01 -1.62270662026E-01 -1.67862476960E-01
 -1.73643585653E-01 -1.79620005966E-01 -1.85797905516E-01 -1.92183599425E-01
 -1.98783552587E-01 -2.05604372526E-01 -2.12652812851E-01 -2.19935764271E-01
 -2.27460255587E-01 -2.35233444578E-01 -2.43262615791E-01 -2.51555171090E-01
 -2.60118622142E-01 -2.68960582127E-01 -2.78088755087E-01 -2.87510922206E-01
 -2.97234931260E-01 -3.07268678565E-01 -3.17620094627E-01 -3.28297125241E-01
 -3.39307708231E-01 -3.50659754730E-01 -3.62361122835E-01 -3.74419588516E-01
 -3.86842820235E-01 -3.99638343650E-01 -4.12813509013E-01 -4.26375451904E-01
 -4.40331056095E-01 -4.54686908067E-01 -4.69449250779E-01 -4.84623938030E-01
 -5.00216376489E-01 -5.16231475239E-01 -5.32673583522E-01 -5.49546429366E-01
 -5.66853052724E-01 -5.84595736630E-01 -6.02775931235E-01 -6.21394178328E-01
 -6.40450026898E-01 -6.59941947892E-01 -6.79867240798E-01 -7.00221937074E-01
 -7.21000696651E-01 -7.42196697458E-01 -7.63801516429E-01 -7.85805005205E-01
 -8.08195148491E-01 -8.30957919245E-01 -8.54077110021E-01 -8.77534157885E-01
 -9.01307939496E-01 -9.25374550733E-01 -9.49707056227E-01 -9.74275206536E-01
 -9.99045119585E-01 -1.02397892178E+00 -1.04903433464E+00 -1.07416421317E+00
 -1.09931601790E+00 -1.12443121717E+00 -1.14944461812E+00 -1.17428361074E+00
 -1.19886732825E+00 -1.22310571994E+00 -1.24689852992E+00 -1.27013419787E+00
 -1.29268868052E+00 -1.31442421718E+00 -1.33518806607E+00 -1.35481124251E+00
 -1.37310732014E+00 -1.38987135326E+00 -1.40487901500E+00 -1.41788605386E+00
 -1.42862820768E+00 -1.43682172704E+00 -1.44216469728E+00 -1.44433936390E+00
 -1.44301569348E+00 -1.43785640581E+00 -1.42852371981E+00 -1.41468802712E+00
 -1.39603866532E+00 -1.37229686074E+00 -1.34323079201E+00 -1.30867249947E+00
 -1.26853610094E+00 -1.22283639993E+00 -1.17170649893E+00 -1.11541248308E+00
 -1.05436260722E+00 -9.89107770685E-01 -9.20329558420E-01 -8.48811825930E-01
 -7.75392247909E-01 -7.00891709862E-01 -6.26022933127E-01 -5.51286354552E-01
 -4.76873020321E-01 -4.02613759390E-01 -3.28045198034E-01 -2.52712496780E-01
 -1.76901674539E-01 -1.03127123027E-01 -3.86822687162E-02 -1.60426641584E-03
  1.58685450001E-04  0.00000000000E+00  0.00000000000E+00  0.00000000000E+00
  0.00000000000E+00  0.00000000000E+00  0.00000000000E+00  0.00000000000E+00
  0.00000000000E+00  0.00000000000E+00  0.00000000000E+00  0.00000000000E+00
  0.00000000000E+00  0.00000000000E+00  0.00000000000E+00  0.00000000000E+00
  0.00000000000E+00  0.00000000000E+00  0.00000000000E+00  0.00000000000E+00
  0.00000000000E+00  0.00000000000E+00  0.00000000000E+00  0.00000000000E+00
  0.00000000000E+00  0.00000000000E+00  0.00000000000E+00
  </PP_BETA>
  <PP_BETA>
    4    1             Beta    L
   503
  0.00000000000E+00 -3.95501766043E-10 -1.77996311688E-08 -1.67676401415E-08
 -1.78589660997E-08 -1.90643642150E-08 -2.05985713688E-08 -2.24518251942E-08
 -2.46536618394E-08 -2.72049017429E-08 -3.01364776370E-08 -3.34599026226E-08
 -3.71935352971E-08 -4.13538067190E-08 -4.59726886340E-08 -5.10536088228E-08
 -5.66350610093E-08 -6.27233689801E-08 -6.93593946712E-08 -7.65497848151E-08
 -8.43285405017E-08 -9.27214614225E-08 -1.01770629302E-07 -1.11467107814E-07
 -1.21850516647E-07 -1.33011611672E-07 -1.44882836664E-07 -1.57564323881E-07
 -1.71080916760E-07 -1.85444091711E-07 -2.00714550598E-07 -2.16914054666E-07
 -2.34093418859E-07 -2.52289238767E-07 -2.71533226246E-07 -2.91889089747E-07
 -3.13378692747E-07 -3.36091375766E-07 -3.59994006901E-07 -3.85279801702E-07
 -4.11806550293E-07 -4.39787095584E-07 -4.69250320179E-07 -5.00175187007E-07
 -5.32729234772E-07 -5.66888332777E-07 -6.02727724140E-07 -6.40416559481E-07
 -6.79909614470E-07 -7.21281064551E-07 -7.64726875076E-07 -8.10154434711E-07
 -8.57815003803E-07 -9.07627832223E-07 -9.59863937786E-07 -1.01442501506E-06
 -1.07152692790E-06 -1.13124689419E-06 -1.19363782989E-06 -1.25888443507E-06
 -1.32701680510E-06 -1.39815263336E-06 -1.47251331769E-06 -1.55006283585E-06
 -1.63104279227E-06 -1.71552826430E-06 -1.80366977134E-06 -1.89563125931E-06
 -1.99140941647E-06 -2.09151588826E-06 -2.19553911620E-06 -2.30422749567E-06
 -2.41738861002E-06 -2.53528086503E-06 -2.65798306333E-06 -2.78598413380E-06
 -2.91914017029E-06 -3.05779698016E-06 -3.20212964219E-06 -3.35239641384E-06
 -3.50877850188E-06 -3.67152745158E-06 -3.84075556074E-06 -4.01694241609E-06
 -4.20005503121E-06 -4.39071666282E-06 -4.58870491978E-06 -4.79486047171E-06
 -5.00899580531E-06 -5.23169893035E-06 -5.46321001582E-06 -5.70370023576E-06
 -5.95384002794E-06 -6.21354953350E-06 -6.48358077665E-06 -6.76403367919E-06
 -7.05537435943E-06 -7.35811399782E-06 -7.67245343327E-06 -7.99891914837E-06
 -8.33805684904E-06 -8.69015861007E-06 -9.05569555707E-06 -9.43535254842E-06
 -9.82945113536E-06 -1.02385376616E-05 -1.06631231588E-05 -1.11039975853E-05
 -1.15613786513E-05 -1.20363019153E-05 -1.25288691898E-05 -1.30401853932E-05
 -1.35706662771E-05 -1.41211611512E-05 -1.46920910344E-05 -1.52846635996E-05
 -1.58991741642E-05 -1.65366745797E-05 -1.71980173946E-05 -1.78838632490E-05
 -1.85951331955E-05 -1.93330002172E-05 -2.00979588501E-05 -2.08914624815E-05
 -2.17140333110E-05 -2.25671630184E-05 -2.34516082780E-05 -2.43685992602E-05
 -2.53194400817E-05 -2.63049369297E-05 -2.73268434982E-05 -2.83859708137E-05
 -2.94839425862E-05 -3.06219865289E-05 -3.18016578997E-05 -3.30241836100E-05
 -3.42913281207E-05 -3.56047114829E-05 -3.69655087327E-05 -3.83759830712E-05
 -3.98375091282E-05 -4.13519705419E-05 -4.29212921662E-05 -4.45474071107E-05
 -4.62322211669E-05 -4.79778430237E-05 -4.97864643078E-05 -5.16602077867E-05
 -5.36014462767E-05 -5.56124758963E-05 -5.76958153531E-05 -5.98539462382E-05
 -6.20894077049E-05 -6.44052691621E-05 -6.68038158706E-05 -6.92883962732E-05
 -7.18616543013E-05 -7.45270180948E-05 -7.72874966236E-05 -8.01465284897E-05
 -8.31073403177E-05 -8.61738609533E-05 -8.93494357056E-05 -9.26379821570E-05
 -9.60434461782E-05 -9.95699547962E-05 -1.03221588111E-04 -1.07002738993E-04
 -1.10918030392E-04 -1.14972068995E-04 -1.19169476636E-04 -1.23515484230E-04
 -1.28015145211E-04 -1.32673805016E-04 -1.37497073130E-04 -1.42490268287E-04
 -1.47659766148E-04 -1.53011417236E-04 -1.58551448201E-04 -1.64286579216E-04
 -1.70223313578E-04 -1.76368912123E-04 -1.82730221762E-04 -1.89314895551E-04
 -1.96130721814E-04 -2.03185253952E-04 -2.10487288179E-04 -2.18044793676E-04
 -2.25866782960E-04 -2.33962417570E-04 -2.42340930916E-04 -2.51012022811E-04
 -2.59985959620E-04 -2.69272683329E-04 -2.78883253797E-04 -2.88828493613E-04
 -2.99120174225E-04 -3.09769595489E-04 -3.20789369900E-04 -3.32192070183E-04
 -3.43990334273E-04 -3.56198300118E-04 -3.68828915914E-04 -3.81897577038E-04
 -3.95418613945E-04 -4.09406806293E-04 -4.23879074748E-04 -4.38850863563E-04
 -4.54339431162E-04 -4.70362098564E-04 -4.86936606526E-04 -5.04082096132E-04
 -5.21817111303E-04 -5.40161531757E-04 -5.59136097255E-04 -5.78761490140E-04
 -5.99059560832E-04 -6.20052811722E-04 -6.41764056602E-04 -6.64217480480E-04
 -6.87437448164E-04 -7.11449548930E-04 -7.36279571209E-04 -7.61954808129E-04
 -7.88502836209E-04 -8.15952585896E-04 -8.44333017548E-04 -8.73675362392E-04
 -9.04010017151E-04 -9.35370312042E-04 -9.67788414306E-04 -1.00129933179E-03
 -1.03593817379E-03 -1.07174074748E-03 -1.10874518865E-03 -1.14698911813E-03
 -1.18651257259E-03 -1.22735602716E-03 -1.26956124882E-03 -1.31317115991E-03
 -1.35823015056E-03 -1.40478313211E-03 -1.45287726711E-03 -1.50255971333E-03
 -1.55388025352E-03 -1.60688857353E-03 -1.66163684422E-03 -1.71817803063E-03
 -1.77656621722E-03 -1.83685709763E-03 -1.89910763923E-03 -1.96337633676E-03
 -2.02972270777E-03 -2.09820775648E-03 -2.16889411394E-03 -2.24184509245E-03
 -2.31712627239E-03 -2.39480333333E-03 -2.47494479252E-03 -2.55761874815E-03
 -2.64289608481E-03 -2.73084773692E-03 -2.82154662912E-03 -2.91506606318E-03
 -3.01148135610E-03 -3.11086757181E-03 -3.21330198596E-03 -3.31886185524E-03
 -3.42762527847E-03 -3.53967153784E-03 -3.65507965989E-03 -3.77392969180E-03
 -3.89630161584E-03 -4.02227531237E-03 -4.15193118237E-03 -4.28534827414E-03
 -4.42260653214E-03 -4.56378343578E-03 -4.70895704042E-03 -4.85820290805E-03
 -5.01159541761E-03 -5.16920722883E-03 -5.33110798224E-03 -5.49736483878E-03
 -5.66804193141E-03 -5.84319962123E-03 -6.02289369901E-03 -6.20717539312E-03
 -6.39609051218E-03 -6.58967872525E-03 -6.78797292616E-03 -6.99099840181E-03
 -7.19877158511E-03 -7.41130069994E-03 -7.62858209143E-03 -7.85060210299E-03
 -8.07733329794E-03 -8.30873592265E-03 -8.54475394444E-03 -8.78531501723E-03
 -9.03033002473E-03 -9.27968818711E-03 -9.53325936759E-03 -9.79088870882E-03
 -1.00523972545E-02 -1.03175773903E-02 -1.05861934538E-02 -1.08579759482E-02
 -1.11326217592E-02 -1.14097897767E-02 -1.16890984507E-02 -1.19701219640E-02
 -1.22523882448E-02 -1.25353733881E-02 -1.28184996667E-02 -1.31011294712E-02
 -1.33825630642E-02 -1.36620319453E-02 -1.39386954844E-02 -1.42116334517E-02
 -1.44798440198E-02 -1.47422336331E-02 -1.49976135799E-02 -1.52446925293E-02
 -1.54820685926E-02 -1.57082237809E-02 -1.59215136526E-02 -1.61201608107E-02
 -1.63022455490E-02 -1.64656959789E-02 -1.66082790524E-02 -1.67275896250E-02
 -1.68210400148E-02 -1.68858483246E-02 -1.69190267772E-02 -1.69173684020E-02
 -1.68774353539E-02 -1.67955436053E-02 -1.66677495365E-02 -1.64898356373E-02
 -1.62572928839E-02 -1.59653070465E-02 -1.56087405633E-02 -1.51821156826E-02
 -1.46795963519E-02 -1.40949708884E-02 -1.34216313354E-02 -1.26525564208E-02
 -1.17802896152E-02 -1.07969215017E-02 -9.69406725316E-03 -8.46284842371E-03
 -7.09387046395E-03 -5.57720464561E-03 -3.90236595064E-03 -2.05829448796E-03
 -3.33370541309E-05  2.18477348522E-03  4.60893201666E-03  7.25268016901E-03
  1.01302180175E-02  1.32564186286E-02  1.66468351189E-02  2.03177101638E-02
  2.42859782434E-02  2.85692654129E-02  3.31858858278E-02  3.81548305196E-02
  4.34957534821E-02  4.92289486977E-02  5.53753214026E-02  6.19563497995E-02
  6.89940398119E-02  7.65108655778E-02  8.45297036532E-02  9.30737491108E-02
  1.02166422801E-01  1.11831258890E-01  1.22091779413E-01  1.32971347533E-01
  1.44493002456E-01  1.56679272951E-01  1.69551967172E-01  1.83131936868E-01
  1.97438816672E-01  2.12490732915E-01  2.28303983843E-01  2.44892687571E-01
  2.62268394937E-01  2.80439670943E-01  2.99411637330E-01  3.19185478225E-01
  3.39757910611E-01  3.61120613846E-01  3.83259623698E-01  4.06154687955E-01
  4.29778589293E-01  4.54096432583E-01  4.79064904515E-01  5.04631509831E-01
  5.30733785069E-01  5.57298505948E-01  5.84240889058E-01  6.11463804953E-01
  6.38857012812E-01  6.66296435065E-01  6.93643486783E-01  7.20744486455E-01
  7.47430167274E-01  7.73515321438E-01  7.98798605452E-01  8.23062544332E-01
  8.46073772161E-01  8.67583551875E-01  8.87328620641E-01  9.05032412300E-01
  9.20406704667E-01  9.33153754141E-01  9.42968964876E-01  9.49544158532E-01
  9.52571489557E-01  9.51748065604E-01  9.46781313161E-01  9.37395125008E-01
  9.23336812469E-01  9.04384868109E-01  8.80357515425E-01  8.51122004448E-01
  8.16604562167E-01  7.76800870352E-01  7.31786889363E-01  6.81729776832E-01
  6.26898584264E-01  5.67674326102E-01  5.04558918782E-01  4.38182391094E-01
  3.69307645305E-01  2.98831938279E-01  2.27784132113E-01  1.57316647535E-01
  8.86909624332E-02  2.32554167707E-02 -3.75859395452E-02 -9.24146958267E-02
 -1.39850748566E-01 -1.78617186650E-01 -2.07617908402E-01 -2.26027915377E-01
 -2.33395409705E-01 -2.29753713689E-01 -2.15739560977E-01 -1.92712436452E-01
 -1.62867302128E-01 -1.29330223335E-01 -9.62230767946E-02 -6.86797665667E-02
 -5.27922999634E-02 -5.54609755864E-02 -8.41192742285E-02 -1.46301557588E-01
 -2.49021545734E-01 -3.97933495197E-01 -5.96258547618E-01 -8.43479588171E-01
 -1.13384422102E+00 -1.45477453137E+00 -1.78537415241E+00 -2.09536180129E+00
 -2.34496487916E+00 -2.48660297717E+00 -2.46961375254E+00 -2.24987509764E+00
 -1.80697111963E+00 -1.17310624749E+00 -4.75712370849E-01 -3.50614045627E-02
  3.36882275954E-03  0.00000000000E+00  0.00000000000E+00  0.00000000000E+00
  0.00000000000E+00  0.00000000000E+00  0.00000000000E+00  0.00000000000E+00
  0.00000000000E+00  0.00000000000E+00  0.00000000000E+00  0.00000000000E+00
  0.00000000000E+00  0.00000000000E+00  0.00000000000E+00  0.00000000000E+00
  0.00000000000E+00  0.00000000000E+00  0.00000000000E+00  0.00000000000E+00
  0.00000000000E+00  0.00000000000E+00  0.00000000000E+00  0.00000000000E+00
  0.00000000000E+00  0.00000000000E+00  0.00000000000E+00
  </PP_BETA>
  <PP_DIJ>
    6                  Number of nonzero Dij
    1    1  1.29495226872E-01
    1    2  2.93161471602E+00
    2    2 -4.56677996896E+00
    3    3  1.10826655690E+01
    3    4 -1.28746398740E+01
    4    4  1.46062450377E+01
  </PP_DIJ>
  <PP_QIJ>
    8     nqf. If not zero, Qij's inside rinner are computed using qfcoef's
    <PP_RINNER>
    1  1.10000000000E+00
    2  1.10000000000E+00
    3  1.10000000000E+00
    </PP_RINNER>
    1    1    0        i  j  (l(j))
 -4.48921494178E-01    Q_int
  0.00000000000E+00 -4.78893253527E-10 -1.94845698865E-09 -4.45950080603E-09
 -8.06487082866E-09 -1.28195247850E-08 -1.87806097643E-08 -2.60075427370E-08
 -3.45620939380E-08 -4.45084732120E-08 -5.59134194250E-08 -6.88462930491E-08
 -8.33791720315E-08 -9.95869510634E-08 -1.17547444365E-07 -1.37341492113E-07
 -1.59053070637E-07 -1.82769406510E-07 -2.08581094683E-07 -2.36582220789E-07
 -2.66870487773E-07 -2.99547346996E-07 -3.34718133965E-07 -3.72492208854E-07
 -4.12983101989E-07 -4.56308664453E-07 -5.02591224013E-07 -5.51957746530E-07
 -6.04540003062E-07 -6.60474742850E-07 -7.19903872391E-07 -7.82974640814E-07
 -8.49839831777E-07 -9.20657962110E-07 -9.95593487441E-07 -1.07481701505E-06
 -1.15850552419E-06 -1.24684259417E-06 -1.34001864040E-06 -1.43823115877E-06
 -1.54168497858E-06 -1.65059252432E-06 -1.76517408667E-06 -1.88565810296E-06
 -2.01228144750E-06 -2.14528973202E-06 -2.28493761671E-06 -2.43148913207E-06
 -2.58521801211E-06 -2.74640803911E-06 -2.91535340054E-06 -3.09235905840E-06
 -3.27774113149E-06 -3.47182729106E-06 -3.67495717027E-06 -3.88748278798E-06
 -4.10976898728E-06 -4.34219388945E-06 -4.58514936364E-06 -4.83904151305E-06
 -5.10429117806E-06 -5.38133445682E-06 -5.67062324416E-06 -5.97262578918E-06
 -6.28782727231E-06 -6.61673040252E-06 -6.95985603532E-06 -7.31774381232E-06
 -7.69095282303E-06 -8.08006228979E-06 -8.48567227650E-06 -8.90840442203E-06
 -9.34890269920E-06 -9.80783420019E-06 -1.02858899492E-05 -1.07837857437E-05
 -1.13022630241E-05 -1.18420897752E-05 -1.24040614572E-05 -1.29890019706E-05
 -1.35977646535E-05 -1.42312333147E-05 -1.48903233016E-05 -1.55759826059E-05
 -1.62891930076E-05 -1.70309712584E-05 -1.78023703073E-05 -1.86044805668E-05
 -1.94384312254E-05 -2.03053916037E-05 -2.12065725589E-05 -2.21432279373E-05
 -2.31166560779E-05 -2.41282013672E-05 -2.51792558488E-05 -2.62712608890E-05
 -2.74057088990E-05 -2.85841451182E-05 -2.98081694585E-05 -3.10794384127E-05
 -3.23996670297E-05 -3.37706309571E-05 -3.51941685555E-05 -3.66721830857E-05
 -3.82066449717E-05 -3.97995941423E-05 -4.14531424538E-05 -4.31694761962E-05
 -4.49508586872E-05 -4.67996329548E-05 -4.87182245138E-05 -5.07091442381E-05
 -5.27749913322E-05 -5.49184564061E-05 -5.71423246563E-05 -5.94494791567E-05
 -6.18429042641E-05 -6.43256891410E-05 -6.69010313999E-05 -6.95722408751E-05
 -7.23427435232E-05 -7.52160854602E-05 -7.81959371367E-05 -8.12860976587E-05
 -8.44904992570E-05 -8.78132119117E-05 -9.12584481362E-05 -9.48305679265E-05
 -9.85340838822E-05 -1.02373666504E-04 -1.06354149672E-04 -1.10480536321E-04
 -1.14758004299E-04 -1.19191912442E-04 -1.23787806850E-04 -1.28551427378E-04
 -1.33488714360E-04 -1.38605815560E-04 -1.43909093357E-04 -1.49405132192E-04
 -1.55100746259E-04 -1.61002987467E-04 -1.67119153677E-04 -1.73456797224E-04
 -1.80023733726E-04 -1.86828051208E-04 -1.93878119531E-04 -2.01182600152E-04
 -2.08750456217E-04 -2.16590963001E-04 -2.24713718714E-04 -2.33128655674E-04
 -2.41846051866E-04 -2.50876542896E-04 -2.60231134367E-04 -2.69921214669E-04
 -2.79958568216E-04 -2.90355389137E-04 -3.01124295441E-04 -3.12278343663E-04
 -3.23831044021E-04 -3.35796376089E-04 -3.48188805014E-04 -3.61023298285E-04
 -3.74315343082E-04 -3.88080964222E-04 -4.02336742721E-04 -4.17099834987E-04
 -4.32387992687E-04 -4.48219583282E-04 -4.64613611270E-04 -4.81589740169E-04
 -4.99168315236E-04 -5.17370386983E-04 -5.36217735487E-04 -5.55732895539E-04
 -5.75939182654E-04 -5.96860719973E-04 -6.18522466087E-04 -6.40950243807E-04
 -6.64170769933E-04 -6.88211686024E-04 -7.13101590235E-04 -7.38870070239E-04
 -7.65547737266E-04 -7.93166261318E-04 -8.21758407580E-04 -8.51358074072E-04
 -8.82000330590E-04 -9.13721458976E-04 -9.46558994760E-04 -9.80551770216E-04
 -1.01573995890E-03 -1.05216512167E-03 -1.08987025434E-03 -1.12889983686E-03
 -1.16929988426E-03 -1.21111799927E-03 -1.25440342671E-03 -1.29920710982E-03
 -1.34558174840E-03 -1.39358185893E-03 -1.44326383681E-03 -1.49468602063E-03
 -1.54790875862E-03 -1.60299447735E-03 -1.66000775283E-03 -1.71901538384E-03
 -1.78008646791E-03 -1.84329247975E-03 -1.90870735236E-03 -1.97640756086E-03
 -2.04647220911E-03 -2.11898311931E-03 -2.19402492453E-03 -2.27168516435E-03
 -2.35205438378E-03 -2.43522623533E-03 -2.52129758466E-03 -2.61036861963E-03
 -2.70254296304E-03 -2.79792778910E-03 -2.89663394376E-03 -2.99877606905E-03
 -3.10447273154E-03 -3.21384655499E-03 -3.32702435751E-03 -3.44413729305E-03
 -3.56532099774E-03 -3.69071574090E-03 -3.82046658105E-03 -3.95472352704E-03
 -4.09364170444E-03 -4.23738152728E-03 -4.38610887549E-03 -4.53999527801E-03
 -4.69921810188E-03 -4.86396074740E-03 -5.03441284960E-03 -5.21077048618E-03
 -5.39323639211E-03 -5.58202018108E-03 -5.77733857401E-03 -5.97941563487E-03
 -6.18848301386E-03 -6.40478019836E-03 -6.62855477173E-03 -6.86006268023E-03
 -7.09956850827E-03 -7.34734576223E-03 -7.60367716305E-03 -7.86885494786E-03
 -8.14318118087E-03 -8.42696807376E-03 -8.72053831581E-03 -9.02422541398E-03
 -9.33837404332E-03 -9.66334040779E-03 -9.99949261179E-03 -1.03472110428E-02
 -1.07068887651E-02 -1.10789319250E-02 -1.14637601683E-02 -1.18618070684E-02
 -1.22735205688E-02 -1.26993634357E-02 -1.31398137251E-02 -1.35953652623E-02
 -1.40665281343E-02 -1.45538291957E-02 -1.50578125889E-02 -1.55790402774E-02
 -1.61180925932E-02 -1.66755687991E-02 -1.72520876646E-02 -1.78482880567E-02
 -1.84648295454E-02 -1.91023930243E-02 -1.97616813454E-02 -2.04434199697E-02
 -2.11483576319E-02 -2.18772670213E-02 -2.26309454766E-02 -2.34102156963E-02
 -2.42159264638E-02 -2.50489533876E-02 -2.59101996550E-02 -2.68005968014E-02
 -2.77211054928E-02 -2.86727163218E-02 -2.96564506179E-02 -3.06733612690E-02
 -3.17245335562E-02 -3.28110859997E-02 -3.39341712149E-02 -3.50949767793E-02
 -3.62947261075E-02 -3.75346793340E-02 -3.88161342031E-02 -4.01404269633E-02
 -4.15089332660E-02 -4.29230690657E-02 -4.43842915204E-02 -4.58940998909E-02
 -4.74540364350E-02 -4.90656872958E-02 -5.07306833809E-02 -5.24507012292E-02
 -5.42274638631E-02 -5.60627416212E-02 -5.79583529694E-02 -5.99161652854E-02
 -6.19380956123E-02 -6.40261113767E-02 -6.61822310663E-02 -6.84085248614E-02
 -7.07071152139E-02 -7.30801773680E-02 -7.55299398158E-02 -7.80586846797E-02
 -8.06687480136E-02 -8.33625200157E-02 -8.61424451419E-02 -8.90110221114E-02
 -9.19708037934E-02 -9.50243969635E-02 -9.81744619186E-02 -1.01423711937E-01
 -1.04774912568E-01 -1.08230880746E-01 -1.11794483694E-01 -1.15468637624E-01
 -1.19256306203E-01 -1.23160498759E-01 -1.27184268235E-01 -1.31330708833E-01
 -1.35602953359E-01 -1.40004170232E-01 -1.44537560121E-01 -1.49206352212E-01
 -1.54013800054E-01 -1.58963176964E-01 -1.64057770963E-01 -1.69300879215E-01
 -1.74695801922E-01 -1.80245835658E-01 -1.85954266094E-01 -1.91824360088E-01
 -1.97859357089E-01 -2.04062459824E-01 -2.10436824226E-01 -2.16985548554E-01
 -2.23711661671E-01 -2.30618110425E-01 -2.37707746096E-01 -2.44983309850E-01
 -2.52447417170E-01 -2.60102541195E-01 -2.67950994937E-01 -2.75994912313E-01
 -2.84236227950E-01 -2.92676655721E-01 -3.01317665951E-01 -3.10160461256E-01
 -3.19205950977E-01 -3.28454724157E-01 -3.37907021027E-01 -3.47562702972E-01
 -3.57421220946E-01 -3.67481582307E-01 -3.77742316061E-01 -3.88201436508E-01
 -3.98856405283E-01 -4.09704091805E-01 -4.20740732163E-01 -4.31961886458E-01
 -4.43362394672E-01 -4.54936331102E-01 -4.66676957481E-01 -4.78576674853E-01
 -4.90626974357E-01 -5.02818387067E-01 -5.15140433054E-01 -5.27581569910E-01
 -5.40129140948E-01 -5.52769323378E-01 -5.65487076763E-01 -5.78266092130E-01
 -5.91088742120E-01 -6.03936032645E-01 -6.16787556542E-01 -6.29621449783E-01
 -6.42414350850E-01 -6.55141363940E-01 -6.67776026735E-01 -6.80290283513E-01
 -6.92654464479E-01 -7.04837272200E-01 -7.16805776158E-01 -7.28525416450E-01
 -7.39960017744E-01 -7.51071814662E-01 -7.61821489808E-01 -7.72168225715E-01
 -7.82069772009E-01 -7.91482529158E-01 -8.00361650135E-01 -8.08661161396E-01
 -8.16334104508E-01 -8.23332699765E-01 -8.29608533058E-01 -8.35112767206E-01
 -8.39796378820E-01 -8.43610421648E-01 -8.46506317176E-01 -8.48436173014E-01
 -8.49353129368E-01 -8.49211733561E-01 -8.47968342213E-01 -8.45581550294E-01
 -8.42012645759E-01 -8.37226087985E-01 -8.31190007617E-01 -8.23876724817E-01
 -8.15263282195E-01 -8.05331987975E-01 -7.94070964151E-01 -7.81474693586E-01
 -7.67544559136E-01 -7.52289367043E-01 -7.35725845995E-01 -7.17879112387E-01
 -6.98783091599E-01 -6.78480884313E-01 -6.57025066361E-01 -6.34477910040E-01
 -6.10911514531E-01 -5.86407832916E-01 -5.61058583333E-01 -5.34965032170E-01
 -5.08237637755E-01 -4.80995543929E-01 -4.53365914087E-01 -4.25483097850E-01
 -3.97487624429E-01 -3.69525019052E-01 -3.41744441506E-01 -3.14297148968E-01
 -2.87334788884E-01 -2.61007531877E-01 -2.35462059482E-01 -2.10839427342E-01
 -1.87272831403E-01 -1.64885313103E-01 -1.43787449872E-01 -1.24075089842E-01
 -1.05827204721E-01 -8.91039521482E-02 -7.39450574728E-02 -6.03686421114E-02
 -4.83706359990E-02 -3.79249048075E-02 -2.89841805160E-02 -2.14817760122E-02
 -1.53338407997E-02 -1.04414959594E-02 -6.69014014231E-03 -3.95432174738E-03
 -2.08625793729E-03 -9.23531802016E-04 -2.94004981002E-04 -2.57647830441E-05
  3.84208870918E-05  2.32504000401E-05  3.88827486985E-06  1.94277683767E-08
  0.00000000000E+00  0.00000000000E+00  0.00000000000E+00  0.00000000000E+00
  0.00000000000E+00  0.00000000000E+00  0.00000000000E+00  0.00000000000E+00
  0.00000000000E+00  0.00000000000E+00  0.00000000000E+00  0.00000000000E+00
  0.00000000000E+00  0.00000000000E+00  0.00000000000E+00  0.00000000000E+00
  0.00000000000E+00  0.00000000000E+00  0.00000000000E+00  0.00000000000E+00
  0.00000000000E+00  0.00000000000E+00  0.00000000000E+00  0.00000000000E+00
  0.00000000000E+00  0.00000000000E+00  0.00000000000E+00  0.00000000000E+00
  0.00000000000E+00  0.00000000000E+00  0.00000000000E+00  0.00000000000E+00
  0.00000000000E+00  0.00000000000E+00  0.00000000000E+00  0.00000000000E+00
  0.00000000000E+00  0.00000000000E+00  0.00000000000E+00  0.00000000000E+00
  0.00000000000E+00  0.00000000000E+00  0.00000000000E+00  0.00000000000E+00
  0.00000000000E+00  0.00000000000E+00  0.00000000000E+00  0.00000000000E+00
  0.00000000000E+00  0.00000000000E+00  0.00000000000E+00  0.00000000000E+00
  0.00000000000E+00  0.00000000000E+00  0.00000000000E+00  0.00000000000E+00
  0.00000000000E+00  0.00000000000E+00  0.00000000000E+00  0.00000000000E+00
  0.00000000000E+00  0.00000000000E+00  0.00000000000E+00  0.00000000000E+00
  0.00000000000E+00  0.00000000000E+00  0.00000000000E+00  0.00000000000E+00
  0.00000000000E+00  0.00000000000E+00  0.00000000000E+00  0.00000000000E+00
  0.00000000000E+00  0.00000000000E+00  0.00000000000E+00  0.00000000000E+00
  0.00000000000E+00  0.00000000000E+00  0.00000000000E+00  0.00000000000E+00
  0.00000000000E+00  0.00000000000E+00  0.00000000000E+00  0.00000000000E+00
  0.00000000000E+00  0.00000000000E+00  0.00000000000E+00  0.00000000000E+00
  0.00000000000E+00  0.00000000000E+00  0.00000000000E+00  0.00000000000E+00
  0.00000000000E+00  0.00000000000E+00  0.00000000000E+00  0.00000000000E+00
  0.00000000000E+00  0.00000000000E+00  0.00000000000E+00  0.00000000000E+00
  0.00000000000E+00  0.00000000000E+00  0.00000000000E+00  0.00000000000E+00
  0.00000000000E+00  0.00000000000E+00  0.00000000000E+00  0.00000000000E+00
  0.00000000000E+00  0.00000000000E+00  0.00000000000E+00  0.00000000000E+00
  0.00000000000E+00  0.00000000000E+00  0.00000000000E+00  0.00000000000E+00
  0.00000000000E+00  0.00000000000E+00  0.00000000000E+00  0.00000000000E+00
  0.00000000000E+00  0.00000000000E+00  0.00000000000E+00  0.00000000000E+00
  0.00000000000E+00  0.00000000000E+00  0.00000000000E+00  0.00000000000E+00
  0.00000000000E+00  0.00000000000E+00  0.00000000000E+00  0.00000000000E+00
  0.00000000000E+00  0.00000000000E+00  0.00000000000E+00  0.00000000000E+00
  0.00000000000E+00  0.00000000000E+00  0.00000000000E+00  0.00000000000E+00
  0.00000000000E+00  0.00000000000E+00  0.00000000000E+00  0.00000000000E+00
  0.00000000000E+00  0.00000000000E+00  0.00000000000E+00  0.00000000000E+00
  0.00000000000E+00  0.00000000000E+00  0.00000000000E+00  0.00000000000E+00
  0.00000000000E+00  0.00000000000E+00  0.00000000000E+00  0.00000000000E+00
  0.00000000000E+00  0.00000000000E+00  0.00000000000E+00  0.00000000000E+00
  0.00000000000E+00  0.00000000000E+00  0.00000000000E+00  0.00000000000E+00
  0.00000000000E+00  0.00000000000E+00  0.00000000000E+00  0.00000000000E+00
  0.00000000000E+00  0.00000000000E+00  0.00000000000E+00  0.00000000000E+00
  0.00000000000E+00  0.00000000000E+00  0.00000000000E+00  0.00000000000E+00
  0.00000000000E+00  0.00000000000E+00  0.00000000000E+00  0.00000000000E+00
  0.00000000000E+00  0.00000000000E+00  0.00000000000E+00  0.00000000000E+00
  0.00000000000E+00  0.00000000000E+00  0.00000000000E+00  0.00000000000E+00
  0.00000000000E+00  0.00000000000E+00  0.00000000000E+00  0.00000000000E+00
  0.00000000000E+00  0.00000000000E+00  0.00000000000E+00  0.00000000000E+00
  0.00000000000E+00  0.00000000000E+00  0.00000000000E+00  0.00000000000E+00
  0.00000000000E+00  0.00000000000E+00  0.00000000000E+00  0.00000000000E+00
  0.00000000000E+00  0.00000000000E+00  0.00000000000E+00  0.00000000000E+00
  0.00000000000E+00  0.00000000000E+00  0.00000000000E+00  0.00000000000E+00
  0.00000000000E+00  0.00000000000E+00  0.00000000000E+00  0.00000000000E+00
  0.00000000000E+00  0.00000000000E+00  0.00000000000E+00  0.00000000000E+00
  0.00000000000E+00  0.00000000000E+00  0.00000000000E+00  0.00000000000E+00
  0.00000000000E+00  0.00000000000E+00  0.00000000000E+00  0.00000000000E+00
  0.00000000000E+00  0.00000000000E+00  0.00000000000E+00  0.00000000000E+00
  0.00000000000E+00  0.00000000000E+00  0.00000000000E+00  0.00000000000E+00
  0.00000000000E+00  0.00000000000E+00  0.00000000000E+00  0.00000000000E+00
  0.00000000000E+00  0.00000000000E+00  0.00000000000E+00  0.00000000000E+00
  0.00000000000E+00
    <PP_QFCOEF>
 -9.60301717717E+00  3.81234644516E+01 -6.84631510526E+01  7.33453226958E+01
 -5.12208568239E+01  2.33452337444E+01 -6.36674358807E+00  7.88387223681E-01
  0.00000000000E+00  0.00000000000E+00  0.00000000000E+00  0.00000000000E+00
  0.00000000000E+00  0.00000000000E+00  0.00000000000E+00  0.00000000000E+00
  0.00000000000E+00  0.00000000000E+00  0.00000000000E+00  0.00000000000E+00
  0.00000000000E+00  0.00000000000E+00  0.00000000000E+00  0.00000000000E+00
    </PP_QFCOEF>
    1    2    0        i  j  (l(j))
  3.44784670697E-01    Q_int
  0.00000000000E+00  4.84870295185E-10  1.97277557829E-09  4.51515960143E-09
  8.16552805636E-09  1.29795245947E-08  1.90150095534E-08  2.63321414807E-08
  3.49934615590E-08  4.50639810287E-08  5.66112717149E-08  6.97055597679E-08
  8.44198227289E-08  1.00829890037E-07  1.19014547097E-07  1.39055643037E-07
  1.61038202275E-07  1.85050540040E-07  2.11184381975E-07  2.39534987971E-07
  2.70201280374E-07  3.03285976727E-07  3.38895727193E-07  3.77141256832E-07
  4.18137512897E-07  4.62003817321E-07  5.08864024589E-07  5.58846685161E-07
  6.12085214664E-07  6.68718069031E-07  7.28888925811E-07  7.92746871860E-07
  8.60446597628E-07  9.32148598283E-07  1.00801938190E-06  1.08823168498E-06
  1.17296469550E-06  1.26240428387E-06  1.35674324188E-06  1.45618153020E-06
  1.56092653436E-06  1.67119332991E-06  1.78720495671E-06  1.90919270293E-06
  2.03739639901E-06  2.17206472184E-06  2.31345550963E-06  2.46183608787E-06
  2.61748360659E-06  2.78068538949E-06  2.95173929527E-06  3.13095409159E-06
  3.31864984213E-06  3.51515830713E-06  3.72082335799E-06  3.93600140630E-06
  4.16106184791E-06  4.39638752249E-06  4.64237518909E-06  4.89943601838E-06
  5.16799610204E-06  5.44849697986E-06  5.74139618536E-06  6.04716781031E-06
  6.36630308901E-06  6.69931100293E-06  7.04671890644E-06  7.40907317427E-06
  7.78693987165E-06  8.18090544769E-06  8.59157745298E-06  9.01958528216E-06
  9.46558094233E-06  9.93023984821E-06  1.04142616450E-05  1.09183710600E-05
  1.14433187833E-05  1.19898823801E-05  1.25588672338E-05  1.31511075226E-05
  1.37674672291E-05  1.44088411867E-05  1.50761561602E-05  1.57703719658E-05
  1.64924826291E-05  1.72435175834E-05  1.80245429100E-05  1.88366626209E-05
  1.96810199871E-05  2.05587989118E-05  2.14712253522E-05  2.24195687905E-05
  2.34051437553E-05  2.44293113966E-05  2.54934811153E-05  2.65991122487E-05
  2.77477158152E-05  2.89408563188E-05  3.01801536171E-05  3.14672848528E-05
  3.28039864537E-05  3.41920562005E-05  3.56333553675E-05  3.71298109368E-05
  3.86834178896E-05  4.02962415765E-05  4.19704201703E-05  4.37081672036E-05
  4.55117741945E-05  4.73836133627E-05  4.93261404403E-05  5.13418975796E-05
  5.34335163616E-05  5.56037209088E-05  5.78553311052E-05  6.01912659287E-05
  6.26145468978E-05  6.51283016384E-05  6.77357675735E-05  7.04402957404E-05
  7.32453547407E-05  7.61545348260E-05  7.91715521256E-05  8.23002530197E-05
  8.55446186646E-05  8.89087696735E-05  9.23969709598E-05  9.60136367472E-05
  9.97633357534E-05  1.03650796553E-04  1.07680913123E-04  1.11858750588E-04
  1.16189551150E-04  1.20678740238E-04  1.25331932860E-04  1.30154940175E-04
  1.35153776301E-04  1.40334665342E-04  1.45704048675E-04  1.51268592475E-04
  1.57035195506E-04  1.63010997179E-04  1.69203385892E-04  1.75620007647E-04
  1.82268774978E-04  1.89157876175E-04  1.96295784836E-04  2.03691269738E-04
  2.11353405055E-04  2.19291580929E-04  2.27515514397E-04  2.36035260706E-04
  2.44861225009E-04  2.54004174462E-04  2.63475250751E-04  2.73285983030E-04
  2.83448301324E-04  2.93974550380E-04  3.04877503998E-04  3.16170379857E-04
  3.27866854850E-04  3.39981080944E-04  3.52527701585E-04  3.65521868674E-04
  3.78979260113E-04  3.92916097967E-04  4.07349167240E-04  4.22295835302E-04
  4.37774071978E-04  4.53802470327E-04  4.70400268141E-04  4.87587370167E-04
  5.05384371106E-04  5.23812579390E-04  5.42894041775E-04  5.62651568782E-04
  5.83108761006E-04  6.04290036319E-04  6.26220658015E-04  6.48926763910E-04
  6.72435396439E-04  6.96774533782E-04  7.21973122054E-04  7.48061108594E-04
  7.75069476387E-04  8.03030279666E-04  8.31976680726E-04  8.61942987990E-04
  8.92964695379E-04  9.25078523013E-04  9.58322459309E-04  9.92735804503E-04
  1.02835921565E-03  1.06523475317E-03  1.10340592895E-03  1.14291775610E-03
  1.18381680037E-03  1.22615123337E-03  1.26997088750E-03  1.31532731283E-03
  1.36227383585E-03  1.41086562023E-03  1.46115972961E-03  1.51321519255E-03
  1.56709306960E-03  1.62285652275E-03  1.68057088705E-03  1.74030374481E-03
  1.80212500219E-03  1.86610696836E-03  1.93232443739E-03  2.00085477282E-03
  2.07177799506E-03  2.14517687176E-03  2.22113701113E-03  2.29974695845E-03
  2.38109829574E-03  2.46528574475E-03  2.55240727340E-03  2.64256420571E-03
  2.73586133544E-03  2.83240704340E-03  2.93231341871E-03  3.03569638401E-03
  3.14267582483E-03  3.25337572318E-03  3.36792429554E-03  3.48645413535E-03
  3.60910236019E-03  3.73601076374E-03  3.86732597264E-03  4.00319960854E-03
  4.14378845534E-03  4.28925463182E-03  4.43976576985E-03  4.59549519839E-03
  4.75662213328E-03  4.92333187321E-03  5.09581600186E-03  5.27427259650E-03
  5.45890644323E-03  5.64992925892E-03  5.84755992029E-03  6.05202470002E-03
  6.26355751035E-03  6.48240015422E-03  6.70880258418E-03  6.94302316935E-03
  7.18532897053E-03  7.43599602376E-03  7.69530963249E-03  7.96356466863E-03
  8.24106588268E-03  8.52812822310E-03  8.82507716524E-03  9.13224905003E-03
  9.44999143258E-03  9.77866344103E-03  1.01186361458E-02  1.04702929393E-02
  1.08340299271E-02  1.12102563292E-02  1.15993948935E-02  1.20018823203E-02
  1.24181696989E-02  1.28487229555E-02  1.32940233136E-02  1.37545677671E-02
  1.42308695651E-02  1.47234587098E-02  1.52328824672E-02  1.57597058906E-02
  1.63045123572E-02  1.68679041181E-02  1.74505028612E-02  1.80529502880E-02
  1.86759087029E-02  1.93200616170E-02  1.99861143641E-02  2.06747947314E-02
  2.13868536022E-02  2.21230656128E-02  2.28842298215E-02  2.36711703909E-02
  2.44847372829E-02  2.53258069655E-02  2.61952831317E-02  2.70940974298E-02
  2.80232102044E-02  2.89836112484E-02  2.99763205636E-02  3.10023891315E-02
  3.20628996908E-02  3.31589675234E-02  3.42917412452E-02  3.54624036030E-02
  3.66721722734E-02  3.79223006656E-02  3.92140787229E-02  4.05488337245E-02
  4.19279310828E-02  4.33527751359E-02  4.48248099324E-02  4.63455200057E-02
  4.79164311357E-02  4.95391110938E-02  5.12151703690E-02  5.29462628710E-02
  5.47340866065E-02  5.65803843246E-02  5.84869441263E-02  6.04556000346E-02
  6.24882325178E-02  6.45867689623E-02  6.67531840876E-02  6.89895002976E-02
  7.12977879605E-02  7.36801656105E-02  7.61388000621E-02  7.86759064299E-02
  8.12937480425E-02  8.39946362427E-02  8.67809300618E-02  8.96550357571E-02
  9.26194062010E-02  9.56765401075E-02  9.88289810846E-02  1.02079316495E-01
  1.05430176112E-01  1.08884230555E-01  1.12444189480E-01  1.16112799519E-01
  1.19892841937E-01  1.23787129991E-01  1.27798505973E-01  1.31929837900E-01
  1.36184015851E-01  1.40563947895E-01  1.45072555610E-01  1.49712769148E-01
  1.54487521826E-01  1.59399744204E-01  1.64452357626E-01  1.69648267181E-01
  1.74990354063E-01  1.80481467269E-01  1.86124414632E-01  1.91921953116E-01
  1.97876778351E-01  2.03991513367E-01  2.10268696475E-01  2.16710768260E-01
  2.23320057630E-01  2.30098766898E-01  2.37048955819E-01  2.44172524571E-01
  2.51471195602E-01  2.58946494323E-01  2.66599728585E-01  2.74431966900E-01
  2.82444015373E-01  2.90636393286E-01  2.99009307313E-01  3.07562624321E-01
  3.16295842727E-01  3.25208062388E-01  3.34297953001E-01  3.43563720994E-01
  3.53003074908E-01  3.62613189267E-01  3.72390666952E-01  3.82331500091E-01
  3.92431029518E-01  4.02683902832E-01  4.13084031143E-01  4.23624544569E-01
  4.34297746602E-01  4.45095067476E-01  4.56007016666E-01  4.67023134724E-01
  4.78131944642E-01  4.89320902995E-01  5.00576351134E-01  5.11883466748E-01
  5.23226216146E-01  5.34587307671E-01  5.45948146674E-01  5.57288792566E-01
  5.68587918487E-01  5.79822774204E-01  5.90969152895E-01  6.02001362562E-01
  6.12892202843E-01  6.23612948094E-01  6.34133337649E-01  6.44421574249E-01
  6.54444331693E-01  6.64166772817E-01  6.73552578993E-01  6.82563992361E-01
  6.91161872092E-01  6.99305766015E-01  7.06953998951E-01  7.14063779165E-01
  7.20591324312E-01  7.26492008266E-01  7.31720530200E-01  7.36231107206E-01
  7.39977691687E-01  7.42914214634E-01  7.44994855750E-01  7.46174341205E-01
  7.46408269584E-01  7.45653466276E-01  7.43868366289E-01  7.41013425018E-01
  7.37051556104E-01  7.31948595001E-01  7.25673786280E-01  7.18200292096E-01
  7.09505718523E-01  6.99572655720E-01  6.88389227071E-01  6.75949641559E-01
  6.62254742769E-01  6.47312546943E-01  6.31138761599E-01  6.13757275286E-01
  5.95200608157E-01  5.75510312222E-01  5.54737309439E-01  5.32942155185E-01
  5.10195214302E-01  4.86576736724E-01  4.62176819804E-01  4.37095244924E-01
  4.11441176757E-01  3.85332714805E-01  3.58896288457E-01  3.32265888964E-01
  3.05582134273E-01  2.78991165654E-01  2.52643378375E-01  2.26691992295E-01
  2.01291471916E-01  1.76595809056E-01  1.52756684597E-01  1.29921528413E-01
  1.08231498386E-01  8.78193999091E-02  6.88075664099E-02  5.13057187910E-02
  3.54088176149E-02  2.11949165223E-02  8.72301984277E-03 -1.96905674835E-03
 -1.08668236275E-02 -1.79812453921E-02 -2.33508299022E-02 -2.70436031398E-02
 -2.91588162291E-02 -2.98281048622E-02 -2.92156305331E-02 -2.75164573692E-02
 -2.49520361295E-02 -2.17611572671E-02 -1.81859227929E-02 -1.44543817753E-02
 -1.08036523517E-02 -7.46459740050E-03 -4.64161064715E-03 -2.48424844117E-03
 -1.05456669709E-03 -2.97862827627E-04 -3.37247818796E-05 -1.34507373280E-07
  0.00000000000E+00  0.00000000000E+00  0.00000000000E+00  0.00000000000E+00
  0.00000000000E+00  0.00000000000E+00  0.00000000000E+00  0.00000000000E+00
  0.00000000000E+00  0.00000000000E+00  0.00000000000E+00  0.00000000000E+00
  0.00000000000E+00  0.00000000000E+00  0.00000000000E+00  0.00000000000E+00
  0.00000000000E+00  0.00000000000E+00  0.00000000000E+00  0.00000000000E+00
  0.00000000000E+00  0.00000000000E+00  0.00000000000E+00  0.00000000000E+00
  0.00000000000E+00  0.00000000000E+00  0.00000000000E+00  0.00000000000E+00
  0.00000000000E+00  0.00000000000E+00  0.00000000000E+00  0.00000000000E+00
  0.00000000000E+00  0.00000000000E+00  0.00000000000E+00  0.00000000000E+00
  0.00000000000E+00  0.00000000000E+00  0.00000000000E+00  0.00000000000E+00
  0.00000000000E+00  0.00000000000E+00  0.00000000000E+00  0.00000000000E+00
  0.00000000000E+00  0.00000000000E+00  0.00000000000E+00  0.00000000000E+00
  0.00000000000E+00  0.00000000000E+00  0.00000000000E+00  0.00000000000E+00
  0.00000000000E+00  0.00000000000E+00  0.00000000000E+00  0.00000000000E+00
  0.00000000000E+00  0.00000000000E+00  0.00000000000E+00  0.00000000000E+00
  0.00000000000E+00  0.00000000000E+00  0.00000000000E+00  0.00000000000E+00
  0.00000000000E+00  0.00000000000E+00  0.00000000000E+00  0.00000000000E+00
  0.00000000000E+00  0.00000000000E+00  0.00000000000E+00  0.00000000000E+00
  0.00000000000E+00  0.00000000000E+00  0.00000000000E+00  0.00000000000E+00
  0.00000000000E+00  0.00000000000E+00  0.00000000000E+00  0.00000000000E+00
  0.00000000000E+00  0.00000000000E+00  0.00000000000E+00  0.00000000000E+00
  0.00000000000E+00  0.00000000000E+00  0.00000000000E+00  0.00000000000E+00
  0.00000000000E+00  0.00000000000E+00  0.00000000000E+00  0.00000000000E+00
  0.00000000000E+00  0.00000000000E+00  0.00000000000E+00  0.00000000000E+00
  0.00000000000E+00  0.00000000000E+00  0.00000000000E+00  0.00000000000E+00
  0.00000000000E+00  0.00000000000E+00  0.00000000000E+00  0.00000000000E+00
  0.00000000000E+00  0.00000000000E+00  0.00000000000E+00  0.00000000000E+00
  0.00000000000E+00  0.00000000000E+00  0.00000000000E+00  0.00000000000E+00
  0.00000000000E+00  0.00000000000E+00  0.00000000000E+00  0.00000000000E+00
  0.00000000000E+00  0.00000000000E+00  0.00000000000E+00  0.00000000000E+00
  0.00000000000E+00  0.00000000000E+00  0.00000000000E+00  0.00000000000E+00
  0.00000000000E+00  0.00000000000E+00  0.00000000000E+00  0.00000000000E+00
  0.00000000000E+00  0.00000000000E+00  0.00000000000E+00  0.00000000000E+00
  0.00000000000E+00  0.00000000000E+00  0.00000000000E+00  0.00000000000E+00
  0.00000000000E+00  0.00000000000E+00  0.00000000000E+00  0.00000000000E+00
  0.00000000000E+00  0.00000000000E+00  0.00000000000E+00  0.00000000000E+00
  0.00000000000E+00  0.00000000000E+00  0.00000000000E+00  0.00000000000E+00
  0.00000000000E+00  0.00000000000E+00  0.00000000000E+00  0.00000000000E+00
  0.00000000000E+00  0.00000000000E+00  0.00000000000E+00  0.00000000000E+00
  0.00000000000E+00  0.00000000000E+00  0.00000000000E+00  0.00000000000E+00
  0.00000000000E+00  0.00000000000E+00  0.00000000000E+00  0.00000000000E+00
  0.00000000000E+00  0.00000000000E+00  0.00000000000E+00  0.00000000000E+00
  0.00000000000E+00  0.00000000000E+00  0.00000000000E+00  0.00000000000E+00
  0.00000000000E+00  0.00000000000E+00  0.00000000000E+00  0.00000000000E+00
  0.00000000000E+00  0.00000000000E+00  0.00000000000E+00  0.00000000000E+00
  0.00000000000E+00  0.00000000000E+00  0.00000000000E+00  0.00000000000E+00
  0.00000000000E+00  0.00000000000E+00  0.00000000000E+00  0.00000000000E+00
  0.00000000000E+00  0.00000000000E+00  0.00000000000E+00  0.00000000000E+00
  0.00000000000E+00  0.00000000000E+00  0.00000000000E+00  0.00000000000E+00
  0.00000000000E+00  0.00000000000E+00  0.00000000000E+00  0.00000000000E+00
  0.00000000000E+00  0.00000000000E+00  0.00000000000E+00  0.00000000000E+00
  0.00000000000E+00  0.00000000000E+00  0.00000000000E+00  0.00000000000E+00
  0.00000000000E+00  0.00000000000E+00  0.00000000000E+00  0.00000000000E+00
  0.00000000000E+00  0.00000000000E+00  0.00000000000E+00  0.00000000000E+00
  0.00000000000E+00  0.00000000000E+00  0.00000000000E+00  0.00000000000E+00
  0.00000000000E+00  0.00000000000E+00  0.00000000000E+00  0.00000000000E+00
  0.00000000000E+00  0.00000000000E+00  0.00000000000E+00  0.00000000000E+00
  0.00000000000E+00  0.00000000000E+00  0.00000000000E+00  0.00000000000E+00
  0.00000000000E+00  0.00000000000E+00  0.00000000000E+00  0.00000000000E+00
  0.00000000000E+00  0.00000000000E+00  0.00000000000E+00  0.00000000000E+00
  0.00000000000E+00  0.00000000000E+00  0.00000000000E+00  0.00000000000E+00
  0.00000000000E+00
    <PP_QFCOEF>
  9.72287193273E+00 -4.37934262557E+01  8.61765185684E+01 -9.76474031739E+01
  6.91583908719E+01 -3.04062574441E+01  7.56646899407E+00 -8.05914157036E-01
  0.00000000000E+00  0.00000000000E+00  0.00000000000E+00  0.00000000000E+00
  0.00000000000E+00  0.00000000000E+00  0.00000000000E+00  0.00000000000E+00
  0.00000000000E+00  0.00000000000E+00  0.00000000000E+00  0.00000000000E+00
  0.00000000000E+00  0.00000000000E+00  0.00000000000E+00  0.00000000000E+00
    </PP_QFCOEF>
    1    3    1        i  j  (l(j))
  0.00000000000E+00    Q_int
  0.00000000000E+00 -5.15524930799E-16 -4.23085195955E-15 -1.46494380125E-14
 -3.56276943753E-14 -7.14002091414E-14 -1.26606536294E-13 -2.06319642070E-13
 -3.16076104292E-13 -4.61908165677E-13 -6.50377747720E-13 -8.88612537675E-13
 -1.18434426737E-12 -1.54594930914E-12 -1.98249172119E-12 -2.50376888172E-12
 -3.12035985927E-12 -3.84367667437E-12 -4.68601861651E-12 -5.66062978910E-12
 -6.78176006506E-12 -8.06472964497E-12 -9.52599742106E-12 -1.11832333607E-11
 -1.30553951353E-11 -1.51628092325E-11 -1.75272568024E-11 -2.01720645037E-11
 -2.31222006264E-11 -2.64043767888E-11 -3.00471555156E-11 -3.40810640270E-11
 -3.85387145827E-11 -4.34549317435E-11 -4.88668869364E-11 -5.48142407253E-11
 -6.13392932135E-11 -6.84871430290E-11 -7.63058553638E-11 -8.48466395681E-11
 -9.41640368237E-11 -1.04316118453E-10 -1.15364695447E-10 -1.27375539825E-10
 -1.40418618484E-10 -1.54568340210E-10 -1.69903816582E-10 -1.86509137523E-10
 -2.04473662296E-10 -2.23892326799E-10 -2.44865968037E-10 -2.67501666709E-10
 -2.91913108904E-10 -3.18220967939E-10 -3.46553307430E-10 -3.77046006768E-10
 -4.09843210191E-10 -4.45097800756E-10 -4.82971900541E-10 -5.23637398514E-10
 -5.67276507561E-10 -6.14082352240E-10 -6.64259588946E-10 -7.18025060212E-10
 -7.75608485009E-10 -8.37253186974E-10 -9.03216862628E-10 -9.73772391715E-10
 -1.04920869196E-09 -1.12983162059E-09 -1.21596492523E-09 -1.30795124669E-09
 -1.40615317656E-09 -1.51095437248E-09 -1.62276073418E-09 -1.74200164368E-09
 -1.86913127283E-09 -2.00462996211E-09 -2.14900567420E-09 -2.30279552667E-09
 -2.46656740763E-09 -2.64092167912E-09 -2.82649297276E-09 -3.02395208259E-09
 -3.23400796036E-09 -3.45740981873E-09 -3.69494934805E-09 -3.94746305294E-09
 -4.21583471490E-09 -4.50099798777E-09 -4.80393913307E-09 -5.12569990275E-09
 -5.46738057707E-09 -5.83014316597E-09 -6.21521478263E-09 -6.62389119831E-09
 -7.05754058817E-09 -7.51760747818E-09 -8.00561690389E-09 -8.52317879217E-09
 -9.07199257791E-09 -9.65385206805E-09 -1.02706505661E-08 -1.09243862710E-08
 -1.16171679649E-08 -1.23512210049E-08 -1.31288936351E-08 -1.39526636366E-08
 -1.48251453315E-08 -1.57490969615E-08 -1.67274284605E-08 -1.77632096411E-08
 -1.88596788180E-08 -2.00202518910E-08 -2.12485319119E-08 -2.25483191606E-08
 -2.39236217579E-08 -2.53786668434E-08 -2.69179123469E-08 -2.85460593870E-08
 -3.02680653281E-08 -3.20891575313E-08 -3.40148478359E-08 -3.60509478096E-08
 -3.82035848090E-08 -4.04792188911E-08 -4.28846606232E-08 -4.54270898368E-08
 -4.81140753753E-08 -5.09535958892E-08 -5.39540617324E-08 -5.71243380185E-08
 -6.04737688981E-08 -6.40122031211E-08 -6.77500209516E-08 -7.16981625070E-08
 -7.58681575961E-08 -8.02721571343E-08 -8.49229662199E-08 -8.98340789585E-08
 -9.50197151270E-08 -1.00494858774E-07 -1.06275298858E-07 -1.12377672034E-07
 -1.18819507693E-07 -1.25619275383E-07 -1.32796434727E-07 -1.40371487978E-07
 -1.48366035342E-07 -1.56802833221E-07 -1.65705855515E-07 -1.75100358169E-07
 -1.85012947109E-07 -1.95471649759E-07 -2.06505990323E-07 -2.18147069031E-07
 -2.30427645551E-07 -2.43382226798E-07 -2.57047159354E-07 -2.71460726748E-07
 -2.86663251861E-07 -3.02697204699E-07 -3.19607315842E-07 -3.37440695850E-07
 -3.56246960938E-07 -3.76078365256E-07 -3.96989940115E-07 -4.19039640516E-07
 -4.42288499375E-07 -4.66800789837E-07 -4.92644196111E-07 -5.19889993257E-07
 -5.48613236404E-07 -5.78892959892E-07 -6.10812386845E-07 -6.44459149727E-07
 -6.79925522463E-07 -7.17308664699E-07 -7.56710878872E-07 -7.98239880729E-07
 -8.42009084001E-07 -8.88137899989E-07 -9.36752052803E-07 -9.87983911110E-07
 -1.04197283721E-06 -1.09886555439E-06 -1.15881653342E-06 -1.22198839934E-06
 -1.28855235937E-06 -1.35868865330E-06 -1.43258702732E-06 -1.51044723257E-06
 -1.59247954974E-06 -1.67890534105E-06 -1.76995763101E-06 -1.86588171738E-06
 -1.96693581415E-06 -2.07339172782E-06 -2.18553556907E-06 -2.30366850143E-06
 -2.42810752891E-06 -2.55918632463E-06 -2.69725610261E-06 -2.84268653483E-06
 -2.99586671600E-06 -3.15720617850E-06 -3.32713596002E-06 -3.50610972662E-06
 -3.69460495415E-06 -3.89312417097E-06 -4.10219626510E-06 -4.32237785918E-06
 -4.55425475669E-06 -4.79844346307E-06 -5.05559278571E-06 -5.32638551658E-06
 -5.61154020213E-06 -5.91181300452E-06 -6.22799965921E-06 -6.56093753357E-06
 -6.91150779183E-06 -7.28063767177E-06 -7.66930287877E-06 -8.07853010335E-06
 -8.50939966832E-06 -8.96304831227E-06 -9.44067211626E-06 -9.94352958098E-06
 -1.04729448620E-05 -1.10303111714E-05 -1.16170943532E-05 -1.22348366432E-05
 -1.28851606206E-05 -1.35697733619E-05 -1.42904708081E-05 -1.50491423542E-05
 -1.58477756732E-05 -1.66884617867E-05 -1.75734003934E-05 -1.85049054690E-05
 -1.94854111513E-05 -2.05174779238E-05 -2.16037991133E-05 -2.27472077173E-05
 -2.39506835766E-05 -2.52173609111E-05 -2.65505362358E-05 -2.79536766768E-05
 -2.94304287054E-05 -3.09846273126E-05 -3.26203056436E-05 -3.43417051163E-05
 -3.61532860458E-05 -3.80597388008E-05 -4.00659955167E-05 -4.21772423921E-05
 -4.43989325970E-05 -4.67367998219E-05 -4.91968724984E-05 -5.17854887220E-05
 -5.45093119122E-05 -5.73753472433E-05 -6.03909588809E-05 -6.35638880652E-05
 -6.69022720755E-05 -7.04146641211E-05 -7.41100541979E-05 -7.79978909564E-05
 -8.20881046261E-05 -8.63911310449E-05 -9.09179368418E-05 -9.56800458250E-05
 -1.00689566628E-04 -1.05959221671E-04 -1.11502377488E-04 -1.17333076491E-04
 -1.23466070218E-04 -1.29916854137E-04 -1.36701704070E-04 -1.43837714302E-04
 -1.51342837443E-04 -1.59235926115E-04 -1.67536776542E-04 -1.76266174107E-04
 -1.85445940959E-04 -1.95098985752E-04 -2.05249355586E-04 -2.15922290236E-04
 -2.27144278749E-04 -2.38943118503E-04 -2.51347976789E-04 -2.64389455026E-04
 -2.78099655677E-04 -2.92512251958E-04 -3.07662560420E-04 -3.23587616495E-04
 -3.40326253073E-04 -3.57919182212E-04 -3.76409080034E-04 -3.95840674903E-04
 -4.16260838933E-04 -4.37718682912E-04 -4.60265654687E-04 -4.83955641059E-04
 -5.08845073248E-04 -5.34993035938E-04 -5.62461379945E-04 -5.91314838497E-04
 -6.21621147140E-04 -6.53451167230E-04 -6.86879012977E-04 -7.21982181972E-04
 -7.58841689114E-04 -7.97542203820E-04 -8.38172190359E-04 -8.80824051148E-04
 -9.25594272772E-04 -9.72583574479E-04 -1.02189705883E-03 -1.07364436412E-03
 -1.12793981825E-03 -1.18490259337E-03 -1.24465686092E-03 -1.30733194636E-03
 -1.37306248288E-03 -1.44198856317E-03 -1.51425588851E-03 -1.59001591399E-03
 -1.66942598879E-03 -1.75264949007E-03 -1.83985594928E-03 -1.93122116890E-03
 -2.02692732822E-03 -2.12716307579E-03 -2.23212360660E-03 -2.34201072136E-03
 -2.45703286532E-03 -2.57740514357E-03 -2.70334930959E-03 -2.83509372339E-03
 -2.97287327550E-03 -3.11692927213E-03 -3.26750927723E-03 -3.42486690587E-03
 -3.58926156362E-03 -3.76095812561E-03 -3.94022654869E-03 -4.12734140942E-03
 -4.32258135995E-03 -4.52622849340E-03 -4.73856760939E-03 -4.95988536974E-03
 -5.19046933374E-03 -5.43060686116E-03 -5.68058387071E-03 -5.94068344055E-03
 -6.21118423640E-03 -6.49235875203E-03 -6.78447134570E-03 -7.08777605514E-03
 -7.40251417249E-03 -7.72891155969E-03 -8.06717568348E-03 -8.41749234815E-03
 -8.78002210322E-03 -9.15489630192E-03 -9.54221278559E-03 -9.94203116798E-03
 -1.03543676928E-02 -1.07791896374E-02 -1.12164092337E-02 -1.16658770800E-02
 -1.21273750140E-02 -1.26006084194E-02 -1.30851979411E-02 -1.35806705798E-02
 -1.40864501461E-02 -1.46018470492E-02 -1.51260474049E-02 -1.56581014473E-02
 -1.61969112366E-02 -1.67412176605E-02 -1.72895867347E-02 -1.78403952190E-02
 -1.83918155731E-02 -1.89418002938E-02 -1.94880656868E-02 -2.00280751469E-02
 -2.05590220384E-02 -2.10778122934E-02 -2.15810468710E-02 -2.20650042500E-02
 -2.25256231631E-02 -2.29584858175E-02 -2.33588018891E-02 -2.37213936235E-02
 -2.40406824274E-02 -2.43106773911E-02 -2.45249662376E-02 -2.46767092621E-02
 -2.47586368889E-02 -2.47630515423E-02 -2.46818346002E-02 -2.45064592707E-02
 -2.42280102994E-02 -2.38372114856E-02 -2.33244620425E-02 -2.26798828877E-02
 -2.18933739890E-02 -2.09546839052E-02 -1.98534926578E-02 -1.85795090310E-02
 -1.71225833208E-02 -1.54728364323E-02 -1.36208060430E-02 -1.15576103016E-02
 -9.27512921085E-03 -6.76620342377E-03 -4.02484967001E-03 -1.04649140267E-03
  2.17179749193E-03  5.63103895223E-03  9.33009100171E-03  1.32653871763E-02
  1.74306815301E-02  2.18168069722E-02  2.64114560868E-02  3.11989950032E-02
  3.61603222233E-02  4.12727855044E-02  4.65101707906E-02  5.18427776352E-02
  5.72375953621E-02  6.26585931339E-02  6.80671348632E-02  7.34225262038E-02
  7.86826953686E-02  8.38050018969E-02  8.87471574323E-02  9.34682298336E-02
  9.79296864204E-02  1.02096413987E-01  1.05937632873E-01  1.09427600835E-01
  1.12545981443E-01  1.15277733795E-01  1.17612369446E-01  1.19542423848E-01
  1.21061010534E-01  1.22158375771E-01  1.22817460618E-01  1.23008618811E-01
  1.22683845811E-01  1.21771157908E-01  1.20170125991E-01  1.17750008638E-01
  1.14352411420E-01  1.09800847928E-01  1.03919845150E-01  9.65660564675E-02
  8.76727705898E-02  7.73065003511E-02  6.57288339912E-02  5.34466143075E-02
  4.12159894211E-02  2.99367355656E-02  2.03272938775E-02  1.26649355014E-02
  6.97698807918E-03  3.15744427388E-03  9.52511935303E-04 -2.33182341113E-05
 -2.34285130593E-04 -1.29329377535E-04 -2.18014520281E-05 -2.44592229881E-08
  0.00000000000E+00  0.00000000000E+00  0.00000000000E+00  0.00000000000E+00
  0.00000000000E+00  0.00000000000E+00  0.00000000000E+00  0.00000000000E+00
  0.00000000000E+00  0.00000000000E+00  0.00000000000E+00  0.00000000000E+00
  0.00000000000E+00  0.00000000000E+00  0.00000000000E+00  0.00000000000E+00
  0.00000000000E+00  0.00000000000E+00  0.00000000000E+00  0.00000000000E+00
  0.00000000000E+00  0.00000000000E+00  0.00000000000E+00  0.00000000000E+00
  0.00000000000E+00  0.00000000000E+00  0.00000000000E+00  0.00000000000E+00
  0.00000000000E+00  0.00000000000E+00  0.00000000000E+00  0.00000000000E+00
  0.00000000000E+00  0.00000000000E+00  0.00000000000E+00  0.00000000000E+00
  0.00000000000E+00  0.00000000000E+00  0.00000000000E+00  0.00000000000E+00
  0.00000000000E+00  0.00000000000E+00  0.00000000000E+00  0.00000000000E+00
  0.00000000000E+00  0.00000000000E+00  0.00000000000E+00  0.00000000000E+00
  0.00000000000E+00  0.00000000000E+00  0.00000000000E+00  0.00000000000E+00
  0.00000000000E+00  0.00000000000E+00  0.00000000000E+00  0.00000000000E+00
  0.00000000000E+00  0.00000000000E+00  0.00000000000E+00  0.00000000000E+00
  0.00000000000E+00  0.00000000000E+00  0.00000000000E+00  0.00000000000E+00
  0.00000000000E+00  0.00000000000E+00  0.00000000000E+00  0.00000000000E+00
  0.00000000000E+00  0.00000000000E+00  0.00000000000E+00  0.00000000000E+00
  0.00000000000E+00  0.00000000000E+00  0.00000000000E+00  0.00000000000E+00
  0.00000000000E+00  0.00000000000E+00  0.00000000000E+00  0.00000000000E+00
  0.00000000000E+00  0.00000000000E+00  0.00000000000E+00  0.00000000000E+00
  0.00000000000E+00  0.00000000000E+00  0.00000000000E+00  0.00000000000E+00
  0.00000000000E+00  0.00000000000E+00  0.00000000000E+00  0.00000000000E+00
  0.00000000000E+00  0.00000000000E+00  0.00000000000E+00  0.00000000000E+00
  0.00000000000E+00  0.00000000000E+00  0.00000000000E+00  0.00000000000E+00
  0.00000000000E+00  0.00000000000E+00  0.00000000000E+00  0.00000000000E+00
  0.00000000000E+00  0.00000000000E+00  0.00000000000E+00  0.00000000000E+00
  0.00000000000E+00  0.00000000000E+00  0.00000000000E+00  0.00000000000E+00
  0.00000000000E+00  0.00000000000E+00  0.00000000000E+00  0.00000000000E+00
  0.00000000000E+00  0.00000000000E+00  0.00000000000E+00  0.00000000000E+00
  0.00000000000E+00  0.00000000000E+00  0.00000000000E+00  0.00000000000E+00
  0.00000000000E+00  0.00000000000E+00  0.00000000000E+00  0.00000000000E+00
  0.00000000000E+00  0.00000000000E+00  0.00000000000E+00  0.00000000000E+00
  0.00000000000E+00  0.00000000000E+00  0.00000000000E+00  0.00000000000E+00
  0.00000000000E+00  0.00000000000E+00  0.00000000000E+00  0.00000000000E+00
  0.00000000000E+00  0.00000000000E+00  0.00000000000E+00  0.00000000000E+00
  0.00000000000E+00  0.00000000000E+00  0.00000000000E+00  0.00000000000E+00
  0.00000000000E+00  0.00000000000E+00  0.00000000000E+00  0.00000000000E+00
  0.00000000000E+00  0.00000000000E+00  0.00000000000E+00  0.00000000000E+00
  0.00000000000E+00  0.00000000000E+00  0.00000000000E+00  0.00000000000E+00
  0.00000000000E+00  0.00000000000E+00  0.00000000000E+00  0.00000000000E+00
  0.00000000000E+00  0.00000000000E+00  0.00000000000E+00  0.00000000000E+00
  0.00000000000E+00  0.00000000000E+00  0.00000000000E+00  0.00000000000E+00
  0.00000000000E+00  0.00000000000E+00  0.00000000000E+00  0.00000000000E+00
  0.00000000000E+00  0.00000000000E+00  0.00000000000E+00  0.00000000000E+00
  0.00000000000E+00  0.00000000000E+00  0.00000000000E+00  0.00000000000E+00
  0.00000000000E+00  0.00000000000E+00  0.00000000000E+00  0.00000000000E+00
  0.00000000000E+00  0.00000000000E+00  0.00000000000E+00  0.00000000000E+00
  0.00000000000E+00  0.00000000000E+00  0.00000000000E+00  0.00000000000E+00
  0.00000000000E+00  0.00000000000E+00  0.00000000000E+00  0.00000000000E+00
  0.00000000000E+00  0.00000000000E+00  0.00000000000E+00  0.00000000000E+00
  0.00000000000E+00  0.00000000000E+00  0.00000000000E+00  0.00000000000E+00
  0.00000000000E+00  0.00000000000E+00  0.00000000000E+00  0.00000000000E+00
  0.00000000000E+00  0.00000000000E+00  0.00000000000E+00  0.00000000000E+00
  0.00000000000E+00  0.00000000000E+00  0.00000000000E+00  0.00000000000E+00
  0.00000000000E+00  0.00000000000E+00  0.00000000000E+00  0.00000000000E+00
  0.00000000000E+00  0.00000000000E+00  0.00000000000E+00  0.00000000000E+00
  0.00000000000E+00  0.00000000000E+00  0.00000000000E+00  0.00000000000E+00
  0.00000000000E+00  0.00000000000E+00  0.00000000000E+00  0.00000000000E+00
  0.00000000000E+00  0.00000000000E+00  0.00000000000E+00  0.00000000000E+00
  0.00000000000E+00  0.00000000000E+00  0.00000000000E+00  0.00000000000E+00
  0.00000000000E+00
    <PP_QFCOEF>
  0.00000000000E+00  0.00000000000E+00  0.00000000000E+00  0.00000000000E+00
  0.00000000000E+00  0.00000000000E+00  0.00000000000E+00  0.00000000000E+00
 -1.46387216465E+00  8.44597052984E+00 -6.72224097202E+00 -3.14550031147E+01
  8.38323231308E+01 -8.70962932594E+01  4.27374603741E+01 -8.18819529507E+00
  0.00000000000E+00  0.00000000000E+00  0.00000000000E+00  0.00000000000E+00
  0.00000000000E+00  0.00000000000E+00  0.00000000000E+00  0.00000000000E+00
    </PP_QFCOEF>
    1    4    1        i  j  (l(j))
  0.00000000000E+00    Q_int
  0.00000000000E+00 -9.72984503569E-16 -7.98516841742E-15 -2.76488591374E-14
 -6.72425183591E-14 -1.34758366119E-13 -2.38952941656E-13 -3.89400792178E-13
 -5.96551470140E-13 -8.71790029654E-13 -1.22750122326E-12 -1.67713761136E-12
 -2.23529180856E-12 -2.91777310317E-12 -3.74168869972E-12 -4.72552984760E-12
 -5.88926313373E-12 -7.25442723242E-12 -8.84423542162E-12 -1.06836841919E-11
 -1.27996682920E-11 -1.52211025748E-11 -1.79790510248E-11 -2.11068633740E-11
 -2.46403197285E-11 -2.86177836579E-11 -3.30803642200E-11 -3.80720874205E-11
 -4.36400776347E-11 -4.98347495459E-11 -5.67100111883E-11 -6.43234787090E-11
 -7.27367035027E-11 -8.20154124045E-11 -9.22297616641E-11 -1.03454605465E-10
 -1.15769779795E-10 -1.29260402509E-10 -1.44017190484E-10 -1.60136794813E-10
 -1.77722155012E-10 -1.96882873310E-10 -2.17735610110E-10 -2.40404501781E-10
 -2.65021602024E-10 -2.91727348080E-10 -3.20671053159E-10 -3.52011426516E-10
 -3.85917122678E-10 -4.22567321431E-10 -4.62152340228E-10 -5.04874280797E-10
 -5.50947711801E-10 -6.00600389523E-10 -6.54074018637E-10 -7.11625055246E-10
 -7.73525554473E-10 -8.40064065042E-10 -9.11546573377E-10 -9.88297499906E-10
 -1.07066075041E-09 -1.15900082539E-09 -1.25370399053E-09 -1.35517951173E-09
 -1.46386095793E-09 -1.58020757563E-09 -1.70470573887E-09 -1.83787047868E-09
 -1.98024709640E-09 -2.13241286529E-09 -2.29497882527E-09 -2.46859167564E-09
 -2.65393577130E-09 -2.85173522773E-09 -3.06275614086E-09 -3.28780892773E-09
 -3.52775079466E-09 -3.78348833953E-09 -4.05598029562E-09 -4.34624042430E-09
 -4.65534056480E-09 -4.98441384928E-09 -5.33465809217E-09 -5.70733936297E-09
 -6.10379575244E-09 -6.52544134241E-09 -6.97377039017E-09 -7.45036173878E-09
 -7.95688346545E-09 -8.49509778068E-09 -9.06686619140E-09 -9.67415494242E-09
 -1.03190407507E-08 -1.10037168484E-08 -1.17304993505E-08 -1.25018339657E-08
 -1.33203030663E-08 -1.41886331392E-08 -1.51097026361E-08 -1.60865502447E-08
 -1.71223836035E-08 -1.82205884836E-08 -1.93847384627E-08 -2.06186051159E-08
 -2.19261687533E-08 -2.33116297306E-08 -2.47794203653E-08 -2.63342174894E-08
 -2.79809556724E-08 -2.97248411505E-08 -3.15713664996E-08 -3.35263260905E-08
 -3.55958323687E-08 -3.77863330017E-08 -4.01046289407E-08 -4.25578934436E-08
 -4.51536921111E-08 -4.79000039901E-08 -5.08052437985E-08 -5.38782853336E-08
 -5.71284861238E-08 -6.05657133921E-08 -6.42003713977E-08 -6.80434302306E-08
 -7.21064561357E-08 -7.64016434451E-08 -8.09418482067E-08 -8.57406235958E-08
 -9.08122572044E-08 -9.61718103083E-08 -1.01835159215E-07 -1.07819038804E-07
 -1.14141088369E-07 -1.20819899893E-07 -1.27875068879E-07 -1.35327247864E-07
 -1.43198202777E-07 -1.51510872262E-07 -1.60289430159E-07 -1.69559351266E-07
 -1.79347480596E-07 -1.89682106284E-07 -2.00593036348E-07 -2.12111679505E-07
 -2.24271130256E-07 -2.37106258462E-07 -2.50653803648E-07 -2.64952474282E-07
 -2.80043052301E-07 -2.95968503137E-07 -3.12774091554E-07 -3.30507503596E-07
 -3.49218974953E-07 -3.68961426104E-07 -3.89790604573E-07 -4.11765234683E-07
 -4.34947175198E-07 -4.59401585268E-07 -4.85197099110E-07 -5.12406009883E-07
 -5.41104463246E-07 -5.71372661095E-07 -6.03295076028E-07 -6.36960677083E-07
 -6.72463167352E-07 -7.09901234093E-07 -7.49378811987E-07 -7.91005360236E-07
 -8.34896154225E-07 -8.81172592508E-07 -9.29962519925E-07 -9.81400567691E-07
 -1.03562851135E-06 -1.09279564752E-06 -1.15305919042E-06 -1.21658468923E-06
 -1.28354646733E-06 -1.35412808460E-06 -1.42852282398E-06 -1.50693420356E-06
 -1.58957651551E-06 -1.67667539333E-06 -1.76846840872E-06 -1.86520569992E-06
 -1.96715063282E-06 -2.07458049685E-06 -2.18778723722E-06 -2.30707822560E-06
 -2.43277707121E-06 -2.56522447426E-06 -2.70477912420E-06 -2.85181864497E-06
 -3.00674058973E-06 -3.16996348762E-06 -3.34192794543E-06 -3.52309780673E-06
 -3.71396137180E-06 -3.91503268132E-06 -4.12685286717E-06 -4.34999157391E-06
 -4.58504845454E-06 -4.83265474451E-06 -5.09347491792E-06 -5.36820843035E-06
 -5.65759155265E-06 -5.96239930062E-06 -6.28344746543E-06 -6.62159475005E-06
 -6.97774501727E-06 -7.35284965501E-06 -7.74791006512E-06 -8.16398028205E-06
 -8.60216972807E-06 -9.06364611226E-06 -9.54963848071E-06 -1.00614404256E-05
 -1.06004134619E-05 -1.11679905793E-05 -1.17656799805E-05 -1.23950690126E-05
 -1.30578283049E-05 -1.37557161208E-05 -1.44905829368E-05 -1.52643762604E-05
 -1.60791456974E-05 -1.69370482836E-05 -1.78403540940E-05 -1.87914521431E-05
 -1.97928565917E-05 -2.08472132770E-05 -2.19573065812E-05 -2.31260666574E-05
 -2.43565770297E-05 -2.56520825888E-05 -2.70159980021E-05 -2.84519165592E-05
 -2.99636194775E-05 -3.15550856886E-05 -3.32305021331E-05 -3.49942745874E-05
 -3.68510390519E-05 -3.88056737280E-05 -4.08633116157E-05 -4.30293537608E-05
 -4.53094831890E-05 -4.77096795583E-05 -5.02362345689E-05 -5.28957681684E-05
 -5.56952455929E-05 -5.86419952875E-05 -6.17437277496E-05 -6.50085553438E-05
 -6.84450131365E-05 -7.20620808031E-05 -7.58692056614E-05 -7.98763268893E-05
 -8.40939009866E-05 -8.85329285436E-05 -9.32049823832E-05 -9.81222371459E-05
 -1.03297500390E-04 -1.08744245286E-04 -1.14476644979E-04 -1.20509608714E-04
 -1.26858819802E-04 -1.33540775522E-04 -1.40572829067E-04 -1.47973233614E-04
 -1.55761188647E-04 -1.63956888635E-04 -1.72581574178E-04 -1.81657585751E-04
 -1.91208420176E-04 -2.01258789953E-04 -2.11834685588E-04 -2.22963441079E-04
 -2.34673802699E-04 -2.46996001253E-04 -2.59961827967E-04 -2.73604714204E-04
 -2.87959815165E-04 -3.03064097808E-04 -3.18956433149E-04 -3.35677693195E-04
 -3.53270852706E-04 -3.71781096027E-04 -3.91255929245E-04 -4.11745297906E-04
 -4.33301710577E-04 -4.55980368513E-04 -4.79839301742E-04 -5.04939511844E-04
 -5.31345121765E-04 -5.59123532975E-04 -5.88345590332E-04 -6.19085754999E-04
 -6.51422285785E-04 -6.85437429318E-04 -7.21217619425E-04 -7.58853686171E-04
 -7.98441074980E-04 -8.40080076290E-04 -8.83876066229E-04 -9.29939758802E-04
 -9.78387470089E-04 -1.02934139500E-03 -1.08292989715E-03 -1.13928781235E-03
 -1.19855676645E-03 -1.26088550798E-03 -1.32643025637E-03 -1.39535506628E-03
 -1.46783220886E-03 -1.54404257044E-03 -1.62417606960E-03 -1.70843209324E-03
 -1.79701995235E-03 -1.89015935845E-03 -1.98808092135E-03 -2.09102666919E-03
 -2.19925059147E-03 -2.31301920609E-03 -2.43261215122E-03 -2.55832280290E-03
 -2.69045891937E-03 -2.82934331298E-03 -2.97531455081E-03 -3.12872768478E-03
 -3.28995501236E-03 -3.45938686892E-03 -3.63743245264E-03 -3.82452068299E-03
 -4.02110109393E-03 -4.22764476271E-03 -4.44464527532E-03 -4.67261972965E-03
 -4.91210977728E-03 -5.16368270490E-03 -5.42793255631E-03 -5.70548129591E-03
 -5.99698001454E-03 -6.30311017854E-03 -6.62458492270E-03 -6.96215038801E-03
 -7.31658710455E-03 -7.68871142037E-03 -8.07937697656E-03 -8.48947622897E-03
 -8.91994201672E-03 -9.37174917760E-03 -9.84591621010E-03 -1.03435069820E-02
 -1.08656324845E-02 -1.14134526321E-02 -1.19881781056E-02 -1.25910722386E-02
 -1.32234529446E-02 -1.38866946830E-02 -1.45822304611E-02 -1.53115538705E-02
 -1.60762211519E-02 -1.68778532860E-02 -1.77181381056E-02 -1.85988324216E-02
 -1.95217641580E-02 -2.04888344877E-02 -2.15020199599E-02 -2.25633746105E-02
 -2.36750320422E-02 -2.48392074630E-02 -2.60581996667E-02 -2.73343929403E-02
 -2.86702588770E-02 -3.00683580735E-02 -3.15313416878E-02 -3.30619528268E-02
 -3.46630277335E-02 -3.63374967355E-02 -3.80883849143E-02 -3.99188124468E-02
 -4.18319945672E-02 -4.38312410865E-02 -4.59199554018E-02 -4.81016329180E-02
 -5.03798587922E-02 -5.27583049026E-02 -5.52407259294E-02 -5.78309544206E-02
 -6.05328947012E-02 -6.33505154649E-02 -6.62878408704E-02 -6.93489399411E-02
 -7.25379140446E-02 -7.58588822034E-02 -7.93159639607E-02 -8.29132594953E-02
 -8.66548266504E-02 -9.05446545056E-02 -9.45866330900E-02 -9.87845187984E-02
 -1.03141895037E-01 -1.07662127594E-01 -1.12348314192E-01 -1.17203227658E-01
 -1.22229252123E-01 -1.27428311631E-01 -1.32801790563E-01 -1.38350445258E-01
 -1.44074306251E-01 -1.49972570610E-01 -1.56043483898E-01 -1.62284211426E-01
 -1.68690698592E-01 -1.75257520311E-01 -1.81977719785E-01 -1.88842637201E-01
 -1.95841729324E-01 -2.02962381443E-01 -2.10189713708E-01 -2.17506384578E-01
 -2.24892394882E-01 -2.32324896909E-01 -2.39778013962E-01 -2.47222676928E-01
 -2.54626485649E-01 -2.61953604143E-01 -2.69164700059E-01 -2.76216940020E-01
 -2.83064053690E-01 -2.89656480381E-01 -2.95941612620E-01 -3.01864151243E-01
 -3.07366585981E-01 -3.12389813932E-01 -3.16873905582E-01 -3.20759023639E-01
 -3.23986493777E-01 -3.26500017886E-01 -3.28247009449E-01 -3.29180016848E-01
 -3.29258183703E-01 -3.28448675896E-01 -3.26727983130E-01 -3.24082979817E-01
 -3.20511607419E-01 -3.16023020737E-01 -3.10637028046E-01 -3.04382654726E-01
 -2.97295679563E-01 -2.89415041335E-01 -2.80778102177E-01 -2.71414896380E-01
 -2.61341702496E-01 -2.50554564829E-01 -2.39023763899E-01 -2.26690687988E-01
 -2.13469058387E-01 -1.99252935872E-01 -1.83934239170E-01 -1.67432375126E-01
 -1.49737567809E-01 -1.30966847099E-01 -1.11426248524E-01 -9.16627617310E-02
 -7.24721459312E-02 -5.47996681344E-02 -3.94239695779E-02 -2.67004637793E-02
 -1.67261485323E-02 -9.44319377128E-03 -4.61228257756E-03 -1.81593013361E-03
 -5.00550978884E-04 -6.63886232906E-05  8.73390038817E-07 -5.58495147123E-08
  0.00000000000E+00  0.00000000000E+00  0.00000000000E+00  0.00000000000E+00
  0.00000000000E+00  0.00000000000E+00  0.00000000000E+00  0.00000000000E+00
  0.00000000000E+00  0.00000000000E+00  0.00000000000E+00  0.00000000000E+00
  0.00000000000E+00  0.00000000000E+00  0.00000000000E+00  0.00000000000E+00
  0.00000000000E+00  0.00000000000E+00  0.00000000000E+00  0.00000000000E+00
  0.00000000000E+00  0.00000000000E+00  0.00000000000E+00  0.00000000000E+00
  0.00000000000E+00  0.00000000000E+00  0.00000000000E+00  0.00000000000E+00
  0.00000000000E+00  0.00000000000E+00  0.00000000000E+00  0.00000000000E+00
  0.00000000000E+00  0.00000000000E+00  0.00000000000E+00  0.00000000000E+00
  0.00000000000E+00  0.00000000000E+00  0.00000000000E+00  0.00000000000E+00
  0.00000000000E+00  0.00000000000E+00  0.00000000000E+00  0.00000000000E+00
  0.00000000000E+00  0.00000000000E+00  0.00000000000E+00  0.00000000000E+00
  0.00000000000E+00  0.00000000000E+00  0.00000000000E+00  0.00000000000E+00
  0.00000000000E+00  0.00000000000E+00  0.00000000000E+00  0.00000000000E+00
  0.00000000000E+00  0.00000000000E+00  0.00000000000E+00  0.00000000000E+00
  0.00000000000E+00  0.00000000000E+00  0.00000000000E+00  0.00000000000E+00
  0.00000000000E+00  0.00000000000E+00  0.00000000000E+00  0.00000000000E+00
  0.00000000000E+00  0.00000000000E+00  0.00000000000E+00  0.00000000000E+00
  0.00000000000E+00  0.00000000000E+00  0.00000000000E+00  0.00000000000E+00
  0.00000000000E+00  0.00000000000E+00  0.00000000000E+00  0.00000000000E+00
  0.00000000000E+00  0.00000000000E+00  0.00000000000E+00  0.00000000000E+00
  0.00000000000E+00  0.00000000000E+00  0.00000000000E+00  0.00000000000E+00
  0.00000000000E+00  0.00000000000E+00  0.00000000000E+00  0.00000000000E+00
  0.00000000000E+00  0.00000000000E+00  0.00000000000E+00  0.00000000000E+00
  0.00000000000E+00  0.00000000000E+00  0.00000000000E+00  0.00000000000E+00
  0.00000000000E+00  0.00000000000E+00  0.00000000000E+00  0.00000000000E+00
  0.00000000000E+00  0.00000000000E+00  0.00000000000E+00  0.00000000000E+00
  0.00000000000E+00  0.00000000000E+00  0.00000000000E+00  0.00000000000E+00
  0.00000000000E+00  0.00000000000E+00  0.00000000000E+00  0.00000000000E+00
  0.00000000000E+00  0.00000000000E+00  0.00000000000E+00  0.00000000000E+00
  0.00000000000E+00  0.00000000000E+00  0.00000000000E+00  0.00000000000E+00
  0.00000000000E+00  0.00000000000E+00  0.00000000000E+00  0.00000000000E+00
  0.00000000000E+00  0.00000000000E+00  0.00000000000E+00  0.00000000000E+00
  0.00000000000E+00  0.00000000000E+00  0.00000000000E+00  0.00000000000E+00
  0.00000000000E+00  0.00000000000E+00  0.00000000000E+00  0.00000000000E+00
  0.00000000000E+00  0.00000000000E+00  0.00000000000E+00  0.00000000000E+00
  0.00000000000E+00  0.00000000000E+00  0.00000000000E+00  0.00000000000E+00
  0.00000000000E+00  0.00000000000E+00  0.00000000000E+00  0.00000000000E+00
  0.00000000000E+00  0.00000000000E+00  0.00000000000E+00  0.00000000000E+00
  0.00000000000E+00  0.00000000000E+00  0.00000000000E+00  0.00000000000E+00
  0.00000000000E+00  0.00000000000E+00  0.00000000000E+00  0.00000000000E+00
  0.00000000000E+00  0.00000000000E+00  0.00000000000E+00  0.00000000000E+00
  0.00000000000E+00  0.00000000000E+00  0.00000000000E+00  0.00000000000E+00
  0.00000000000E+00  0.00000000000E+00  0.00000000000E+00  0.00000000000E+00
  0.00000000000E+00  0.00000000000E+00  0.00000000000E+00  0.00000000000E+00
  0.00000000000E+00  0.00000000000E+00  0.00000000000E+00  0.00000000000E+00
  0.00000000000E+00  0.00000000000E+00  0.00000000000E+00  0.00000000000E+00
  0.00000000000E+00  0.00000000000E+00  0.00000000000E+00  0.00000000000E+00
  0.00000000000E+00  0.00000000000E+00  0.00000000000E+00  0.00000000000E+00
  0.00000000000E+00  0.00000000000E+00  0.00000000000E+00  0.00000000000E+00
  0.00000000000E+00  0.00000000000E+00  0.00000000000E+00  0.00000000000E+00
  0.00000000000E+00  0.00000000000E+00  0.00000000000E+00  0.00000000000E+00
  0.00000000000E+00  0.00000000000E+00  0.00000000000E+00  0.00000000000E+00
  0.00000000000E+00  0.00000000000E+00  0.00000000000E+00  0.00000000000E+00
  0.00000000000E+00  0.00000000000E+00  0.00000000000E+00  0.00000000000E+00
  0.00000000000E+00  0.00000000000E+00  0.00000000000E+00  0.00000000000E+00
  0.00000000000E+00  0.00000000000E+00  0.00000000000E+00  0.00000000000E+00
  0.00000000000E+00  0.00000000000E+00  0.00000000000E+00  0.00000000000E+00
  0.00000000000E+00  0.00000000000E+00  0.00000000000E+00  0.00000000000E+00
  0.00000000000E+00  0.00000000000E+00  0.00000000000E+00  0.00000000000E+00
  0.00000000000E+00  0.00000000000E+00  0.00000000000E+00  0.00000000000E+00
  0.00000000000E+00
    <PP_QFCOEF>
  0.00000000000E+00  0.00000000000E+00  0.00000000000E+00  0.00000000000E+00
  0.00000000000E+00  0.00000000000E+00  0.00000000000E+00  0.00000000000E+00
 -2.76286333805E+00  5.97454483417E+00 -1.58946250218E+01  5.33474241978E+01
 -9.83805099413E+01  9.37352383607E+01 -4.45958539746E+01  8.42216285771E+00
  0.00000000000E+00  0.00000000000E+00  0.00000000000E+00  0.00000000000E+00
  0.00000000000E+00  0.00000000000E+00  0.00000000000E+00  0.00000000000E+00
    </PP_QFCOEF>
    2    2    0        i  j  (l(j))
 -2.12719747613E-01    Q_int
  0.00000000000E+00 -4.10083988516E-10 -1.66849502964E-09 -3.81874220010E-09
 -6.90607848276E-09 -1.09775650615E-08 -1.60821379039E-08 -2.22706767128E-08
 -2.95960763276E-08 -3.81133206637E-08 -4.78795592765E-08 -5.89541866433E-08
 -7.13989242573E-08 -8.52779056321E-08 -1.00657764319E-07 -1.17607725043E-07
 -1.36199698062E-07 -1.56508376868E-07 -1.78611339344E-07 -2.02589152499E-07
 -2.28525480897E-07 -2.56507198927E-07 -2.86624507028E-07 -3.18971052023E-07
 -3.53644051693E-07 -3.90744423749E-07 -4.30376919346E-07 -4.72650261308E-07
 -5.17677287215E-07 -5.65575097536E-07 -6.16465208966E-07 -6.70473713174E-07
 -7.27731441115E-07 -7.88374133141E-07 -8.52542615073E-07 -9.20382980470E-07
 -9.92046779299E-07 -1.06769121323E-06 -1.14747933779E-06 -1.23158027158E-06
 -1.32016941292E-06 -1.41342866396E-06 -1.51154666277E-06 -1.61471902349E-06
 -1.72314858494E-06 -1.83704566789E-06 -1.95662834141E-06 -2.08212269846E-06
 -2.21376314120E-06 -2.35179267626E-06 -2.49646322030E-06 -2.64803591634E-06
 -2.80678146104E-06 -2.97298044356E-06 -3.14692369613E-06 -3.32891265692E-06
 -3.51925974565E-06 -3.71828875220E-06 -3.92633523887E-06 -4.14374695669E-06
 -4.37088427616E-06 -4.60812063318E-06 -4.85584299037E-06 -5.11445231460E-06
 -5.38436407113E-06 -5.66600873495E-06 -5.95983232001E-06 -6.26629692682E-06
 -6.58588130919E-06 -6.91908146070E-06 -7.26641122154E-06 -7.62840290659E-06
 -8.00560795527E-06 -8.39859760408E-06 -8.80796358246E-06 -9.23431883301E-06
 -9.67829825663E-06 -1.01405594836E-05 -1.06217836717E-05 -1.11226763316E-05
 -1.16439681815E-05 -1.21864160310E-05 -1.27508036964E-05 -1.33379429466E-05
 -1.39486744832E-05 -1.45838689539E-05 -1.52444280011E-05 -1.59312853473E-05
 -1.66454079177E-05 -1.73877970023E-05 -1.81594894581E-05 -1.89615589527E-05
 -1.97951172518E-05 -2.06613155509E-05 -2.15613458528E-05 -2.24964423940E-05
 -2.34678831197E-05 -2.44769912102E-05 -2.55251366599E-05 -2.66137379122E-05
 -2.77442635495E-05 -2.89182340430E-05 -3.01372235624E-05 -3.14028618490E-05
 -3.27168361530E-05 -3.40808932385E-05 -3.54968414576E-05 -3.69665528964E-05
 -3.84919655956E-05 -4.00750858478E-05 -4.17179905740E-05 -4.34228297830E-05
 -4.51918291158E-05 -4.70272924778E-05 -4.89316047619E-05 -5.09072346668E-05
 -5.29567376117E-05 -5.50827587527E-05 -5.72880361028E-05 -5.95754037604E-05
 -6.19477952493E-05 -6.44082469742E-05 -6.69599017952E-05 -6.96060127269E-05
 -7.23499467643E-05 -7.51951888416E-05 -7.81453459278E-05 -8.12041512631E-05
 -8.43754687427E-05 -8.76632974514E-05 -9.10717763550E-05 -9.46051891534E-05
 -9.82679693021E-05 -1.02064705206E-04 -1.06000145594E-04 -1.10079205076E-04
 -1.14306969897E-04 -1.18688703884E-04 -1.23229854602E-04 -1.27936059722E-04
 -1.32813153604E-04 -1.37867174116E-04 -1.43104369678E-04 -1.48531206558E-04
 -1.54154376410E-04 -1.59980804085E-04 -1.66017655695E-04 -1.72272346967E-04
 -1.78752551883E-04 -1.85466211609E-04 -1.92421543745E-04 -1.99627051884E-04
 -2.07091535498E-04 -2.14824100176E-04 -2.22834168202E-04 -2.31131489504E-04
 -2.39726152978E-04 -2.48628598199E-04 -2.57849627539E-04 -2.67400418695E-04
 -2.77292537659E-04 -2.87537952119E-04 -2.98149045333E-04 -3.09138630471E-04
 -3.20519965454E-04 -3.32306768301E-04 -3.44513233002E-04 -3.57154045937E-04
 -3.70244402856E-04 -3.83800026445E-04 -3.97837184489E-04 -4.12372708660E-04
 -4.27424013951E-04 -4.43009118772E-04 -4.59146665733E-04 -4.75855943142E-04
 -4.93156907239E-04 -5.11070205184E-04 -5.29617198835E-04 -5.48819989344E-04
 -5.68701442578E-04 -5.89285215428E-04 -6.10595782995E-04 -6.32658466723E-04
 -6.55499463473E-04 -6.79145875605E-04 -7.03625742071E-04 -7.28968070572E-04
 -7.55202870813E-04 -7.82361188884E-04 -8.10475142808E-04 -8.39577959305E-04
 -8.69704011793E-04 -9.00888859691E-04 -9.33169289040E-04 -9.66583354517E-04
 -1.00117042286E-03 -1.03697121776E-03 -1.07402786628E-03 -1.11238394686E-03
 -1.15208453889E-03 -1.19317627399E-03 -1.23570738905E-03 -1.27972778099E-03
 -1.32528906341E-03 -1.37244462511E-03 -1.42124969063E-03 -1.47176138275E-03
 -1.52403878714E-03 -1.57814301917E-03 -1.63413729288E-03 -1.69208699240E-03
 -1.75205974560E-03 -1.81412550026E-03 -1.87835660284E-03 -1.94482787973E-03
 -2.01361672130E-03 -2.08480316873E-03 -2.15847000364E-03 -2.23470284076E-03
 -2.31359022364E-03 -2.39522372346E-03 -2.47969804117E-03 -2.56711111291E-03
 -2.65756421892E-03 -2.75116209602E-03 -2.84801305372E-03 -2.94822909415E-03
 -3.05192603587E-03 -3.15922364168E-03 -3.27024575059E-03 -3.38512041402E-03
 -3.50398003641E-03 -3.62696152031E-03 -3.75420641616E-03 -3.88586107679E-03
 -4.02207681688E-03 -4.16301007747E-03 -4.30882259562E-03 -4.45968157955E-03
 -4.61575988909E-03 -4.77723622191E-03 -4.94429530554E-03 -5.11712809529E-03
 -5.29593197831E-03 -5.48091098397E-03 -5.67227600064E-03 -5.87024499906E-03
 -6.07504326257E-03 -6.28690362417E-03 -6.50606671078E-03 -6.73278119475E-03
 -6.96730405286E-03 -7.20990083288E-03 -7.46084592802E-03 -7.72042285931E-03
 -7.98892456612E-03 -8.26665370503E-03 -8.55392295716E-03 -8.85105534419E-03
 -9.15838455313E-03 -9.47625527018E-03 -9.80502352360E-03 -1.01450570360E-02
 -1.04967355859E-02 -1.08604513790E-02 -1.12366094291E-02 -1.16256279489E-02
 -1.20279387506E-02 -1.24439876565E-02 -1.28742349202E-02 -1.33191556571E-02
 -1.37792402861E-02 -1.42549949808E-02 -1.47469421317E-02 -1.52556208179E-02
 -1.57815872899E-02 -1.63254154619E-02 -1.68876974149E-02 -1.74690439089E-02
 -1.80700849060E-02 -1.86914701024E-02 -1.93338694700E-02 -1.99979738076E-02
 -2.06844953001E-02 -2.13941680869E-02 -2.21277488381E-02 -2.28860173378E-02
 -2.36697770746E-02 -2.44798558389E-02 -2.53171063250E-02 -2.61824067380E-02
 -2.70766614051E-02 -2.80008013895E-02 -2.89557851057E-02 -2.99425989356E-02
 -3.09622578439E-02 -3.20158059910E-02 -3.31043173416E-02 -3.42288962686E-02
 -3.53906781478E-02 -3.65908299444E-02 -3.78305507862E-02 -3.91110725227E-02
 -4.04336602667E-02 -4.17996129160E-02 -4.32102636508E-02 -4.46669804049E-02
 -4.61711663060E-02 -4.77242600807E-02 -4.93277364215E-02 -5.09831063086E-02
 -5.26919172846E-02 -5.44557536733E-02 -5.62762367392E-02 -5.81550247813E-02
 -6.00938131524E-02 -6.20943341998E-02 -6.41583571168E-02 -6.62876876994E-02
 -6.84841679974E-02 -7.07496758513E-02 -7.30861243057E-02 -7.54954608877E-02
 -7.79796667387E-02 -8.05407555894E-02 -8.31807725629E-02 -8.59017927938E-02
 -8.87059198488E-02 -9.15952839334E-02 -9.45720398681E-02 -9.76383648183E-02
 -1.00796455758E-01 -1.04048526652E-01 -1.07396805330E-01 -1.10843530041E-01
 -1.14390945656E-01 -1.18041299502E-01 -1.21796836805E-01 -1.25659795706E-01
 -1.29632401839E-01 -1.33716862424E-01 -1.37915359872E-01 -1.42230044838E-01
 -1.46663028730E-01 -1.51216375607E-01 -1.55892093451E-01 -1.60692124781E-01
 -1.65618336562E-01 -1.70672509380E-01 -1.75856325852E-01 -1.81171358215E-01
 -1.86619055083E-01 -1.92200727310E-01 -1.97917532935E-01 -2.03770461166E-01
 -2.09760315367E-01 -2.15887695013E-01 -2.22152976573E-01 -2.28556293294E-01
 -2.35097513850E-01 -2.41776219826E-01 -2.48591682015E-01 -2.55542835503E-01
 -2.62628253528E-01 -2.69846120090E-01 -2.77194201328E-01 -2.84669815636E-01
 -2.92269802556E-01 -2.99990490444E-01 -3.07827662953E-01 -3.15776524369E-01
 -3.23831663858E-01 -3.31987018686E-01 -3.40235836510E-01 -3.48570636845E-01
 -3.56983171820E-01 -3.65464386389E-01 -3.74004378163E-01 -3.82592357063E-01
 -3.91216605032E-01 -3.99864436063E-01 -4.08522156841E-01 -4.17175028341E-01
 -4.25807228752E-01 -4.34401818145E-01 -4.42940705354E-01 -4.51404617574E-01
 -4.59773073250E-01 -4.68024358854E-01 -4.76135510244E-01 -4.84082299303E-01
 -4.91839226667E-01 -4.99379521370E-01 -5.06675148302E-01 -5.13696824456E-01
 -5.20414044960E-01 -5.26795119968E-01 -5.32807223523E-01 -5.38416455563E-01
 -5.43587918245E-01 -5.48285807824E-01 -5.52473523329E-01 -5.56113793263E-01
 -5.59168821565E-01 -5.61600454023E-01 -5.63370366274E-01 -5.64440274453E-01
 -5.64772169432E-01 -5.64328575445E-01 -5.63072833735E-01 -5.60969411599E-01
 -5.57984236982E-01 -5.54085058419E-01 -5.49241829775E-01 -5.43427118802E-01
 -5.36616538052E-01 -5.28789196119E-01 -5.19928166617E-01 -5.10020971583E-01
 -4.99060075306E-01 -4.87043383778E-01 -4.73974744121E-01 -4.59864437507E-01
 -4.44729658117E-01 -4.28594969849E-01 -4.11492731494E-01 -3.93463480264E-01
 -3.74556262731E-01 -3.54828901458E-01 -3.34348185048E-01 -3.13189968868E-01
 -2.91439173484E-01 -2.69189667900E-01 -2.46544025044E-01 -2.23613137654E-01
 -2.00515683893E-01 -1.77377433576E-01 -1.54330388016E-01 -1.31511749084E-01
 -1.09062716212E-01 -8.71271136879E-02 -6.58498546546E-02 -4.53752527005E-02
 -2.58451965750E-02 -7.39720838011E-03  9.83758977122E-03  2.57365713303E-02
  4.01877301375E-02  5.30917987477E-02  6.43643228867E-02  7.39376544710E-02
  8.17628268699E-02  8.78112788571E-02  9.20763976623E-02  9.45748562007E-02
  9.53477242694E-02  9.44613370926E-02  9.20079063307E-02  8.81058578218E-02
  8.28998777615E-02  7.65606483131E-02  6.92842635698E-02  6.12913558577E-02
  5.28260646586E-02  4.41552062394E-02  3.55697282996E-02  2.73742923223E-02
  1.98838663295E-02  1.33918189062E-02  8.13777917892E-03  4.26543304428E-03
  1.77643988297E-03  4.92972702153E-04  5.48958766669E-05  3.08187602131E-07
  0.00000000000E+00  0.00000000000E+00  0.00000000000E+00  0.00000000000E+00
  0.00000000000E+00  0.00000000000E+00  0.00000000000E+00  0.00000000000E+00
  0.00000000000E+00  0.00000000000E+00  0.00000000000E+00  0.00000000000E+00
  0.00000000000E+00  0.00000000000E+00  0.00000000000E+00  0.00000000000E+00
  0.00000000000E+00  0.00000000000E+00  0.00000000000E+00  0.00000000000E+00
  0.00000000000E+00  0.00000000000E+00  0.00000000000E+00  0.00000000000E+00
  0.00000000000E+00  0.00000000000E+00  0.00000000000E+00  0.00000000000E+00
  0.00000000000E+00  0.00000000000E+00  0.00000000000E+00  0.00000000000E+00
  0.00000000000E+00  0.00000000000E+00  0.00000000000E+00  0.00000000000E+00
  0.00000000000E+00  0.00000000000E+00  0.00000000000E+00  0.00000000000E+00
  0.00000000000E+00  0.00000000000E+00  0.00000000000E+00  0.00000000000E+00
  0.00000000000E+00  0.00000000000E+00  0.00000000000E+00  0.00000000000E+00
  0.00000000000E+00  0.00000000000E+00  0.00000000000E+00  0.00000000000E+00
  0.00000000000E+00  0.00000000000E+00  0.00000000000E+00  0.00000000000E+00
  0.00000000000E+00  0.00000000000E+00  0.00000000000E+00  0.00000000000E+00
  0.00000000000E+00  0.00000000000E+00  0.00000000000E+00  0.00000000000E+00
  0.00000000000E+00  0.00000000000E+00  0.00000000000E+00  0.00000000000E+00
  0.00000000000E+00  0.00000000000E+00  0.00000000000E+00  0.00000000000E+00
  0.00000000000E+00  0.00000000000E+00  0.00000000000E+00  0.00000000000E+00
  0.00000000000E+00  0.00000000000E+00  0.00000000000E+00  0.00000000000E+00
  0.00000000000E+00  0.00000000000E+00  0.00000000000E+00  0.00000000000E+00
  0.00000000000E+00  0.00000000000E+00  0.00000000000E+00  0.00000000000E+00
  0.00000000000E+00  0.00000000000E+00  0.00000000000E+00  0.00000000000E+00
  0.00000000000E+00  0.00000000000E+00  0.00000000000E+00  0.00000000000E+00
  0.00000000000E+00  0.00000000000E+00  0.00000000000E+00  0.00000000000E+00
  0.00000000000E+00  0.00000000000E+00  0.00000000000E+00  0.00000000000E+00
  0.00000000000E+00  0.00000000000E+00  0.00000000000E+00  0.00000000000E+00
  0.00000000000E+00  0.00000000000E+00  0.00000000000E+00  0.00000000000E+00
  0.00000000000E+00  0.00000000000E+00  0.00000000000E+00  0.00000000000E+00
  0.00000000000E+00  0.00000000000E+00  0.00000000000E+00  0.00000000000E+00
  0.00000000000E+00  0.00000000000E+00  0.00000000000E+00  0.00000000000E+00
  0.00000000000E+00  0.00000000000E+00  0.00000000000E+00  0.00000000000E+00
  0.00000000000E+00  0.00000000000E+00  0.00000000000E+00  0.00000000000E+00
  0.00000000000E+00  0.00000000000E+00  0.00000000000E+00  0.00000000000E+00
  0.00000000000E+00  0.00000000000E+00  0.00000000000E+00  0.00000000000E+00
  0.00000000000E+00  0.00000000000E+00  0.00000000000E+00  0.00000000000E+00
  0.00000000000E+00  0.00000000000E+00  0.00000000000E+00  0.00000000000E+00
  0.00000000000E+00  0.00000000000E+00  0.00000000000E+00  0.00000000000E+00
  0.00000000000E+00  0.00000000000E+00  0.00000000000E+00  0.00000000000E+00
  0.00000000000E+00  0.00000000000E+00  0.00000000000E+00  0.00000000000E+00
  0.00000000000E+00  0.00000000000E+00  0.00000000000E+00  0.00000000000E+00
  0.00000000000E+00  0.00000000000E+00  0.00000000000E+00  0.00000000000E+00
  0.00000000000E+00  0.00000000000E+00  0.00000000000E+00  0.00000000000E+00
  0.00000000000E+00  0.00000000000E+00  0.00000000000E+00  0.00000000000E+00
  0.00000000000E+00  0.00000000000E+00  0.00000000000E+00  0.00000000000E+00
  0.00000000000E+00  0.00000000000E+00  0.00000000000E+00  0.00000000000E+00
  0.00000000000E+00  0.00000000000E+00  0.00000000000E+00  0.00000000000E+00
  0.00000000000E+00  0.00000000000E+00  0.00000000000E+00  0.00000000000E+00
  0.00000000000E+00  0.00000000000E+00  0.00000000000E+00  0.00000000000E+00
  0.00000000000E+00  0.00000000000E+00  0.00000000000E+00  0.00000000000E+00
  0.00000000000E+00  0.00000000000E+00  0.00000000000E+00  0.00000000000E+00
  0.00000000000E+00  0.00000000000E+00  0.00000000000E+00  0.00000000000E+00
  0.00000000000E+00  0.00000000000E+00  0.00000000000E+00  0.00000000000E+00
  0.00000000000E+00  0.00000000000E+00  0.00000000000E+00  0.00000000000E+00
  0.00000000000E+00  0.00000000000E+00  0.00000000000E+00  0.00000000000E+00
  0.00000000000E+00  0.00000000000E+00  0.00000000000E+00  0.00000000000E+00
  0.00000000000E+00  0.00000000000E+00  0.00000000000E+00  0.00000000000E+00
  0.00000000000E+00  0.00000000000E+00  0.00000000000E+00  0.00000000000E+00
  0.00000000000E+00  0.00000000000E+00  0.00000000000E+00  0.00000000000E+00
  0.00000000000E+00  0.00000000000E+00  0.00000000000E+00  0.00000000000E+00
  0.00000000000E+00  0.00000000000E+00  0.00000000000E+00  0.00000000000E+00
  0.00000000000E+00
    <PP_QFCOEF>
 -8.22321792382E+00  4.07252240133E+01 -8.50862261065E+01  1.00616480617E+02
 -7.39788588897E+01  3.39739614602E+01 -8.99774367497E+00  1.05476032605E+00
  0.00000000000E+00  0.00000000000E+00  0.00000000000E+00  0.00000000000E+00
  0.00000000000E+00  0.00000000000E+00  0.00000000000E+00  0.00000000000E+00
  0.00000000000E+00  0.00000000000E+00  0.00000000000E+00  0.00000000000E+00
  0.00000000000E+00  0.00000000000E+00  0.00000000000E+00  0.00000000000E+00
    </PP_QFCOEF>
    2    3    1        i  j  (l(j))
  0.00000000000E+00    Q_int
  0.00000000000E+00 -2.72052343782E-15 -2.23270131663E-14 -7.73078799475E-14
 -1.88014142043E-13 -3.76792528882E-13 -6.68126852149E-13 -1.08878812267E-12
 -1.66799391802E-12 -2.43757753398E-12 -3.43216748223E-12 -4.68937792823E-12
 -6.25001069581E-12 -8.15826949968E-12 -1.04619871038E-11 -1.32128661417E-11
 -1.64667343756E-11 -2.02838152140E-11 -2.47290143527E-11 -2.98722234508E-11
 -3.57886418038E-11 -4.25591170308E-11 -5.02705058427E-11 -5.90160560247E-11
 -6.88958108209E-11 -8.00170369786E-11 -9.24946777765E-11 -1.06451832434E-10
 -1.22020263372E-10 -1.39340932884E-10 -1.58564570852E-10 -1.79852275224E-10
 -2.03376147098E-10 -2.29319962307E-10 -2.57879881538E-10 -2.89265201127E-10
 -3.23699146757E-10 -3.61419712457E-10 -4.02680547374E-10 -4.47751892972E-10
 -4.96921573420E-10 -5.50496042104E-10 -6.08801487343E-10 -6.72185000558E-10
 -7.41015810321E-10 -8.15686585894E-10 -8.96614814056E-10 -9.84244253239E-10
 -1.07904646918E-09 -1.18152245657E-09 -1.29220435132E-09 -1.41165723852E-09
 -1.54048106111E-09 -1.67931263493E-09 -1.82882777584E-09 -1.98974354497E-09
 -2.16282061860E-09 -2.34886578937E-09 -2.54873460596E-09 -2.76333415874E-09
 -2.99362601929E-09 -3.24062934211E-09 -3.50542413732E-09 -3.78915472354E-09
 -4.09303337072E-09 -4.41834414315E-09 -4.76644695340E-09 -5.13878183875E-09
 -5.53687347177E-09 -5.96233591795E-09 -6.41687765356E-09 -6.90230685768E-09
 -7.42053699324E-09 -7.97359269249E-09 -8.56361596334E-09 -9.19287273372E-09
 -9.86375975210E-09 -1.05788118633E-08 -1.13407096797E-08 -1.21522876689E-08
 -1.30165426801E-08 -1.39366429333E-08 -1.49159374949E-08 -1.59579662669E-08
 -1.70664705160E-08 -1.82454039727E-08 -1.94989445298E-08 -2.08315065723E-08
 -2.22477539738E-08 -2.37526137923E-08 -2.53512907057E-08 -2.70492822242E-08
 -2.88523947216E-08 -3.07667603295E-08 -3.27988547400E-08 -3.49555159653E-08
 -3.72439641046E-08 -3.96718221728E-08 -4.22471380467E-08 -4.49784075883E-08
 -4.78745990074E-08 -5.09451785301E-08 -5.42001374412E-08 -5.76500205750E-08
 -6.13059563299E-08 -6.51796882881E-08 -6.92836085260E-08 -7.36307927039E-08
 -7.82350370299E-08 -8.31108971975E-08 -8.82737294001E-08 -9.37397335341E-08
 -9.95259987053E-08 -1.05650551160E-07 -1.12132404770E-07 -1.18991614207E-07
 -1.26249330947E-07 -1.33927862253E-07 -1.42050733300E-07 -1.50642752599E-07
 -1.59730080902E-07 -1.69340303763E-07 -1.79502507961E-07 -1.90247361977E-07
 -2.01607200743E-07 -2.13616114886E-07 -2.26310044713E-07 -2.39726879173E-07
 -2.53906560069E-07 -2.68891191794E-07 -2.84725156878E-07 -3.01455237656E-07
 -3.19130744381E-07 -3.37803650112E-07 -3.57528732750E-07 -3.78363724579E-07
 -4.00369469720E-07 -4.23610089912E-07 -4.48153159051E-07 -4.74069886958E-07
 -5.01435312851E-07 -5.30328509041E-07 -5.60832795375E-07 -5.93035965011E-07
 -6.27030522098E-07 -6.62913931999E-07 -7.00788884719E-07 -7.40763572220E-07
 -7.82951980353E-07 -8.27474196187E-07 -8.74456731523E-07 -9.24032863464E-07
 -9.76342992912E-07 -1.03153502195E-06 -1.08976475109E-06 -1.15119629742E-06
 -1.21600253480E-06 -1.28436555712E-06 -1.35647716605E-06 -1.43253938434E-06
 -1.51276499614E-06 -1.59737811574E-06 -1.68661478616E-06 -1.78072360923E-06
 -1.87996640872E-06 -1.98461892833E-06 -2.09497156632E-06 -2.21133014868E-06
 -2.33401674292E-06 -2.46337051449E-06 -2.59974862820E-06 -2.74352719686E-06
 -2.89510227967E-06 -3.05489093296E-06 -3.22333231600E-06 -3.40088885472E-06
 -3.58804746642E-06 -3.78532084860E-06 -3.99324883530E-06 -4.21239982440E-06
 -4.44337227965E-06 -4.68679631128E-06 -4.94333533928E-06 -5.21368784369E-06
 -5.49858920637E-06 -5.79881364905E-06 -6.11517627266E-06 -6.44853520322E-06
 -6.79979384978E-06 -7.16990328027E-06 -7.55986472138E-06 -7.97073218891E-06
 -8.40361525532E-06 -8.85968196169E-06 -9.34016188146E-06 -9.84634934391E-06
 -1.03796068256E-05 -1.09413685187E-05 -1.15331440844E-05 -1.21565226032E-05
 -1.28131767292E-05 -1.35048670613E-05 -1.42334467423E-05 -1.50008662957E-05
 -1.58091787156E-05 -1.66605448193E-05 -1.75572388795E-05 -1.85016545480E-05
 -1.94963110869E-05 -2.05438599232E-05 -2.16470915436E-05 -2.28089427458E-05
 -2.40325042669E-05 -2.53210288050E-05 -2.66779394582E-05 -2.81068385979E-05
 -2.96115172035E-05 -3.11959646770E-05 -3.28643791670E-05 -3.46211784241E-05
 -3.64710112174E-05 -3.84187693397E-05 -4.04696002313E-05 -4.26289202542E-05
 -4.49024286500E-05 -4.72961222163E-05 -4.98163107363E-05 -5.24696332033E-05
 -5.52630748766E-05 -5.82039852138E-05 -6.13000967214E-05 -6.45595447728E-05
 -6.79908884391E-05 -7.16031323869E-05 -7.54057498943E-05 -7.94087070430E-05
 -8.36224881438E-05 -8.80581224590E-05 -9.27272122847E-05 -9.76419624620E-05
 -1.02815211388E-04 -1.08260463601E-04 -1.13991924018E-04 -1.20024533905E-04
 -1.26374008669E-04 -1.33056877557E-04 -1.40090525364E-04 -1.47493236231E-04
 -1.55284239661E-04 -1.63483758837E-04 -1.72113061370E-04 -1.81194512585E-04
 -1.90751631479E-04 -2.00809149463E-04 -2.11393072043E-04 -2.22530743566E-04
 -2.34250915176E-04 -2.46583816150E-04 -2.59561228751E-04 -2.73216566790E-04
 -2.87584958043E-04 -3.02703330729E-04 -3.18610504230E-04 -3.35347284237E-04
 -3.52956562550E-04 -3.71483421730E-04 -3.90975244827E-04 -4.11481830424E-04
 -4.33055513222E-04 -4.55751290431E-04 -4.79626954220E-04 -5.04743230489E-04
 -5.31163924252E-04 -5.58956071912E-04 -5.88190100731E-04 -6.18939995806E-04
 -6.51283474862E-04 -6.85302171205E-04 -7.21081825166E-04 -7.58712484391E-04
 -7.98288713339E-04 -8.39909812359E-04 -8.83680046731E-04 -9.29708886053E-04
 -9.78111254395E-04 -1.02900779161E-03 -1.08252512621E-03 -1.13879616032E-03
 -1.19796036699E-03 -1.26016410043E-03 -1.32556091963E-03 -1.39431192563E-03
 -1.46658611320E-03 -1.54256073701E-03 -1.62242169309E-03 -1.70636391582E-03
 -1.79459179093E-03 -1.88731958501E-03 -1.98477189190E-03 -2.08718409634E-03
 -2.19480285541E-03 -2.30788659796E-03 -2.42670604248E-03 -2.55154473373E-03
 -2.68269959836E-03 -2.82048151975E-03 -2.96521593234E-03 -3.11724343543E-03
 -3.27692042671E-03 -3.44461975528E-03 -3.62073139426E-03 -3.80566313271E-03
 -3.99984128650E-03 -4.20371142787E-03 -4.41773913293E-03 -4.64241074660E-03
 -4.87823416393E-03 -5.12573962687E-03 -5.38548053516E-03 -5.65803426990E-03
 -5.94400302802E-03 -6.24401466565E-03 -6.55872354809E-03 -6.88881140370E-03
 -7.23498817874E-03 -7.59799288967E-03 -7.97859446917E-03 -8.37759260149E-03
 -8.79581854225E-03 -9.23413591742E-03 -9.69344149532E-03 -1.01746659251E-02
 -1.06787744341E-02 -1.12067674762E-02 -1.17596813219E-02 -1.23385885802E-02
 -1.29445986417E-02 -1.35788580307E-02 -1.42425506525E-02 -1.49368979240E-02
 -1.56631587684E-02 -1.64226294602E-02 -1.72166433006E-02 -1.80465701030E-02
 -1.89138154672E-02 -1.98198198200E-02 -2.07660571938E-02 -2.17540337190E-02
 -2.27852857988E-02 -2.38613779347E-02 -2.49839001697E-02 -2.61544651116E-02
 -2.73747044973E-02 -2.86462652576E-02 -2.99708050364E-02 -3.13499871184E-02
 -3.27854747141E-02 -3.42789245495E-02 -3.58319797047E-02 -3.74462616409E-02
 -3.91233613554E-02 -4.08648295979E-02 -4.26721660813E-02 -4.45468076149E-02
 -4.64901150879E-02 -4.85033592254E-02 -5.05877050414E-02 -5.27441949057E-02
 -5.49737301467E-02 -5.72770511054E-02 -5.96547155596E-02 -6.21070754362E-02
 -6.46342517312E-02 -6.72361075584E-02 -6.99122192545E-02 -7.26618454681E-02
 -7.54838941723E-02 -7.83768875441E-02 -8.13389246664E-02 -8.43676420209E-02
 -8.74601717542E-02 -9.06130977163E-02 -9.38224092953E-02 -9.70834530911E-02
 -1.00390882502E-01 -1.03738605334E-01 -1.07119729563E-01 -1.10526507452E-01
 -1.13950278235E-01 -1.17381409662E-01 -1.20809238744E-01 -1.24222012096E-01
 -1.27606826376E-01 -1.30949569343E-01 -1.34234862214E-01 -1.37446004022E-01
 -1.40564918837E-01 -1.43572106778E-01 -1.46446599885E-01 -1.49165924034E-01
 -1.51706068214E-01 -1.54041462608E-01 -1.56144967085E-01 -1.57987871823E-01
 -1.59539911976E-01 -1.60769298388E-01 -1.61642766574E-01 -1.62125646260E-01
 -1.62181953965E-01 -1.61774511197E-01 -1.60865090955E-01 -1.59414595315E-01
 -1.57383266920E-01 -1.54730937245E-01 -1.51417314442E-01 -1.47402313553E-01
 -1.42646431697E-01 -1.37111170657E-01 -1.30759509003E-01 -1.23556425477E-01
 -1.15469474908E-01 -1.06469417250E-01 -9.65308995907E-02 -8.56331900597E-02
 -7.37609613967E-02 -6.09051206755E-02 -4.70636800955E-02 -3.22426619762E-02
 -1.64570290175E-02  2.68371465064E-04  1.78978633014E-02  3.63840142013E-02
  5.56667458026E-02  7.56725050863E-02  9.63135252807E-02  1.17487208760E-01
  1.39075669111E-01  1.60945474357E-01  1.82947638211E-01  2.04917910829E-01
  2.26677424651E-01  2.48033753927E-01  2.68782447817E-01  2.88709095573E-01
  3.07591976992E-01  3.25205340474E-01  3.41323332515E-01  3.55724573754E-01
  3.68197334809E-01  3.78545206460E-01  3.86593079985E-01  3.92193151184E-01
  3.95230534408E-01  3.95627922003E-01  3.93348557637E-01  3.88396627058E-01
  3.80814043323E-01  3.70672580638E-01  3.58060503783E-01  3.43063432664E-01
  3.25740468885E-01  3.06099056381E-01  2.84076365103E-01  2.59542263287E-01
  2.32350817423E-01  2.02486171177E-01  1.70389510298E-01  1.37109520838E-01
  1.04197839167E-01  7.34445036385E-02  4.67083492858E-02  2.56171948530E-02
  1.11597453686E-02  3.23863288133E-03  3.77166147858E-04  3.95129375161E-07
  0.00000000000E+00  0.00000000000E+00  0.00000000000E+00  0.00000000000E+00
  0.00000000000E+00  0.00000000000E+00  0.00000000000E+00  0.00000000000E+00
  0.00000000000E+00  0.00000000000E+00  0.00000000000E+00  0.00000000000E+00
  0.00000000000E+00  0.00000000000E+00  0.00000000000E+00  0.00000000000E+00
  0.00000000000E+00  0.00000000000E+00  0.00000000000E+00  0.00000000000E+00
  0.00000000000E+00  0.00000000000E+00  0.00000000000E+00  0.00000000000E+00
  0.00000000000E+00  0.00000000000E+00  0.00000000000E+00  0.00000000000E+00
  0.00000000000E+00  0.00000000000E+00  0.00000000000E+00  0.00000000000E+00
  0.00000000000E+00  0.00000000000E+00  0.00000000000E+00  0.00000000000E+00
  0.00000000000E+00  0.00000000000E+00  0.00000000000E+00  0.00000000000E+00
  0.00000000000E+00  0.00000000000E+00  0.00000000000E+00  0.00000000000E+00
  0.00000000000E+00  0.00000000000E+00  0.00000000000E+00  0.00000000000E+00
  0.00000000000E+00  0.00000000000E+00  0.00000000000E+00  0.00000000000E+00
  0.00000000000E+00  0.00000000000E+00  0.00000000000E+00  0.00000000000E+00
  0.00000000000E+00  0.00000000000E+00  0.00000000000E+00  0.00000000000E+00
  0.00000000000E+00  0.00000000000E+00  0.00000000000E+00  0.00000000000E+00
  0.00000000000E+00  0.00000000000E+00  0.00000000000E+00  0.00000000000E+00
  0.00000000000E+00  0.00000000000E+00  0.00000000000E+00  0.00000000000E+00
  0.00000000000E+00  0.00000000000E+00  0.00000000000E+00  0.00000000000E+00
  0.00000000000E+00  0.00000000000E+00  0.00000000000E+00  0.00000000000E+00
  0.00000000000E+00  0.00000000000E+00  0.00000000000E+00  0.00000000000E+00
  0.00000000000E+00  0.00000000000E+00  0.00000000000E+00  0.00000000000E+00
  0.00000000000E+00  0.00000000000E+00  0.00000000000E+00  0.00000000000E+00
  0.00000000000E+00  0.00000000000E+00  0.00000000000E+00  0.00000000000E+00
  0.00000000000E+00  0.00000000000E+00  0.00000000000E+00  0.00000000000E+00
  0.00000000000E+00  0.00000000000E+00  0.00000000000E+00  0.00000000000E+00
  0.00000000000E+00  0.00000000000E+00  0.00000000000E+00  0.00000000000E+00
  0.00000000000E+00  0.00000000000E+00  0.00000000000E+00  0.00000000000E+00
  0.00000000000E+00  0.00000000000E+00  0.00000000000E+00  0.00000000000E+00
  0.00000000000E+00  0.00000000000E+00  0.00000000000E+00  0.00000000000E+00
  0.00000000000E+00  0.00000000000E+00  0.00000000000E+00  0.00000000000E+00
  0.00000000000E+00  0.00000000000E+00  0.00000000000E+00  0.00000000000E+00
  0.00000000000E+00  0.00000000000E+00  0.00000000000E+00  0.00000000000E+00
  0.00000000000E+00  0.00000000000E+00  0.00000000000E+00  0.00000000000E+00
  0.00000000000E+00  0.00000000000E+00  0.00000000000E+00  0.00000000000E+00
  0.00000000000E+00  0.00000000000E+00  0.00000000000E+00  0.00000000000E+00
  0.00000000000E+00  0.00000000000E+00  0.00000000000E+00  0.00000000000E+00
  0.00000000000E+00  0.00000000000E+00  0.00000000000E+00  0.00000000000E+00
  0.00000000000E+00  0.00000000000E+00  0.00000000000E+00  0.00000000000E+00
  0.00000000000E+00  0.00000000000E+00  0.00000000000E+00  0.00000000000E+00
  0.00000000000E+00  0.00000000000E+00  0.00000000000E+00  0.00000000000E+00
  0.00000000000E+00  0.00000000000E+00  0.00000000000E+00  0.00000000000E+00
  0.00000000000E+00  0.00000000000E+00  0.00000000000E+00  0.00000000000E+00
  0.00000000000E+00  0.00000000000E+00  0.00000000000E+00  0.00000000000E+00
  0.00000000000E+00  0.00000000000E+00  0.00000000000E+00  0.00000000000E+00
  0.00000000000E+00  0.00000000000E+00  0.00000000000E+00  0.00000000000E+00
  0.00000000000E+00  0.00000000000E+00  0.00000000000E+00  0.00000000000E+00
  0.00000000000E+00  0.00000000000E+00  0.00000000000E+00  0.00000000000E+00
  0.00000000000E+00  0.00000000000E+00  0.00000000000E+00  0.00000000000E+00
  0.00000000000E+00  0.00000000000E+00  0.00000000000E+00  0.00000000000E+00
  0.00000000000E+00  0.00000000000E+00  0.00000000000E+00  0.00000000000E+00
  0.00000000000E+00  0.00000000000E+00  0.00000000000E+00  0.00000000000E+00
  0.00000000000E+00  0.00000000000E+00  0.00000000000E+00  0.00000000000E+00
  0.00000000000E+00  0.00000000000E+00  0.00000000000E+00  0.00000000000E+00
  0.00000000000E+00  0.00000000000E+00  0.00000000000E+00  0.00000000000E+00
  0.00000000000E+00  0.00000000000E+00  0.00000000000E+00  0.00000000000E+00
  0.00000000000E+00  0.00000000000E+00  0.00000000000E+00  0.00000000000E+00
  0.00000000000E+00  0.00000000000E+00  0.00000000000E+00  0.00000000000E+00
  0.00000000000E+00  0.00000000000E+00  0.00000000000E+00  0.00000000000E+00
  0.00000000000E+00  0.00000000000E+00  0.00000000000E+00  0.00000000000E+00
  0.00000000000E+00  0.00000000000E+00  0.00000000000E+00  0.00000000000E+00
  0.00000000000E+00
    <PP_QFCOEF>
  0.00000000000E+00  0.00000000000E+00  0.00000000000E+00  0.00000000000E+00
  0.00000000000E+00  0.00000000000E+00  0.00000000000E+00  0.00000000000E+00
 -7.72513276474E+00  4.63427467958E+01 -1.05637914279E+02  1.37789403489E+02
 -1.21195699074E+02  7.40637220827E+01 -2.81526568521E+01  4.84602981264E+00
  0.00000000000E+00  0.00000000000E+00  0.00000000000E+00  0.00000000000E+00
  0.00000000000E+00  0.00000000000E+00  0.00000000000E+00  0.00000000000E+00
    </PP_QFCOEF>
    2    4    1        i  j  (l(j))
  0.00000000000E+00    Q_int
  0.00000000000E+00  3.74575373196E-15  3.07409565884E-14  1.06441383992E-13
  2.58867343249E-13  5.18786937411E-13  9.19910712145E-13  1.49909834425E-12
  2.29657806711E-12  3.35617956689E-12  4.72558112416E-12  6.45657181844E-12
  8.60532965832E-12  1.12327165478E-11  1.44045910493E-11  1.81921399575E-11
  2.26722297532E-11  2.79277790656E-11  3.40481533344E-11  4.11295829261E-11
  4.92756060311E-11  5.85975377377E-11  6.92149667578E-11  8.12562813592E-11
  9.48592261435E-11  1.10171491399E-10  1.27351336856E-10  1.46568251756E-10
  1.68003653284E-10  1.91851625477E-10  2.18319700888E-10  2.47629687356E-10
  2.80018542421E-10  3.15739297999E-10  3.55062038110E-10  3.98274932609E-10
  4.45685330002E-10  4.97620912611E-10  5.54430917538E-10  6.16487427044E-10
  6.84186732177E-10  7.57950773657E-10  8.38228664289E-10  9.25498297363E-10
  1.02026804575E-09  1.12307855671E-09  1.23450464755E-09  1.35515730777E-09
  1.48568581345E-09  1.62677996001E-09  1.77917241976E-09  1.94364123117E-09
  2.12101242688E-09  2.31216280814E-09  2.51802287346E-09  2.73957991012E-09
  2.97788125707E-09  3.23403774876E-09  3.50922734964E-09  3.80469898955E-09
  4.12177661107E-09  4.46186344010E-09  4.82644649194E-09  5.21710132542E-09
  5.63549705851E-09  6.08340165968E-09  6.56268752962E-09  7.07533738920E-09
  7.62345049001E-09  8.20924916493E-09  8.83508573702E-09  9.50344980596E-09
  1.02169759323E-08  1.09784517412E-08  1.17908264673E-08  1.26572199658E-08
  1.35809322135E-08  1.45654533265E-08  1.56144741224E-08  1.67318972561E-08
  1.79218489597E-08  1.91886914191E-08  2.05370358206E-08  2.19717561051E-08
  2.34980034655E-08  2.51212216281E-08  2.68471629604E-08  2.86819054482E-08
  3.06318705888E-08  3.27038422504E-08  3.49049865461E-08  3.72428727807E-08
  3.97254955235E-08  4.23612978699E-08  4.51591959536E-08  4.81286047759E-08
  5.12794654234E-08  5.46222737463E-08  5.81681105757E-08  6.19286735621E-08
  6.59163107207E-08  7.01440557728E-08  7.46256653821E-08  7.93756583825E-08
  8.44093571054E-08  8.97429309174E-08  9.53934420850E-08  1.01378894090E-07
  1.07718282527E-07  1.14431648712E-07  1.21540136164E-07  1.29066050083E-07
  1.37032920017E-07  1.45465565853E-07  1.54390167333E-07  1.63834337274E-07
  1.73827198677E-07  1.84399465947E-07  1.95583530433E-07  2.07413550512E-07
  2.19925546466E-07  2.33157500403E-07  2.47149461477E-07  2.61943656706E-07
  2.77584607666E-07  2.94119253380E-07  3.11597079729E-07  3.30070255721E-07
  3.49593776986E-07  3.70225616884E-07  3.92026885607E-07  4.15061997718E-07
  4.39398848559E-07  4.65108999995E-07  4.92267875996E-07  5.20954968554E-07
  5.51254054505E-07  5.83253423808E-07  6.17046119896E-07  6.52730192723E-07
  6.90408965194E-07  7.30191313650E-07  7.72191963183E-07  8.16531798532E-07
  8.63338191388E-07  9.12745344977E-07  9.64894656814E-07  1.01993510060E-06
  1.07802362823E-06  1.13932559305E-06  1.20401519535E-06  1.27227595137E-06
  1.34430118702E-06  1.42029455759E-06  1.50047059483E-06  1.58505528282E-06
  1.67428666413E-06  1.76841547797E-06  1.86770583177E-06  1.97243590821E-06
  2.08289870934E-06  2.19940283986E-06  2.32227333160E-06  2.45185251126E-06
  2.58850091375E-06  2.73259824359E-06  2.88454438670E-06  3.04476047532E-06
  3.21369000894E-06  3.39180003389E-06  3.57958238497E-06  3.77755499215E-06
  3.98626325578E-06  4.20628149400E-06  4.43821446591E-06  4.68269897466E-06
  4.94040555454E-06  5.21204024644E-06  5.49834646626E-06  5.80010697127E-06
  6.11814592934E-06  6.45333109647E-06  6.80657610834E-06  7.17884289172E-06
  7.57114420199E-06  7.98454629340E-06  8.42017172890E-06  8.87920233690E-06
  9.36288232248E-06  9.87252154115E-06  1.04094989437E-05  1.09752662007E-05
  1.15713515167E-05  1.21993636427E-05  1.28609960989E-05  1.35580316169E-05
  1.42923468144E-05  1.50659171127E-05  1.58808219111E-05  1.67392500310E-05
  1.76435054428E-05  1.85960132922E-05  1.95993262391E-05  2.06561311270E-05
  2.17692559994E-05  2.29416774806E-05  2.41765285407E-05  2.54771066643E-05
  2.68468824428E-05  2.82895086137E-05  2.98088295691E-05  3.14088913570E-05
  3.30939522025E-05  3.48684935732E-05  3.67372318196E-05  3.87051304177E-05
  4.07774128456E-05  4.29595761270E-05  4.52574050756E-05  4.76769872758E-05
  5.02247288376E-05  5.29073709664E-05  5.57320073875E-05  5.87061026702E-05
  6.18375114975E-05  6.51344989287E-05  6.86057617063E-05  7.22604506602E-05
  7.61081942646E-05  8.01591234062E-05  8.44238974261E-05  8.89137314985E-05
  9.36404254148E-05  9.86163938442E-05  1.03854698144E-04  1.09369079802E-04
  1.15173995585E-04  1.21284654487E-04  1.27717056569E-04  1.34488033770E-04
  1.41615292813E-04  1.49117460282E-04  1.57014130007E-04  1.65325912848E-04
  1.74074489009E-04  1.83282663011E-04  1.92974421445E-04  2.03174993651E-04
  2.13910915464E-04  2.25210096176E-04  2.37101888878E-04  2.49617164345E-04
  2.62788388629E-04  2.76649704557E-04  2.91237017308E-04  3.06588084277E-04
  3.22742609435E-04  3.39742342381E-04  3.57631182351E-04  3.76455287371E-04
  3.96263188853E-04  4.17105911843E-04  4.39037101227E-04  4.62113154157E-04
  4.86393358991E-04  5.11940041058E-04  5.38818715560E-04  5.67098247948E-04
  5.96851022112E-04  6.28153116742E-04  6.61084490242E-04  6.95729174578E-04
  7.32175478462E-04  7.70516200303E-04  8.10848851336E-04  8.53275889414E-04
  8.97904963896E-04  9.44849172138E-04  9.94227328085E-04  1.04616424347E-03
  1.10079102218E-03  1.15824536830E-03  1.21867190849E-03  1.28222252914E-03
  1.34905672909E-03  1.41934198837E-03  1.49325415372E-03  1.57097784147E-03
  1.65270685848E-03  1.73864464184E-03  1.82900471801E-03  1.92401118210E-03
  2.02389919806E-03  2.12891552043E-03  2.23931903854E-03  2.35538134370E-03
  2.47738732035E-03  2.60563576176E-03  2.74044001111E-03  2.88212862870E-03
  3.03104608593E-03  3.18755348696E-03  3.35202931854E-03  3.52487022888E-03
  3.70649183602E-03  3.89732956649E-03  4.09783952477E-03  4.30849939392E-03
  4.52980936811E-03  4.76229311717E-03  5.00649878362E-03  5.26300001223E-03
  5.53239701241E-03  5.81531765315E-03  6.11241859050E-03  6.42438642720E-03
  6.75193890391E-03  7.09582612133E-03  7.45683179232E-03  7.83577452275E-03
  8.23350911968E-03  8.65092792496E-03  9.08896217229E-03  9.54858336515E-03
  1.00308046727E-02  1.05366823404E-02  1.10673171109E-02  1.16238556522E-02
  1.22074919861E-02  1.28194689129E-02  1.34610794252E-02  1.41336681041E-02
  1.48386324888E-02  1.55774244123E-02  1.63515512916E-02  1.71625773629E-02
  1.80121248480E-02  1.89018750404E-02  1.98335692946E-02  2.08090099033E-02
  2.18300608448E-02  2.28986483804E-02  2.40167614808E-02  2.51864520588E-02
  2.64098349825E-02  2.76890878410E-02  2.90264504344E-02  3.04242239540E-02
  3.18847698184E-02  3.34105081292E-02  3.50039157026E-02  3.66675236366E-02
  3.84039143645E-02  4.02157181452E-02  4.21056089363E-02  4.40762995931E-02
  4.61305363314E-02  4.82710923893E-02  5.05007608189E-02  5.28223463346E-02
  5.52386561406E-02  5.77524896564E-02  6.03666270544E-02  6.30838165204E-02
  6.59067601421E-02  6.88380983305E-02  7.18803926708E-02  7.50361071005E-02
  7.83075873060E-02  8.16970382304E-02  8.52064995785E-02  8.88378192096E-02
  9.25926243044E-02  9.64722901946E-02  1.00477906746E-01  1.04610242191E-01
  1.08869704305E-01  1.13256298844E-01  1.17769585140E-01  1.22408628810E-01
  1.27171951483E-01  1.32057477545E-01  1.37062477846E-01  1.42183510395E-01
  1.47416358068E-01  1.52755963396E-01  1.58196360536E-01  1.63730604583E-01
  1.69350698403E-01  1.75047517260E-01  1.80810731548E-01  1.86628728009E-01
  1.92488529918E-01  1.98375716783E-01  2.04274344199E-01  2.10166864634E-01
  2.16034049982E-01  2.21854916909E-01  2.27606656086E-01  2.33264566589E-01
  2.38801996879E-01  2.44190293932E-01  2.49398762271E-01  2.54394634805E-01
  2.59143057571E-01  2.63607090666E-01  2.67747727815E-01  2.71523937226E-01
  2.74892726548E-01  2.77809234920E-01  2.80226855257E-01  2.82097390047E-01
  2.83371244046E-01  2.83997657359E-01  2.83924982386E-01  2.83101008153E-01
  2.81473335450E-01  2.78989806053E-01  2.75598989095E-01  2.71250727317E-01
  2.65896745491E-01  2.59491322740E-01  2.51992029736E-01  2.43360530898E-01
  2.33563450562E-01  2.22573300849E-01  2.10369467319E-01  1.96939246719E-01
  1.82278928938E-01  1.66394912806E-01  1.49304842502E-01  1.31038748035E-01
  1.11640169579E-01  9.11672412060E-02  6.96937049418E-02  4.73098209119E-02
  2.41231337593E-02  2.59049578591E-04 -2.41388285739E-02 -4.89086647292E-02
 -7.38707175952E-02 -9.88281006874E-02 -1.23568047411E-01 -1.47863754343E-01
 -1.71476872763E-01 -1.94160709487E-01 -2.15664180770E-01 -2.35736534585E-01
 -2.54132813245E-01 -2.70619965966E-01 -2.84983435142E-01 -2.97033926585E-01
 -3.06613929882E-01 -3.13603380902E-01 -3.17923660923E-01 -3.19538924324E-01
 -3.18453577427E-01 -3.14704665082E-01 -3.08348081223E-01 -2.99438107866E-01
 -2.88001131258E-01 -2.74007001377E-01 -2.57346192407E-01 -2.37828912047E-01
 -2.15235445473E-01 -1.89468069488E-01 -1.60899725093E-01 -1.30542880111E-01
 -9.99447457525E-02 -7.09175325815E-02 -4.53723787348E-02 -2.50190652986E-02
 -1.09522881316E-02 -3.19243810448E-03 -3.73277806471E-04 -3.05705460424E-07
  0.00000000000E+00  0.00000000000E+00  0.00000000000E+00  0.00000000000E+00
  0.00000000000E+00  0.00000000000E+00  0.00000000000E+00  0.00000000000E+00
  0.00000000000E+00  0.00000000000E+00  0.00000000000E+00  0.00000000000E+00
  0.00000000000E+00  0.00000000000E+00  0.00000000000E+00  0.00000000000E+00
  0.00000000000E+00  0.00000000000E+00  0.00000000000E+00  0.00000000000E+00
  0.00000000000E+00  0.00000000000E+00  0.00000000000E+00  0.00000000000E+00
  0.00000000000E+00  0.00000000000E+00  0.00000000000E+00  0.00000000000E+00
  0.00000000000E+00  0.00000000000E+00  0.00000000000E+00  0.00000000000E+00
  0.00000000000E+00  0.00000000000E+00  0.00000000000E+00  0.00000000000E+00
  0.00000000000E+00  0.00000000000E+00  0.00000000000E+00  0.00000000000E+00
  0.00000000000E+00  0.00000000000E+00  0.00000000000E+00  0.00000000000E+00
  0.00000000000E+00  0.00000000000E+00  0.00000000000E+00  0.00000000000E+00
  0.00000000000E+00  0.00000000000E+00  0.00000000000E+00  0.00000000000E+00
  0.00000000000E+00  0.00000000000E+00  0.00000000000E+00  0.00000000000E+00
  0.00000000000E+00  0.00000000000E+00  0.00000000000E+00  0.00000000000E+00
  0.00000000000E+00  0.00000000000E+00  0.00000000000E+00  0.00000000000E+00
  0.00000000000E+00  0.00000000000E+00  0.00000000000E+00  0.00000000000E+00
  0.00000000000E+00  0.00000000000E+00  0.00000000000E+00  0.00000000000E+00
  0.00000000000E+00  0.00000000000E+00  0.00000000000E+00  0.00000000000E+00
  0.00000000000E+00  0.00000000000E+00  0.00000000000E+00  0.00000000000E+00
  0.00000000000E+00  0.00000000000E+00  0.00000000000E+00  0.00000000000E+00
  0.00000000000E+00  0.00000000000E+00  0.00000000000E+00  0.00000000000E+00
  0.00000000000E+00  0.00000000000E+00  0.00000000000E+00  0.00000000000E+00
  0.00000000000E+00  0.00000000000E+00  0.00000000000E+00  0.00000000000E+00
  0.00000000000E+00  0.00000000000E+00  0.00000000000E+00  0.00000000000E+00
  0.00000000000E+00  0.00000000000E+00  0.00000000000E+00  0.00000000000E+00
  0.00000000000E+00  0.00000000000E+00  0.00000000000E+00  0.00000000000E+00
  0.00000000000E+00  0.00000000000E+00  0.00000000000E+00  0.00000000000E+00
  0.00000000000E+00  0.00000000000E+00  0.00000000000E+00  0.00000000000E+00
  0.00000000000E+00  0.00000000000E+00  0.00000000000E+00  0.00000000000E+00
  0.00000000000E+00  0.00000000000E+00  0.00000000000E+00  0.00000000000E+00
  0.00000000000E+00  0.00000000000E+00  0.00000000000E+00  0.00000000000E+00
  0.00000000000E+00  0.00000000000E+00  0.00000000000E+00  0.00000000000E+00
  0.00000000000E+00  0.00000000000E+00  0.00000000000E+00  0.00000000000E+00
  0.00000000000E+00  0.00000000000E+00  0.00000000000E+00  0.00000000000E+00
  0.00000000000E+00  0.00000000000E+00  0.00000000000E+00  0.00000000000E+00
  0.00000000000E+00  0.00000000000E+00  0.00000000000E+00  0.00000000000E+00
  0.00000000000E+00  0.00000000000E+00  0.00000000000E+00  0.00000000000E+00
  0.00000000000E+00  0.00000000000E+00  0.00000000000E+00  0.00000000000E+00
  0.00000000000E+00  0.00000000000E+00  0.00000000000E+00  0.00000000000E+00
  0.00000000000E+00  0.00000000000E+00  0.00000000000E+00  0.00000000000E+00
  0.00000000000E+00  0.00000000000E+00  0.00000000000E+00  0.00000000000E+00
  0.00000000000E+00  0.00000000000E+00  0.00000000000E+00  0.00000000000E+00
  0.00000000000E+00  0.00000000000E+00  0.00000000000E+00  0.00000000000E+00
  0.00000000000E+00  0.00000000000E+00  0.00000000000E+00  0.00000000000E+00
  0.00000000000E+00  0.00000000000E+00  0.00000000000E+00  0.00000000000E+00
  0.00000000000E+00  0.00000000000E+00  0.00000000000E+00  0.00000000000E+00
  0.00000000000E+00  0.00000000000E+00  0.00000000000E+00  0.00000000000E+00
  0.00000000000E+00  0.00000000000E+00  0.00000000000E+00  0.00000000000E+00
  0.00000000000E+00  0.00000000000E+00  0.00000000000E+00  0.00000000000E+00
  0.00000000000E+00  0.00000000000E+00  0.00000000000E+00  0.00000000000E+00
  0.00000000000E+00  0.00000000000E+00  0.00000000000E+00  0.00000000000E+00
  0.00000000000E+00  0.00000000000E+00  0.00000000000E+00  0.00000000000E+00
  0.00000000000E+00  0.00000000000E+00  0.00000000000E+00  0.00000000000E+00
  0.00000000000E+00  0.00000000000E+00  0.00000000000E+00  0.00000000000E+00
  0.00000000000E+00  0.00000000000E+00  0.00000000000E+00  0.00000000000E+00
  0.00000000000E+00  0.00000000000E+00  0.00000000000E+00  0.00000000000E+00
  0.00000000000E+00  0.00000000000E+00  0.00000000000E+00  0.00000000000E+00
  0.00000000000E+00  0.00000000000E+00  0.00000000000E+00  0.00000000000E+00
  0.00000000000E+00  0.00000000000E+00  0.00000000000E+00  0.00000000000E+00
  0.00000000000E+00  0.00000000000E+00  0.00000000000E+00  0.00000000000E+00
  0.00000000000E+00
    <PP_QFCOEF>
  0.00000000000E+00  0.00000000000E+00  0.00000000000E+00  0.00000000000E+00
  0.00000000000E+00  0.00000000000E+00  0.00000000000E+00  0.00000000000E+00
  1.06363519903E+01 -5.65931525526E+01  1.22941329279E+02 -1.57639505453E+02
  1.38774609311E+02 -8.53868800320E+01  3.25752210604E+01 -5.59921380821E+00
  0.00000000000E+00  0.00000000000E+00  0.00000000000E+00  0.00000000000E+00
  0.00000000000E+00  0.00000000000E+00  0.00000000000E+00  0.00000000000E+00
    </PP_QFCOEF>
    3    3    1        i  j  (l(j))
  1.23600107339E+00    Q_int
  0.00000000000E+00  7.60602733823E-10  3.09463894463E-09  7.08280703885E-09
  1.28090399337E-08  2.03606243087E-08  2.98283241004E-08  4.13065083902E-08
  5.48932838380E-08  7.06906318203E-08  8.88045504394E-08  1.09345201572E-07
  1.32427063132E-07  1.58169086740E-07  1.86694860965E-07  2.18132780367E-07
  2.52616220509E-07  2.90283719173E-07  3.31279163979E-07  3.75751986638E-07
  4.23857364080E-07  4.75756426671E-07  5.31616473796E-07  5.91611197043E-07
  6.55920911266E-07  7.24732793795E-07  7.98241132077E-07  8.76647580051E-07
  9.60161423543E-07  1.04899985502E-06  1.14338825801E-06  1.24356050150E-06
  1.34975924478E-06  1.46223625287E-06  1.58125272318E-06  1.70707962352E-06
  1.83999804207E-06  1.98029954963E-06  2.12828657450E-06  2.28427279069E-06
  2.44858351954E-06  2.62155614560E-06  2.80354054699E-06  2.99489954090E-06
  3.19600934465E-06  3.40726005296E-06  3.62905613191E-06  3.86181693015E-06
  4.10597720810E-06  4.36198768559E-06  4.63031560868E-06  4.91144533632E-06
  5.20587894754E-06  5.51413686981E-06  5.83675852941E-06  6.17430302450E-06
  6.52734982175E-06  6.89649947724E-06  7.28237438256E-06  7.68561953697E-06
  8.10690334651E-06  8.54691845094E-06  9.00638257965E-06  9.48603943729E-06
  9.98665962039E-06  1.05090415659E-05  1.10540125327E-05  1.16224296176E-05
  1.22151808065E-05  1.28331860620E-05  1.34773984496E-05  1.41488053023E-05
  1.48484294261E-05  1.55773303477E-05  1.63366056054E-05  1.71273920847E-05
  1.79508674009E-05  1.88082513292E-05  1.97008072854E-05  2.06298438572E-05
  2.15967163889E-05  2.26028286222E-05  2.36496343924E-05  2.47386393852E-05
  2.58714029531E-05  2.70495399964E-05  2.82747229079E-05  2.95486835868E-05
  3.08732155213E-05  3.22501759443E-05  3.36814880634E-05  3.51691433691E-05
  3.67152040219E-05  3.83218053238E-05  3.99911582742E-05  4.17255522153E-05
  4.35273575691E-05  4.53990286695E-05  4.73431066921E-05  4.93622226863E-05
  5.14591007123E-05  5.36365610866E-05  5.58975237407E-05  5.82450116954E-05
  6.06821546566E-05  6.32121927344E-05  6.58384802925E-05  6.85644899300E-05
  7.13938166016E-05  7.43301818803E-05  7.73774383686E-05  8.05395742610E-05
  8.38207180660E-05  8.72251434909E-05  9.07572744958E-05  9.44216905229E-05
  9.82231319065E-05  1.02166505471E-04  1.06256890320E-04  1.10499543832E-04
  1.14899907856E-04  1.19463615126E-04  1.24196495897E-04  1.29104584810E-04
  1.34194127994E-04  1.39471590416E-04  1.44943663479E-04  1.50617272896E-04
  1.56499586817E-04  1.62598024256E-04  1.68920263797E-04  1.75474252607E-04
  1.82268215757E-04  1.89310665867E-04  1.96610413085E-04  2.04176575410E-04
  2.12018589373E-04  2.20146221082E-04  2.28569577657E-04  2.37299119053E-04
  2.46345670295E-04  2.55720434132E-04  2.65435004136E-04  2.75501378243E-04
  2.85931972769E-04  2.96739636905E-04  3.07937667719E-04  3.19539825669E-04
  3.31560350653E-04  3.44013978618E-04  3.56915958734E-04  3.70282071170E-04
  3.84128645473E-04  3.98472579588E-04  4.13331359535E-04  4.28723079759E-04
  4.44666464185E-04  4.61180888000E-04  4.78286400185E-04  4.96003746822E-04
  5.14354395206E-04  5.33360558791E-04  5.53045222988E-04  5.73432171860E-04
  5.94546015734E-04  6.16412219758E-04  6.39057133454E-04  6.62508021275E-04
  6.86793094226E-04  7.11941542567E-04  7.37983569640E-04  7.64950426867E-04
  7.92874449949E-04  8.21789096308E-04  8.51728983817E-04  8.82729930869E-04
  9.14828997818E-04  9.48064529842E-04  9.82476201286E-04  1.01810506153E-03
  1.05499358241E-03  1.09318570733E-03  1.13272690197E-03  1.17366420681E-03
  1.21604629141E-03  1.25992351062E-03  1.30534796262E-03  1.35237354902E-03
  1.40105603704E-03  1.45145312373E-03  1.50362450250E-03  1.55763193183E-03
  1.61353930644E-03  1.67141273080E-03  1.73132059522E-03  1.79333365449E-03
  1.85752510930E-03  1.92397069035E-03  1.99274874537E-03  2.06394032916E-03
  2.13762929662E-03  2.21390239905E-03  2.29284938368E-03  2.37456309659E-03
  2.45913958920E-03  2.54667822833E-03  2.63728181004E-03  2.73105667737E-03
  2.82811284205E-03  2.92856411037E-03  3.03252821332E-03  3.14012694122E-03
  3.25148628282E-03  3.36673656922E-03  3.48601262261E-03  3.60945391011E-03
  3.73720470279E-03  3.86941424009E-03  4.00623689981E-03  4.14783237386E-03
  4.29436584995E-03  4.44600819940E-03  4.60293617133E-03  4.76533259338E-03
  4.93338657919E-03  5.10729374288E-03  5.28725642076E-03  5.47348390050E-03
  5.66619265796E-03  5.86560660198E-03  6.07195732745E-03  6.28548437676E-03
  6.50643551003E-03  6.73506698441E-03  6.97164384265E-03  7.21644021135E-03
  7.46973960906E-03  7.73183526473E-03  8.00303044666E-03  8.28363880235E-03
  8.57398470974E-03  8.87440363986E-03  9.18524253162E-03  9.50686017891E-03
  9.83962763039E-03  1.01839286025E-02  1.05401599059E-02  1.09087318860E-02
  1.12900688778E-02  1.16846096756E-02  1.20928080179E-02  1.25151330882E-02
  1.29520700319E-02  1.34041204899E-02  1.38718031494E-02  1.43556543126E-02
  1.48562284834E-02  1.53740989727E-02  1.59098585236E-02  1.64641199559E-02
  1.70375168313E-02  1.76307041394E-02  1.82443590056E-02  1.88791814208E-02
  1.95358949944E-02  2.02152477301E-02  2.09180128265E-02  2.16449895015E-02
  2.23970038431E-02  2.31749096853E-02  2.39795895109E-02  2.48119553822E-02
  2.56729498988E-02  2.65635471849E-02  2.74847539055E-02  2.84376103128E-02
  2.94231913237E-02  3.04426076281E-02  3.14970068299E-02  3.25875746207E-02
  3.37155359870E-02  3.48821564513E-02  3.60887433488E-02  3.73366471387E-02
  3.86272627521E-02  3.99620309771E-02  4.13424398800E-02  4.27700262659E-02
  4.42463771766E-02  4.57731314281E-02  4.73519811873E-02  4.89846735885E-02
  5.06730123902E-02  5.24188596727E-02  5.42241375758E-02  5.60908300781E-02
  5.80209848174E-02  6.00167149514E-02  6.20802010609E-02  6.42136930920E-02
  6.64195123410E-02  6.87000534771E-02  7.10577866071E-02  7.34952593772E-02
  7.60150991138E-02  7.86200150011E-02  8.13128002946E-02  8.40963345684E-02
  8.69735859963E-02  8.99476136625E-02  9.30215699017E-02  9.61987026649E-02
  9.94823579088E-02  1.02875982005E-01  1.06383124166E-01  1.10007438885E-01
  1.13752688381E-01  1.17622745055E-01  1.21621593932E-01  1.25753335110E-01
  1.30022186183E-01  1.34432484652E-01  1.38988690303E-01  1.43695387547E-01
  1.48557287718E-01  1.53579231314E-01  1.58766190168E-01  1.64123269541E-01
  1.69655710129E-01  1.75368889958E-01  1.81268326163E-01  1.87359676627E-01
  1.93648741468E-01  2.00141464354E-01  2.06843933622E-01  2.13762383183E-01
  2.20903193185E-01  2.28272890419E-01  2.35878148420E-01  2.43725787261E-01
  2.51822772980E-01  2.60176216634E-01  2.68793372914E-01  2.77681638311E-01
  2.86848548773E-01  2.96301776810E-01  3.06049128012E-01  3.16098536912E-01
  3.26458062153E-01  3.37135880898E-01  3.48140282416E-01  3.59479660789E-01
  3.71162506659E-01  3.83197397954E-01  3.95592989502E-01  4.08358001459E-01
  4.21501206465E-01  4.35031415418E-01  4.48957461798E-01  4.63288184399E-01
  4.78032408402E-01  4.93198924632E-01  5.08796466910E-01  5.24833687357E-01
  5.41319129513E-01  5.58261199149E-01  5.75668132600E-01  5.93547962487E-01
  6.11908480655E-01  6.30757198172E-01  6.50101302200E-01  6.69947609580E-01
  6.90302516925E-01  7.11171947051E-01  7.32561291532E-01  7.54475349191E-01
  7.76918260323E-01  7.99893436437E-01  8.23403485314E-01  8.47450131167E-01
  8.72034129707E-01  8.97155177890E-01  9.22811818172E-01  9.49001337045E-01
  9.75719657710E-01  1.00296122668E+00  1.03071889421E+00  1.05898378832E+00
  1.08774518250E+00  1.11699035678E+00  1.14670445234E+00  1.17687031952E+00
  1.20746835942E+00  1.23847635913E+00  1.26986932077E+00  1.30161928475E+00
  1.33369514746E+00  1.36606247400E+00  1.39868330652E+00  1.43151596888E+00
  1.46451486868E+00  1.49763029757E+00  1.53080823128E+00  1.56399013084E+00
  1.59711274682E+00  1.63010792855E+00  1.66290244082E+00  1.69541779070E+00
  1.72757006755E+00  1.75926979982E+00  1.79042183251E+00  1.82092522967E+00
  1.85067320704E+00  1.87955310007E+00  1.90744637356E+00  1.93422867949E+00
  1.95976997018E+00  1.98393467480E+00  2.00658194745E+00  2.02756599609E+00
  2.04673650148E+00  2.06393913650E+00  2.07901619574E+00  2.09180734608E+00
  2.10215050853E+00  2.10988288154E+00  2.11484211514E+00  2.11686764442E+00
  2.11580218930E+00  2.11149342517E+00  2.10379582650E+00  2.09257268156E+00
  2.07769827193E+00  2.05906020479E+00  2.03656187927E+00  2.01012505998E+00
  1.97969252175E+00  1.94523071895E+00  1.90673242131E+00  1.86421924550E+00
  1.81774399889E+00  1.76739273920E+00  1.71328644165E+00  1.65558215645E+00
  1.59447353346E+00  1.53019059210E+00  1.46299862413E+00  1.39319613911E+00
  1.32111180030E+00  1.24710035778E+00  1.17153766880E+00  1.09481500872E+00
  1.01733301972E+00  9.39495821218E-01  8.61706007452E-01  7.84361471215E-01
  7.07855186821E-01  6.32579208141E-01  5.58934098821E-01  4.87344669193E-01
  4.18282024763E-01  3.52290195151E-01  2.90012501416E-01  2.32207583031E-01
  1.79736546820E-01  1.33489433397E-01  9.41783877235E-02  6.22586383303E-02
  3.77666596827E-02  2.03571136757E-02  9.23360291571E-03  3.16387059759E-03
  6.05464096199E-04 -3.35625808691E-05 -2.66192362449E-05 -5.10266621074E-08
  0.00000000000E+00  0.00000000000E+00  0.00000000000E+00  0.00000000000E+00
  0.00000000000E+00  0.00000000000E+00  0.00000000000E+00  0.00000000000E+00
  0.00000000000E+00  0.00000000000E+00  0.00000000000E+00  0.00000000000E+00
  0.00000000000E+00  0.00000000000E+00  0.00000000000E+00  0.00000000000E+00
  0.00000000000E+00  0.00000000000E+00  0.00000000000E+00  0.00000000000E+00
  0.00000000000E+00  0.00000000000E+00  0.00000000000E+00  0.00000000000E+00
  0.00000000000E+00  0.00000000000E+00  0.00000000000E+00  0.00000000000E+00
  0.00000000000E+00  0.00000000000E+00  0.00000000000E+00  0.00000000000E+00
  0.00000000000E+00  0.00000000000E+00  0.00000000000E+00  0.00000000000E+00
  0.00000000000E+00  0.00000000000E+00  0.00000000000E+00  0.00000000000E+00
  0.00000000000E+00  0.00000000000E+00  0.00000000000E+00  0.00000000000E+00
  0.00000000000E+00  0.00000000000E+00  0.00000000000E+00  0.00000000000E+00
  0.00000000000E+00  0.00000000000E+00  0.00000000000E+00  0.00000000000E+00
  0.00000000000E+00  0.00000000000E+00  0.00000000000E+00  0.00000000000E+00
  0.00000000000E+00  0.00000000000E+00  0.00000000000E+00  0.00000000000E+00
  0.00000000000E+00  0.00000000000E+00  0.00000000000E+00  0.00000000000E+00
  0.00000000000E+00  0.00000000000E+00  0.00000000000E+00  0.00000000000E+00
  0.00000000000E+00  0.00000000000E+00  0.00000000000E+00  0.00000000000E+00
  0.00000000000E+00  0.00000000000E+00  0.00000000000E+00  0.00000000000E+00
  0.00000000000E+00  0.00000000000E+00  0.00000000000E+00  0.00000000000E+00
  0.00000000000E+00  0.00000000000E+00  0.00000000000E+00  0.00000000000E+00
  0.00000000000E+00  0.00000000000E+00  0.00000000000E+00  0.00000000000E+00
  0.00000000000E+00  0.00000000000E+00  0.00000000000E+00  0.00000000000E+00
  0.00000000000E+00  0.00000000000E+00  0.00000000000E+00  0.00000000000E+00
  0.00000000000E+00  0.00000000000E+00  0.00000000000E+00  0.00000000000E+00
  0.00000000000E+00  0.00000000000E+00  0.00000000000E+00  0.00000000000E+00
  0.00000000000E+00  0.00000000000E+00  0.00000000000E+00  0.00000000000E+00
  0.00000000000E+00  0.00000000000E+00  0.00000000000E+00  0.00000000000E+00
  0.00000000000E+00  0.00000000000E+00  0.00000000000E+00  0.00000000000E+00
  0.00000000000E+00  0.00000000000E+00  0.00000000000E+00  0.00000000000E+00
  0.00000000000E+00  0.00000000000E+00  0.00000000000E+00  0.00000000000E+00
  0.00000000000E+00  0.00000000000E+00  0.00000000000E+00  0.00000000000E+00
  0.00000000000E+00  0.00000000000E+00  0.00000000000E+00  0.00000000000E+00
  0.00000000000E+00  0.00000000000E+00  0.00000000000E+00  0.00000000000E+00
  0.00000000000E+00  0.00000000000E+00  0.00000000000E+00  0.00000000000E+00
  0.00000000000E+00  0.00000000000E+00  0.00000000000E+00  0.00000000000E+00
  0.00000000000E+00  0.00000000000E+00  0.00000000000E+00  0.00000000000E+00
  0.00000000000E+00  0.00000000000E+00  0.00000000000E+00  0.00000000000E+00
  0.00000000000E+00  0.00000000000E+00  0.00000000000E+00  0.00000000000E+00
  0.00000000000E+00  0.00000000000E+00  0.00000000000E+00  0.00000000000E+00
  0.00000000000E+00  0.00000000000E+00  0.00000000000E+00  0.00000000000E+00
  0.00000000000E+00  0.00000000000E+00  0.00000000000E+00  0.00000000000E+00
  0.00000000000E+00  0.00000000000E+00  0.00000000000E+00  0.00000000000E+00
  0.00000000000E+00  0.00000000000E+00  0.00000000000E+00  0.00000000000E+00
  0.00000000000E+00  0.00000000000E+00  0.00000000000E+00  0.00000000000E+00
  0.00000000000E+00  0.00000000000E+00  0.00000000000E+00  0.00000000000E+00
  0.00000000000E+00  0.00000000000E+00  0.00000000000E+00  0.00000000000E+00
  0.00000000000E+00  0.00000000000E+00  0.00000000000E+00  0.00000000000E+00
  0.00000000000E+00  0.00000000000E+00  0.00000000000E+00  0.00000000000E+00
  0.00000000000E+00  0.00000000000E+00  0.00000000000E+00  0.00000000000E+00
  0.00000000000E+00  0.00000000000E+00  0.00000000000E+00  0.00000000000E+00
  0.00000000000E+00  0.00000000000E+00  0.00000000000E+00  0.00000000000E+00
  0.00000000000E+00  0.00000000000E+00  0.00000000000E+00  0.00000000000E+00
  0.00000000000E+00  0.00000000000E+00  0.00000000000E+00  0.00000000000E+00
  0.00000000000E+00  0.00000000000E+00  0.00000000000E+00  0.00000000000E+00
  0.00000000000E+00  0.00000000000E+00  0.00000000000E+00  0.00000000000E+00
  0.00000000000E+00  0.00000000000E+00  0.00000000000E+00  0.00000000000E+00
  0.00000000000E+00  0.00000000000E+00  0.00000000000E+00  0.00000000000E+00
  0.00000000000E+00  0.00000000000E+00  0.00000000000E+00  0.00000000000E+00
  0.00000000000E+00  0.00000000000E+00  0.00000000000E+00  0.00000000000E+00
  0.00000000000E+00  0.00000000000E+00  0.00000000000E+00  0.00000000000E+00
  0.00000000000E+00
    <PP_QFCOEF>
  1.52520025361E+01 -3.47127957455E+01  2.60013500916E+01 -9.19469377717E+00
  1.71652871208E+01 -2.73360737531E+01  1.69669795081E+01 -3.70596491882E+00
  0.00000000000E+00  0.00000000000E+00  0.00000000000E+00  0.00000000000E+00
  0.00000000000E+00  0.00000000000E+00  0.00000000000E+00  0.00000000000E+00
  6.02628104395E+01 -1.97648974819E+02  2.13484151162E+02  6.73349878143E+01
 -4.10662165544E+02  4.36928143490E+02 -2.07433741061E+02  3.82227738204E+01
    </PP_QFCOEF>
    3    4    1        i  j  (l(j))
 -9.37824291104E-01    Q_int
  0.00000000000E+00 -8.93144112157E-10 -3.63390562404E-09 -8.31704531100E-09
 -1.50411220979E-08 -2.39086330906E-08 -3.50261585910E-08 -4.85045122692E-08
 -6.44588966749E-08 -8.30090642726E-08 -1.04279484196E-07 -1.28399514921E-07
 -1.55503583063E-07 -1.85731368513E-07 -2.19227996137E-07 -2.56144234266E-07
 -2.96636700207E-07 -3.40868073035E-07 -3.89007313907E-07 -4.41229894167E-07
 -4.97718031512E-07 -5.58660934501E-07 -6.24255055698E-07 -6.94704353746E-07
 -7.70220564695E-07 -8.51023482894E-07 -9.37341251784E-07 -1.02941066494E-06
 -1.12747747773E-06 -1.23179672990E-06 -1.34263307962E-06 -1.46026114913E-06
 -1.58496588270E-06 -1.71704291706E-06 -1.85679896493E-06 -2.00455221197E-06
 -2.16063272771E-06 -2.32538289089E-06 -2.49915782975E-06 -2.68232587776E-06
 -2.87526904532E-06 -3.07838350806E-06 -3.29208011217E-06 -3.51678489757E-06
 -3.75293963928E-06 -4.00100240782E-06 -4.26144814928E-06 -4.53476928559E-06
 -4.82147633590E-06 -5.12209855967E-06 -5.43718462223E-06 -5.76730328366E-06
 -6.11304411176E-06 -6.47501821989E-06 -6.85385903067E-06 -7.25022306633E-06
 -7.66479076663E-06 -8.09826733543E-06 -8.55138361679E-06 -9.02489700159E-06
 -9.51959236589E-06 -1.00362830420E-05 -1.05758118233E-05 -1.11390520045E-05
 -1.17269084575E-05 -1.23403187457E-05 -1.29802542761E-05 -1.36477214922E-05
 -1.43437631087E-05 -1.50694593886E-05 -1.58259294647E-05 -1.66143327081E-05
 -1.74358701435E-05 -1.82917859136E-05 -1.91833687954E-05 -2.01119537686E-05
 -2.10789236383E-05 -2.20857107153E-05 -2.31337985535E-05 -2.42247237483E-05
 -2.53600777984E-05 -2.65415090303E-05 -2.77707245919E-05 -2.90494925138E-05
 -3.03796438434E-05 -3.17630748518E-05 -3.32017493189E-05 -3.46977008967E-05
 -3.62530355552E-05 -3.78699341133E-05 -3.95506548573E-05 -4.12975362504E-05
 -4.31129997365E-05 -4.49995526407E-05 -4.69597911714E-05 -4.89964035256E-05
 -5.11121731027E-05 -5.33099818290E-05 -5.55928135985E-05 -5.79637578323E-05
 -6.04260131613E-05 -6.29828912374E-05 -6.56378206761E-05 -6.83943511360E-05
 -7.12561575400E-05 -7.42270444418E-05 -7.73109505454E-05 -8.05119533792E-05
 -8.38342741337E-05 -8.72822826660E-05 -9.08605026774E-05 -9.45736170709E-05
 -9.84264734943E-05 -1.02424090074E-04 -1.06571661349E-04 -1.10874564410E-04
 -1.15338365248E-04 -1.19968825328E-04 -1.24771908387E-04 -1.29753787466E-04
 -1.34920852187E-04 -1.40279716282E-04 -1.45837225384E-04 -1.51600465081E-04
 -1.57576769257E-04 -1.63773728717E-04 -1.70199200107E-04 -1.76861315149E-04
 -1.83768490194E-04 -1.90929436099E-04 -1.98353168452E-04 -2.06049018148E-04
 -2.14026642331E-04 -2.22296035711E-04 -2.30867542279E-04 -2.39751867417E-04
 -2.48960090435E-04 -2.58503677534E-04 -2.68394495223E-04 -2.78644824196E-04
 -2.89267373683E-04 -3.00275296308E-04 -3.11682203448E-04 -3.23502181131E-04
 -3.35749806474E-04 -3.48440164699E-04 -3.61588866724E-04 -3.75212067366E-04
 -3.89326484178E-04 -4.03949416924E-04 -4.19098767733E-04 -4.34793061943E-04
 -4.51051469670E-04 -4.67893828114E-04 -4.85340664635E-04 -5.03413220625E-04
 -5.22133476203E-04 -5.41524175758E-04 -5.61608854373E-04 -5.82411865157E-04
 -6.03958407523E-04 -6.26274556431E-04 -6.49387292645E-04 -6.73324534024E-04
 -6.98115167894E-04 -7.23789084535E-04 -7.50377211810E-04 -7.77911550995E-04
 -8.06425213833E-04 -8.35952460867E-04 -8.66528741084E-04 -8.98190732924E-04
 -9.30976386697E-04 -9.64924968455E-04 -1.00007710537E-03 -1.03647483267E-03
 -1.07416164217E-03 -1.11318253252E-03 -1.15358406109E-03 -1.19541439769E-03
 -1.23872338017E-03 -1.28356257180E-03 -1.32998532073E-03 -1.37804682145E-03
 -1.42780417833E-03 -1.47931647136E-03 -1.53264482414E-03 -1.58785247416E-03
 -1.64500484550E-03 -1.70416962407E-03 -1.76541683529E-03 -1.82881892458E-03
 -1.89445084044E-03 -1.96239012046E-03 -2.03271698028E-03 -2.10551440547E-03
 -2.18086824665E-03 -2.25886731778E-03 -2.33960349785E-03 -2.42317183594E-03
 -2.50967065996E-03 -2.59920168898E-03 -2.69187014944E-03 -2.78778489527E-03
 -2.88705853210E-03 -2.98980754566E-03 -3.09615243451E-03 -3.20621784733E-03
 -3.32013272475E-03 -3.43803044606E-03 -3.56004898081E-03 -3.68633104556E-03
 -3.81702426588E-03 -3.95228134380E-03 -4.09226023098E-03 -4.23712430752E-03
 -4.38704256698E-03 -4.54218980743E-03 -4.70274682901E-03 -4.86890063802E-03
 -5.04084465794E-03 -5.21877894735E-03 -5.40291042524E-03 -5.59345310375E-03
 -5.79062832870E-03 -5.99466502803E-03 -6.20579996861E-03 -6.42427802140E-03
 -6.65035243550E-03 -6.88428512119E-03 -7.12634694229E-03 -7.37681801819E-03
 -7.63598803575E-03 -7.90415657149E-03 -8.18163342420E-03 -8.46873895856E-03
 -8.76580445990E-03 -9.07317250043E-03 -9.39119731749E-03 -9.72024520393E-03
 -1.00606949111E-02 -1.04129380651E-02 -1.07773795959E-02 -1.11544381804E-02
 -1.15445467004E-02 -1.19481527136E-02 -1.23657189411E-02 -1.27977237696E-02
 -1.32446617694E-02 -1.37070442290E-02 -1.41853997062E-02 -1.46802745968E-02
 -1.51922337202E-02 -1.57218609244E-02 -1.62697597081E-02 -1.68365538634E-02
 -1.74228881372E-02 -1.80294289129E-02 -1.86568649131E-02 -1.93059079230E-02
 -1.99772935357E-02 -2.06717819197E-02 -2.13901586088E-02 -2.21332353159E-02
 -2.29018507696E-02 -2.36968715761E-02 -2.45191931050E-02 -2.53697404009E-02
 -2.62494691207E-02 -2.71593664973E-02 -2.81004523298E-02 -2.90737800016E-02
 -3.00804375253E-02 -3.11215486171E-02 -3.21982737985E-02 -3.33118115281E-02
 -3.44633993623E-02 -3.56543151459E-02 -3.68858782332E-02 -3.81594507387E-02
 -3.94764388196E-02 -4.08382939881E-02 -4.22465144554E-02 -4.37026465069E-02
 -4.52082859080E-02 -4.67650793415E-02 -4.83747258763E-02 -5.00389784662E-02
 -5.17596454799E-02 -5.35385922610E-02 -5.53777427181E-02 -5.72790809433E-02
 -5.92446528599E-02 -6.12765678971E-02 -6.33770006917E-02 -6.55481928149E-02
 -6.77924545230E-02 -7.01121665310E-02 -7.25097818068E-02 -7.49878273837E-02
 -7.75489061900E-02 -8.01956988926E-02 -8.29309657516E-02 -8.57575484837E-02
 -8.86783721298E-02 -9.16964469241E-02 -9.48148701609E-02 -9.80368280526E-02
 -1.01365597577E-01 -1.04804548305E-01 -1.08357144206E-01 -1.12026945424E-01
 -1.15817610014E-01 -1.19732895636E-01 -1.23776661198E-01 -1.27952868430E-01
 -1.32265583399E-01 -1.36718977927E-01 -1.41317330933E-01 -1.46065029654E-01
 -1.50966570760E-01 -1.56026561332E-01 -1.61249719694E-01 -1.66640876077E-01
 -1.72204973115E-01 -1.77947066128E-01 -1.83872323196E-01 -1.89986024985E-01
 -1.96293564322E-01 -2.02800445466E-01 -2.09512283085E-01 -2.16434800877E-01
 -2.23573829831E-01 -2.30935306083E-01 -2.38525268341E-01 -2.46349854837E-01
 -2.54415299775E-01 -2.62727929235E-01 -2.71294156486E-01 -2.80120476669E-01
 -2.89213460803E-01 -2.98579749061E-01 -3.08226043266E-01 -3.18159098557E-01
 -3.28385714161E-01 -3.38912723211E-01 -3.49746981556E-01 -3.60895355481E-01
 -3.72364708290E-01 -3.84161885651E-01 -3.96293699658E-01 -4.08766911513E-01
 -4.21588212746E-01 -4.34764204905E-01 -4.48301377613E-01 -4.62206084907E-01
 -4.76484519773E-01 -4.91142686776E-01 -5.06186372685E-01 -5.21621115010E-01
 -5.37452168329E-01 -5.53684468324E-01 -5.70322593408E-01 -5.87370723854E-01
 -6.04832598314E-01 -6.22711467632E-01 -6.41010045849E-01 -6.59730458317E-01
 -6.78874186802E-01 -6.98442011519E-01 -7.18433949996E-01 -7.38849192709E-01
 -7.59686035401E-01 -7.80941808058E-01 -8.02612800474E-01 -8.24694184399E-01
 -8.47179932242E-01 -8.70062732344E-01 -8.93333900856E-01 -9.16983290264E-01
 -9.40999194655E-01 -9.65368251826E-01 -9.90075342394E-01 -1.01510348608E+00
 -1.04043373542E+00 -1.06604506712E+00 -1.09191427145E+00 -1.11801584007E+00
 -1.14432185258E+00 -1.17080186253E+00 -1.19742278333E+00 -1.22414877472E+00
 -1.25094113061E+00 -1.27775816919E+00 -1.30455512604E+00 -1.33128405151E+00
 -1.35789371348E+00 -1.38432950668E+00 -1.41053337018E+00 -1.43644371440E+00
 -1.46199535956E+00 -1.48711948729E+00 -1.51174360752E+00 -1.53579154278E+00
 -1.55918343249E+00 -1.58183575953E+00 -1.60366140229E+00 -1.62456971477E+00
 -1.64446663843E+00 -1.66325484876E+00 -1.68083394072E+00 -1.69710065660E+00
 -1.71194916069E+00 -1.72527136504E+00 -1.73695731085E+00 -1.74689561048E+00
 -1.75497395472E+00 -1.76107969075E+00 -1.76510047566E+00 -1.76692501087E+00
 -1.76644386235E+00 -1.76355037163E+00 -1.75814166185E+00 -1.75011974270E+00
 -1.73939271721E+00 -1.72587609208E+00 -1.70949419155E+00 -1.69018167289E+00
 -1.66788513875E+00 -1.64256483819E+00 -1.61419644394E+00 -1.58277288852E+00
 -1.54830623519E+00 -1.51082955254E+00 -1.47039875268E+00 -1.42709434303E+00
 -1.38102303023E+00 -1.33231910221E+00 -1.28114550122E+00 -1.22769448643E+00
 -1.17218777188E+00 -1.11487601333E+00 -1.05603750915E+00 -9.95975977615E-01
 -9.35017278367E-01 -8.73504963812E-01 -8.11794581880E-01 -7.50246709949E-01
 -6.89218788425E-01 -6.29055948407E-01 -5.70081198476E-01 -5.12585556871E-01
 -4.56818989886E-01 -4.02983340457E-01 -3.51228786387E-01 -3.01655717257E-01
 -2.54324191889E-01 -2.09273210471E-01 -1.66551702369E-01 -1.26262067286E-01
 -8.86148084202E-02 -5.39884929131E-02 -2.29818160380E-02  3.56777223869E-03
  2.46440882569E-02  3.92667265783E-02  4.70079704349E-02  4.82171592126E-02
  4.39723801510E-02  3.58009216634E-02  2.56182926884E-02  1.55095959838E-02
  7.35014858690E-03  2.29378600945E-03  2.84556909240E-04  3.21216444256E-07
  0.00000000000E+00  0.00000000000E+00  0.00000000000E+00  0.00000000000E+00
  0.00000000000E+00  0.00000000000E+00  0.00000000000E+00  0.00000000000E+00
  0.00000000000E+00  0.00000000000E+00  0.00000000000E+00  0.00000000000E+00
  0.00000000000E+00  0.00000000000E+00  0.00000000000E+00  0.00000000000E+00
  0.00000000000E+00  0.00000000000E+00  0.00000000000E+00  0.00000000000E+00
  0.00000000000E+00  0.00000000000E+00  0.00000000000E+00  0.00000000000E+00
  0.00000000000E+00  0.00000000000E+00  0.00000000000E+00  0.00000000000E+00
  0.00000000000E+00  0.00000000000E+00  0.00000000000E+00  0.00000000000E+00
  0.00000000000E+00  0.00000000000E+00  0.00000000000E+00  0.00000000000E+00
  0.00000000000E+00  0.00000000000E+00  0.00000000000E+00  0.00000000000E+00
  0.00000000000E+00  0.00000000000E+00  0.00000000000E+00  0.00000000000E+00
  0.00000000000E+00  0.00000000000E+00  0.00000000000E+00  0.00000000000E+00
  0.00000000000E+00  0.00000000000E+00  0.00000000000E+00  0.00000000000E+00
  0.00000000000E+00  0.00000000000E+00  0.00000000000E+00  0.00000000000E+00
  0.00000000000E+00  0.00000000000E+00  0.00000000000E+00  0.00000000000E+00
  0.00000000000E+00  0.00000000000E+00  0.00000000000E+00  0.00000000000E+00
  0.00000000000E+00  0.00000000000E+00  0.00000000000E+00  0.00000000000E+00
  0.00000000000E+00  0.00000000000E+00  0.00000000000E+00  0.00000000000E+00
  0.00000000000E+00  0.00000000000E+00  0.00000000000E+00  0.00000000000E+00
  0.00000000000E+00  0.00000000000E+00  0.00000000000E+00  0.00000000000E+00
  0.00000000000E+00  0.00000000000E+00  0.00000000000E+00  0.00000000000E+00
  0.00000000000E+00  0.00000000000E+00  0.00000000000E+00  0.00000000000E+00
  0.00000000000E+00  0.00000000000E+00  0.00000000000E+00  0.00000000000E+00
  0.00000000000E+00  0.00000000000E+00  0.00000000000E+00  0.00000000000E+00
  0.00000000000E+00  0.00000000000E+00  0.00000000000E+00  0.00000000000E+00
  0.00000000000E+00  0.00000000000E+00  0.00000000000E+00  0.00000000000E+00
  0.00000000000E+00  0.00000000000E+00  0.00000000000E+00  0.00000000000E+00
  0.00000000000E+00  0.00000000000E+00  0.00000000000E+00  0.00000000000E+00
  0.00000000000E+00  0.00000000000E+00  0.00000000000E+00  0.00000000000E+00
  0.00000000000E+00  0.00000000000E+00  0.00000000000E+00  0.00000000000E+00
  0.00000000000E+00  0.00000000000E+00  0.00000000000E+00  0.00000000000E+00
  0.00000000000E+00  0.00000000000E+00  0.00000000000E+00  0.00000000000E+00
  0.00000000000E+00  0.00000000000E+00  0.00000000000E+00  0.00000000000E+00
  0.00000000000E+00  0.00000000000E+00  0.00000000000E+00  0.00000000000E+00
  0.00000000000E+00  0.00000000000E+00  0.00000000000E+00  0.00000000000E+00
  0.00000000000E+00  0.00000000000E+00  0.00000000000E+00  0.00000000000E+00
  0.00000000000E+00  0.00000000000E+00  0.00000000000E+00  0.00000000000E+00
  0.00000000000E+00  0.00000000000E+00  0.00000000000E+00  0.00000000000E+00
  0.00000000000E+00  0.00000000000E+00  0.00000000000E+00  0.00000000000E+00
  0.00000000000E+00  0.00000000000E+00  0.00000000000E+00  0.00000000000E+00
  0.00000000000E+00  0.00000000000E+00  0.00000000000E+00  0.00000000000E+00
  0.00000000000E+00  0.00000000000E+00  0.00000000000E+00  0.00000000000E+00
  0.00000000000E+00  0.00000000000E+00  0.00000000000E+00  0.00000000000E+00
  0.00000000000E+00  0.00000000000E+00  0.00000000000E+00  0.00000000000E+00
  0.00000000000E+00  0.00000000000E+00  0.00000000000E+00  0.00000000000E+00
  0.00000000000E+00  0.00000000000E+00  0.00000000000E+00  0.00000000000E+00
  0.00000000000E+00  0.00000000000E+00  0.00000000000E+00  0.00000000000E+00
  0.00000000000E+00  0.00000000000E+00  0.00000000000E+00  0.00000000000E+00
  0.00000000000E+00  0.00000000000E+00  0.00000000000E+00  0.00000000000E+00
  0.00000000000E+00  0.00000000000E+00  0.00000000000E+00  0.00000000000E+00
  0.00000000000E+00  0.00000000000E+00  0.00000000000E+00  0.00000000000E+00
  0.00000000000E+00  0.00000000000E+00  0.00000000000E+00  0.00000000000E+00
  0.00000000000E+00  0.00000000000E+00  0.00000000000E+00  0.00000000000E+00
  0.00000000000E+00  0.00000000000E+00  0.00000000000E+00  0.00000000000E+00
  0.00000000000E+00  0.00000000000E+00  0.00000000000E+00  0.00000000000E+00
  0.00000000000E+00  0.00000000000E+00  0.00000000000E+00  0.00000000000E+00
  0.00000000000E+00  0.00000000000E+00  0.00000000000E+00  0.00000000000E+00
  0.00000000000E+00  0.00000000000E+00  0.00000000000E+00  0.00000000000E+00
  0.00000000000E+00  0.00000000000E+00  0.00000000000E+00  0.00000000000E+00
  0.00000000000E+00  0.00000000000E+00  0.00000000000E+00  0.00000000000E+00
  0.00000000000E+00  0.00000000000E+00  0.00000000000E+00  0.00000000000E+00
  0.00000000000E+00
    <PP_QFCOEF>
 -1.79097913520E+01  6.40940447928E+01 -1.09622231492E+02  1.36995521052E+02
 -1.45817643245E+02  1.14213407646E+02 -5.19168014656E+01  9.86529538302E+00
  0.00000000000E+00  0.00000000000E+00  0.00000000000E+00  0.00000000000E+00
  0.00000000000E+00  0.00000000000E+00  0.00000000000E+00  0.00000000000E+00
 -5.10678211008E+01  1.66881830450E+02 -1.44774373192E+02 -1.98173985863E+02
  5.83886209077E+02 -5.73573354580E+02  2.64686274253E+02 -4.80310333549E+01
    </PP_QFCOEF>
    4    4    1        i  j  (l(j))
  6.31512114986E-01    Q_int
  0.00000000000E+00  1.04682591529E-09  4.25918564384E-09  9.74814528590E-09
  1.76292226307E-08  2.80225512828E-08  4.10530506290E-08  5.68506018505E-08
  7.55502301918E-08  9.72922937054E-08  1.22222678699E-07  1.50493002117E-07
  1.82260821106E-07  2.17689850007E-07  2.56950185034E-07  3.00218536922E-07
  3.47678471799E-07  3.99520660588E-07  4.55943137234E-07  5.17151566056E-07
  5.83359518544E-07  6.54788759948E-07  7.31669545966E-07  8.14240929924E-07
  9.02751080779E-07  9.97457612347E-07  1.09862792413E-06  1.20653955415E-06
  1.32148054423E-06  1.44374981813E-06  1.57365757296E-06  1.71152568444E-06
  1.85768812633E-06  2.01249140465E-06  2.17629500721E-06  2.34947186882E-06
  2.53240885296E-06  2.72550725028E-06  2.92918329465E-06  3.14386869729E-06
  3.37001119969E-06  3.60807514581E-06  3.85854207448E-06  4.12191133248E-06
  4.39870070909E-06  4.68944709298E-06  4.99470715193E-06  5.31505803652E-06
  5.65109810836E-06  6.00344769378E-06  6.37274986398E-06  6.75967124239E-06
  7.16490284030E-06  7.58916092163E-06  8.03318789807E-06  8.49775325532E-06
  8.98365451185E-06  9.49171821099E-06  1.00228009478E-05  1.05777904317E-05
  1.11576065863E-05  1.17632026872E-05  1.23955665403E-05  1.30557217003E-05
  1.37447287324E-05  1.44636865174E-05  1.52137336029E-05  1.59960496010E-05
  1.68118566351E-05  1.76624208370E-05  1.85490538963E-05  1.94731146631E-05
  2.04360108075E-05  2.14392005362E-05  2.24841943687E-05  2.35725569761E-05
  2.47059090833E-05  2.58859294371E-05  2.71143568436E-05  2.83929922756E-05
  2.97237010541E-05  3.11084151048E-05  3.25491352935E-05  3.40479338430E-05
  3.56069568330E-05  3.72284267878E-05  3.89146453536E-05  4.06679960686E-05
  4.24909472292E-05  4.43860548566E-05  4.63559657651E-05  4.84034207379E-05
  5.05312578128E-05  5.27424156818E-05  5.50399372090E-05  5.74269730699E-05
  5.99067855182E-05  6.24827522813E-05  6.51583705934E-05  6.79372613657E-05
  7.08231735039E-05  7.38199883730E-05  7.69317244186E-05  8.01625419474E-05
  8.35167480739E-05  8.69988018380E-05  9.06133195003E-05  9.43650800208E-05
  9.82590307271E-05  1.02300293179E-04  1.06494169238E-04  1.10846147341E-04
  1.15361909000E-04  1.20047335520E-04  1.24908514953E-04  1.29951749289E-04
  1.35183561900E-04  1.40610705238E-04  1.46240168806E-04  1.52079187393E-04
  1.58135249603E-04  1.64416106681E-04  1.70929781634E-04  1.77684578673E-04
  1.84689092989E-04  1.91952220849E-04  1.99483170061E-04  2.07291470783E-04
  2.15386986722E-04  2.23779926703E-04  2.32480856651E-04  2.41500711983E-04
  2.50850810423E-04  2.60542865269E-04  2.70588999105E-04  2.81001758002E-04
  2.91794126196E-04  3.02979541281E-04  3.14571909920E-04  3.26585624105E-04
  3.39035577970E-04  3.51937185193E-04  3.65306396987E-04  3.79159720726E-04
  3.93514239197E-04  4.08387630529E-04  4.23798188801E-04  4.39764845365E-04
  4.56307190899E-04  4.73445498224E-04  4.91200745906E-04  5.09594642668E-04
  5.28649652648E-04  5.48389021519E-04  5.68836803517E-04  5.90017889393E-04
  6.11958035328E-04  6.34683892843E-04  6.58223039739E-04  6.82604012101E-04
  7.07856337398E-04  7.34010568727E-04  7.61098320232E-04  7.89152303733E-04
  8.18206366626E-04  8.48295531073E-04  8.79456034546E-04  9.11725371754E-04
  9.45142338017E-04  9.79747074123E-04  1.01558111273E-03  1.05268742634E-03
  1.09111047694E-03  1.13089626735E-03  1.17209239430E-03  1.21474810332E-03
  1.25891434558E-03  1.30464383656E-03  1.35199111686E-03  1.40101261496E-03
  1.45176671223E-03  1.50431381009E-03  1.55871639949E-03  1.61503913282E-03
  1.67334889811E-03  1.73371489598E-03  1.79620871904E-03  1.86090443408E-03
  1.92787866703E-03  1.99721069082E-03  2.06898251625E-03  2.14327898591E-03
  2.22018787135E-03  2.29979997346E-03  2.38220922638E-03  2.46751280482E-03
  2.55581123511E-03  2.64720850992E-03  2.74181220700E-03  2.83973361179E-03
  2.94108784427E-03  3.04599399007E-03  3.15457523602E-03  3.26695901024E-03
  3.38327712700E-03  3.50366593641E-03  3.62826647920E-03  3.75722464665E-03
  3.89069134594E-03  4.02882267102E-03  4.17178007921E-03  4.31973057372E-03
  4.47284689228E-03  4.63130770209E-03  4.79529780120E-03  4.96500832670E-03
  5.14063696978E-03  5.32238819795E-03  5.51047348467E-03  5.70511154652E-03
  5.90652858832E-03  6.11495855626E-03  6.33064339943E-03  6.55383333997E-03
  6.78478715210E-03  7.02377245027E-03  7.27106598682E-03  7.52695395933E-03
  7.79173232800E-03  8.06570714343E-03  8.34919488495E-03  8.64252281001E-03
  8.94602931484E-03  9.26006430677E-03  9.58498958849E-03  9.92117925471E-03
  1.02690201015E-02  1.06289120486E-02  1.10012685754E-02  1.13865171707E-02
  1.17850997963E-02  1.21974733658E-02  1.26241102383E-02  1.30654987271E-02
  1.35221436247E-02  1.39945667443E-02  1.44833074773E-02  1.49889233690E-02
  1.55119907107E-02  1.60531051513E-02  1.66128823261E-02  1.71919585057E-02
  1.77909912637E-02  1.84106601646E-02  1.90516674722E-02  1.97147388786E-02
  2.04006242553E-02  2.11100984251E-02  2.18439619571E-02  2.26030419848E-02
  2.33881930461E-02  2.42002979486E-02  2.50402686583E-02  2.59090472129E-02
  2.68076066606E-02  2.77369520238E-02  2.86981212894E-02  2.96921864248E-02
  3.07202544210E-02  3.17834683623E-02  3.28830085238E-02  3.40200934959E-02
  3.51959813372E-02  3.64119707553E-02  3.76694023156E-02  3.89696596787E-02
  4.03141708664E-02  4.17044095558E-02  4.31418964015E-02  4.46282003872E-02
  4.61649402040E-02  4.77537856573E-02  4.93964591008E-02  5.10947368976E-02
  5.28504509070E-02  5.46654899978E-02  5.65418015857E-02  5.84813931945E-02
  6.04863340400E-02  6.25587566350E-02  6.47008584148E-02  6.69149033796E-02
  6.92032237540E-02  7.15682216603E-02  7.40123708034E-02  7.65382181646E-02
  7.91483857020E-02  8.18455720530E-02  8.46325542370E-02  8.75121893524E-02
  9.04874162656E-02  9.35612572860E-02  9.67368198217E-02  1.00017298012E-01
  1.03405974327E-01  1.06906221135E-01  1.10521502218E-01  1.14255374242E-01
  1.18111488162E-01  1.22093590559E-01  1.26205524899E-01  1.30451232697E-01
  1.34834754584E-01  1.39360231253E-01  1.44031904287E-01  1.48854116835E-01
  1.53831314138E-01  1.58968043873E-01  1.64268956317E-01  1.69738804289E-01
  1.75382442865E-01  1.81204828845E-01  1.87211019938E-01  1.93406173650E-01
  1.99795545842E-01  2.06384488943E-01  2.13178449762E-01  2.20182966903E-01
  2.27403667717E-01  2.34846264773E-01  2.42516551807E-01  2.50420399109E-01
  2.58563748302E-01  2.66952606474E-01  2.75593039609E-01  2.84491165280E-01
  2.93653144531E-01  3.03085172920E-01  3.12793470634E-01  3.22784271650E-01
  3.33063811845E-01  3.43638316013E-01  3.54513983711E-01  3.65696973859E-01
  3.77193388026E-01  3.89009252313E-01  4.01150497774E-01  4.13622939259E-01
  4.26432252625E-01  4.39583950208E-01  4.53083354468E-01  4.66935569719E-01
  4.81145451844E-01  4.95717575899E-01  5.10656201521E-01  5.25965236015E-01
  5.41648195055E-01  5.57708160874E-01  5.74147737866E-01  5.90969005493E-01
  6.08173468410E-01  6.25762003723E-01  6.43734805297E-01  6.62091325027E-01
  6.80830211023E-01  6.99949242626E-01  7.19445262229E-01  7.39314103849E-01
  7.59550518436E-01  7.80148095915E-01  8.01099183974E-01  8.22394803637E-01
  8.44024561678E-01  8.65976559979E-01  8.88237301931E-01  9.10791596065E-01
  9.33622457072E-01  9.56711004484E-01  9.80036359275E-01  1.00357553873E+00
  1.02730334999E+00  1.05119228267E+00  1.07521240114E+00  1.09933123706E+00
  1.12351368273E+00  1.14772188619E+00  1.17191514872E+00  1.19604982584E+00
  1.22007923273E+00  1.24395355531E+00  1.26761976812E+00  1.29102156051E+00
  1.31409927253E+00  1.33678984217E+00  1.35902676577E+00  1.38074007337E+00
  1.40185632110E+00  1.42229860284E+00  1.44198658331E+00  1.46083655512E+00
  1.47876152243E+00  1.49567131381E+00  1.51147272725E+00  1.52606971027E+00
  1.53936357826E+00  1.55125327415E+00  1.56163567282E+00  1.57040593363E+00
  1.57745790426E+00  1.58268457971E+00  1.58597861952E+00  1.58723292691E+00
  1.58634129313E+00  1.58319911020E+00  1.57770415526E+00  1.56975744939E+00
  1.55926419331E+00  1.54613478243E+00  1.53028590270E+00  1.51164170854E+00
  1.49013508304E+00  1.46570897988E+00  1.43831784510E+00  1.40792911550E+00
  1.37452478851E+00  1.33810305637E+00  1.29867999450E+00  1.25629129097E+00
  1.21099399962E+00  1.16286829497E+00  1.11201920090E+00  1.05857825848E+00
  1.00270509009E+00  9.44588807487E-01  8.84449200634E-01  8.22537631738E-01
  7.59137545141E-01  6.94564488971E-01  6.29165528926E-01  5.63317919223E-01
  4.97426881815E-01  4.31922334076E-01  3.67254400042E-01  3.03887544098E-01
  2.42293183446E-01  1.82940672431E-01  1.26286615073E-01  7.27625606319E-02
  2.27612805727E-02 -2.33779752339E-02 -6.53845796388E-02 -1.03070983250E-01
 -1.36345103151E-01 -1.65218740729E-01 -1.89809600395E-01 -2.10333981370E-01
 -2.27086855059E-01 -2.40406021770E-01 -2.50617693218E-01 -2.57962695427E-01
 -2.62506343654E-01 -2.64042144258E-01 -2.62011680591E-01 -2.55483084248E-01
 -2.43262394055E-01 -2.24261690915E-01 -1.98354024860E-01 -1.66756939925E-01
 -1.31755722439E-01 -9.61606997151E-02 -6.31055600093E-02 -3.56085674311E-02
 -1.59182692537E-02 -4.72935340731E-03 -5.62641067630E-04 -6.08843509109E-07
  0.00000000000E+00  0.00000000000E+00  0.00000000000E+00  0.00000000000E+00
  0.00000000000E+00  0.00000000000E+00  0.00000000000E+00  0.00000000000E+00
  0.00000000000E+00  0.00000000000E+00  0.00000000000E+00  0.00000000000E+00
  0.00000000000E+00  0.00000000000E+00  0.00000000000E+00  0.00000000000E+00
  0.00000000000E+00  0.00000000000E+00  0.00000000000E+00  0.00000000000E+00
  0.00000000000E+00  0.00000000000E+00  0.00000000000E+00  0.00000000000E+00
  0.00000000000E+00  0.00000000000E+00  0.00000000000E+00  0.00000000000E+00
  0.00000000000E+00  0.00000000000E+00  0.00000000000E+00  0.00000000000E+00
  0.00000000000E+00  0.00000000000E+00  0.00000000000E+00  0.00000000000E+00
  0.00000000000E+00  0.00000000000E+00  0.00000000000E+00  0.00000000000E+00
  0.00000000000E+00  0.00000000000E+00  0.00000000000E+00  0.00000000000E+00
  0.00000000000E+00  0.00000000000E+00  0.00000000000E+00  0.00000000000E+00
  0.00000000000E+00  0.00000000000E+00  0.00000000000E+00  0.00000000000E+00
  0.00000000000E+00  0.00000000000E+00  0.00000000000E+00  0.00000000000E+00
  0.00000000000E+00  0.00000000000E+00  0.00000000000E+00  0.00000000000E+00
  0.00000000000E+00  0.00000000000E+00  0.00000000000E+00  0.00000000000E+00
  0.00000000000E+00  0.00000000000E+00  0.00000000000E+00  0.00000000000E+00
  0.00000000000E+00  0.00000000000E+00  0.00000000000E+00  0.00000000000E+00
  0.00000000000E+00  0.00000000000E+00  0.00000000000E+00  0.00000000000E+00
  0.00000000000E+00  0.00000000000E+00  0.00000000000E+00  0.00000000000E+00
  0.00000000000E+00  0.00000000000E+00  0.00000000000E+00  0.00000000000E+00
  0.00000000000E+00  0.00000000000E+00  0.00000000000E+00  0.00000000000E+00
  0.00000000000E+00  0.00000000000E+00  0.00000000000E+00  0.00000000000E+00
  0.00000000000E+00  0.00000000000E+00  0.00000000000E+00  0.00000000000E+00
  0.00000000000E+00  0.00000000000E+00  0.00000000000E+00  0.00000000000E+00
  0.00000000000E+00  0.00000000000E+00  0.00000000000E+00  0.00000000000E+00
  0.00000000000E+00  0.00000000000E+00  0.00000000000E+00  0.00000000000E+00
  0.00000000000E+00  0.00000000000E+00  0.00000000000E+00  0.00000000000E+00
  0.00000000000E+00  0.00000000000E+00  0.00000000000E+00  0.00000000000E+00
  0.00000000000E+00  0.00000000000E+00  0.00000000000E+00  0.00000000000E+00
  0.00000000000E+00  0.00000000000E+00  0.00000000000E+00  0.00000000000E+00
  0.00000000000E+00  0.00000000000E+00  0.00000000000E+00  0.00000000000E+00
  0.00000000000E+00  0.00000000000E+00  0.00000000000E+00  0.00000000000E+00
  0.00000000000E+00  0.00000000000E+00  0.00000000000E+00  0.00000000000E+00
  0.00000000000E+00  0.00000000000E+00  0.00000000000E+00  0.00000000000E+00
  0.00000000000E+00  0.00000000000E+00  0.00000000000E+00  0.00000000000E+00
  0.00000000000E+00  0.00000000000E+00  0.00000000000E+00  0.00000000000E+00
  0.00000000000E+00  0.00000000000E+00  0.00000000000E+00  0.00000000000E+00
  0.00000000000E+00  0.00000000000E+00  0.00000000000E+00  0.00000000000E+00
  0.00000000000E+00  0.00000000000E+00  0.00000000000E+00  0.00000000000E+00
  0.00000000000E+00  0.00000000000E+00  0.00000000000E+00  0.00000000000E+00
  0.00000000000E+00  0.00000000000E+00  0.00000000000E+00  0.00000000000E+00
  0.00000000000E+00  0.00000000000E+00  0.00000000000E+00  0.00000000000E+00
  0.00000000000E+00  0.00000000000E+00  0.00000000000E+00  0.00000000000E+00
  0.00000000000E+00  0.00000000000E+00  0.00000000000E+00  0.00000000000E+00
  0.00000000000E+00  0.00000000000E+00  0.00000000000E+00  0.00000000000E+00
  0.00000000000E+00  0.00000000000E+00  0.00000000000E+00  0.00000000000E+00
  0.00000000000E+00  0.00000000000E+00  0.00000000000E+00  0.00000000000E+00
  0.00000000000E+00  0.00000000000E+00  0.00000000000E+00  0.00000000000E+00
  0.00000000000E+00  0.00000000000E+00  0.00000000000E+00  0.00000000000E+00
  0.00000000000E+00  0.00000000000E+00  0.00000000000E+00  0.00000000000E+00
  0.00000000000E+00  0.00000000000E+00  0.00000000000E+00  0.00000000000E+00
  0.00000000000E+00  0.00000000000E+00  0.00000000000E+00  0.00000000000E+00
  0.00000000000E+00  0.00000000000E+00  0.00000000000E+00  0.00000000000E+00
  0.00000000000E+00  0.00000000000E+00  0.00000000000E+00  0.00000000000E+00
  0.00000000000E+00  0.00000000000E+00  0.00000000000E+00  0.00000000000E+00
  0.00000000000E+00  0.00000000000E+00  0.00000000000E+00  0.00000000000E+00
  0.00000000000E+00  0.00000000000E+00  0.00000000000E+00  0.00000000000E+00
  0.00000000000E+00  0.00000000000E+00  0.00000000000E+00  0.00000000000E+00
  0.00000000000E+00  0.00000000000E+00  0.00000000000E+00  0.00000000000E+00
  0.00000000000E+00  0.00000000000E+00  0.00000000000E+00  0.00000000000E+00
  0.00000000000E+00
    <PP_QFCOEF>
  2.09914989872E+01 -9.63794498477E+01  2.00536910307E+02 -2.75502055270E+02
  2.85287031820E+02 -2.08558175228E+02  8.99364894657E+01 -1.65738435260E+01
  0.00000000000E+00  0.00000000000E+00  0.00000000000E+00  0.00000000000E+00
  0.00000000000E+00  0.00000000000E+00  0.00000000000E+00  0.00000000000E+00
  4.18998650899E+01 -1.36128835711E+02  7.30478272160E+01  3.41027542137E+02
 -7.77256854561E+02  7.27603032422E+02 -3.29546557841E+02  5.91786329444E+01
    </PP_QFCOEF>
  </PP_QIJ>
</PP_NONLOCAL>


<PP_PSWFC>
2S    0  2.00          Wavefunction
  0.00000000000E+00  7.72005968842E-06  1.55720830195E-05  2.35583257298E-05
  3.16810821115E-05  3.99426856745E-05  4.83455098168E-05  5.68919685061E-05
  6.55845169736E-05  7.44256524191E-05  8.34179147284E-05  9.25638872032E-05
  1.01866197303E-04  1.11327517399E-04  1.20950565545E-04  1.30738106254E-04
  1.40692951295E-04  1.50817960501E-04  1.61116042587E-04  1.71590155992E-04
  1.82243309722E-04  1.93078564220E-04  2.04099032241E-04  2.15307879750E-04
  2.26708326828E-04  2.38303648598E-04  2.50097176169E-04  2.62092297588E-04
  2.74292458816E-04  2.86701164720E-04  2.99321980074E-04  3.12158530589E-04
  3.25214503951E-04  3.38493650883E-04  3.51999786219E-04  3.65736790004E-04
  3.79708608605E-04  3.93919255846E-04  4.08372814163E-04  4.23073435774E-04
  4.38025343873E-04  4.53232833842E-04  4.68700274489E-04  4.84432109297E-04
  5.00432857706E-04  5.16707116406E-04  5.33259560663E-04  5.50094945659E-04
  5.67218107857E-04  5.84633966394E-04  6.02347524489E-04  6.20363870886E-04
  6.38688181312E-04  6.57325719964E-04  6.76281841023E-04  6.95561990192E-04
  7.15171706257E-04  7.35116622684E-04  7.55402469230E-04  7.76035073597E-04
  7.97020363098E-04  8.18364366368E-04  8.40073215086E-04  8.62153145747E-04
  8.84610501446E-04  9.07451733703E-04  9.30683404315E-04  9.54312187242E-04
  9.78344870524E-04  1.00278835823E-03  1.02764967245E-03  1.05293595528E-03
  1.07865447093E-03  1.10481260776E-03  1.13141788043E-03  1.15847793202E-03
  1.18600053630E-03  1.21399359989E-03  1.24246516456E-03  1.27142340955E-03
  1.30087665390E-03  1.33083335884E-03  1.36130213026E-03  1.39229172110E-03
  1.42381103397E-03  1.45586912361E-03  1.48847519955E-03  1.52163862874E-03
  1.55536893824E-03  1.58967581793E-03  1.62456912335E-03  1.66005887849E-03
  1.69615527867E-03  1.73286869347E-03  1.77020966975E-03  1.80818893460E-03
  1.84681739849E-03  1.88610615838E-03  1.92606650090E-03  1.96670990559E-03
  2.00804804822E-03  2.05009280412E-03  2.09285625160E-03  2.13635067542E-03
  2.18058857031E-03  2.22558264458E-03  2.27134582372E-03  2.31789125419E-03
  2.36523230712E-03  2.41338258219E-03  2.46235591154E-03  2.51216636372E-03
  2.56282824773E-03  2.61435611715E-03  2.66676477430E-03  2.72006927452E-03
  2.77428493045E-03  2.82942731645E-03  2.88551227308E-03  2.94255591165E-03
  3.00057461881E-03  3.05958506129E-03  3.11960419069E-03  3.18064924833E-03
  3.24273777019E-03  3.30588759197E-03  3.37011685420E-03  3.43544400745E-03
  3.50188781762E-03  3.56946737133E-03  3.63820208140E-03  3.70811169244E-03
  3.77921628650E-03  3.85153628881E-03  3.92509247372E-03  3.99990597056E-03
  4.07599826980E-03  4.15339122915E-03  4.23210707988E-03  4.31216843318E-03
  4.39359828663E-03  4.47642003084E-03  4.56065745614E-03  4.64633475941E-03
  4.73347655102E-03  4.82210786189E-03  4.91225415070E-03  5.00394131116E-03
  5.09719567943E-03  5.19204404174E-03  5.28851364199E-03  5.38663218964E-03
  5.48642786762E-03  5.58792934039E-03  5.69116576224E-03  5.79616678557E-03
  5.90296256943E-03  6.01158378818E-03  6.12206164027E-03  6.23442785718E-03
  6.34871471252E-03  6.46495503132E-03  6.58318219937E-03  6.70343017286E-03
  6.82573348808E-03  6.95012727131E-03  7.07664724889E-03  7.20532975751E-03
  7.33621175452E-03  7.46933082862E-03  7.60472521058E-03  7.74243378419E-03
  7.88249609741E-03  8.02495237369E-03  8.16984352349E-03  8.31721115601E-03
  8.46709759108E-03  8.61954587129E-03  8.77459977429E-03  8.93230382535E-03
  9.09270331009E-03  9.25584428742E-03  9.42177360275E-03  9.59053890136E-03
  9.76218864204E-03  9.93677211094E-03  1.01143394357E-02  1.02949415997E-02
  1.04786304566E-02  1.06654587456E-02  1.08554801056E-02  1.10487490916E-02
  1.12453211893E-02  1.14452528317E-02  1.16486014149E-02  1.18554253142E-02
  1.20657839013E-02  1.22797375610E-02  1.24973477083E-02  1.27186768060E-02
  1.29437883825E-02  1.31727470502E-02  1.34056185234E-02  1.36424696372E-02
  1.38833683668E-02  1.41283838465E-02  1.43775863896E-02  1.46310475083E-02
  1.48888399339E-02  1.51510376379E-02  1.54177158527E-02  1.56889510927E-02
  1.59648211768E-02  1.62454052498E-02  1.65307838052E-02  1.68210387078E-02
  1.71162532172E-02  1.74165120110E-02  1.77219012092E-02  1.80325083984E-02
  1.83484226564E-02  1.86697345777E-02  1.89965362988E-02  1.93289215246E-02
  1.96669855545E-02  2.00108253093E-02  2.03605393589E-02  2.07162279497E-02
  2.10779930328E-02  2.14459382930E-02  2.18201691777E-02  2.22007929266E-02
  2.25879186018E-02  2.29816571184E-02  2.33821212756E-02  2.37894257881E-02
  2.42036873185E-02  2.46250245098E-02  2.50535580182E-02  2.54894105474E-02
  2.59327068821E-02  2.63835739232E-02  2.68421407229E-02  2.73085385207E-02
  2.77829007795E-02  2.82653632228E-02  2.87560638723E-02  2.92551430856E-02
  2.97627435957E-02  3.02790105495E-02  3.08040915484E-02  3.13381366884E-02
  3.18812986014E-02  3.24337324970E-02  3.29955962051E-02  3.35670502184E-02
  3.41482577368E-02  3.47393847113E-02  3.53405998893E-02  3.59520748598E-02
  3.65739841004E-02  3.72065050237E-02  3.78498180255E-02  3.85041065328E-02
  3.91695570531E-02  3.98463592243E-02  4.05347058645E-02  4.12347930242E-02
  4.19468200372E-02  4.26709895737E-02  4.34075076937E-02  4.41565839006E-02
  4.49184311963E-02  4.56932661362E-02  4.64813088860E-02  4.72827832781E-02
  4.80979168692E-02  4.89269409989E-02  4.97700908486E-02  5.06276055011E-02
  5.14997280013E-02  5.23867054170E-02  5.32887889012E-02  5.42062337544E-02
  5.51392994876E-02  5.60882498868E-02  5.70533530768E-02  5.80348815871E-02
  5.90331124173E-02  6.00483271040E-02  6.10808117874E-02  6.21308572792E-02
  6.31987591312E-02  6.42848177034E-02  6.53893382339E-02  6.65126309085E-02
  6.76550109312E-02  6.88167985945E-02  6.99983193510E-02  7.11999038849E-02
  7.24218881834E-02  7.36646136095E-02  7.49284269739E-02  7.62136806076E-02
  7.75207324349E-02  7.88499460463E-02  8.02016907707E-02  8.15763417489E-02
  8.29742800059E-02  8.43958925233E-02  8.58415723120E-02  8.73117184836E-02
  8.88067363219E-02  9.03270373538E-02  9.18730394196E-02  9.34451667425E-02
  9.50438499967E-02  9.66695263754E-02  9.83226396569E-02  1.00003640270E-01
  1.01712985357E-01  1.03451138836E-01  1.05218571461E-01  1.07015760882E-01
  1.08843191696E-01  1.10701355506E-01  1.12590750968E-01  1.14511883844E-01
  1.16465267039E-01  1.18451420652E-01  1.20470872004E-01  1.22524155682E-01
  1.24611813560E-01  1.26734394829E-01  1.28892456013E-01  1.31086560988E-01
  1.33317280986E-01  1.35585194600E-01  1.37890887780E-01  1.40234953817E-01
  1.42617993330E-01  1.45040614233E-01  1.47503431699E-01  1.50007068119E-01
  1.52552153038E-01  1.55139323093E-01  1.57769221933E-01  1.60442500129E-01
  1.63159815066E-01  1.65921830830E-01  1.68729218072E-01  1.71582653857E-01
  1.74482821505E-01  1.77430410398E-01  1.80426115784E-01  1.83470638550E-01
  1.86564684982E-01  1.89708966489E-01  1.92904199321E-01  1.96151104245E-01
  1.99450406203E-01  2.02802833937E-01  2.06209119588E-01  2.09669998258E-01
  2.13186207541E-01  2.16758487017E-01  2.20387577706E-01  2.24074221489E-01
  2.27819160476E-01  2.31623136341E-01  2.35486889600E-01  2.39411158847E-01
  2.43396679934E-01  2.47444185098E-01  2.51554402033E-01  2.55728052892E-01
  2.59965853244E-01  2.64268510947E-01  2.68636724959E-01  2.73071184083E-01
  2.77572565626E-01  2.82141533983E-01  2.86778739143E-01  2.91484815108E-01
  2.96260378213E-01  3.01106025372E-01  3.06022332212E-01  3.11009851116E-01
  3.16069109161E-01  3.21200605947E-01  3.26404811326E-01  3.31682163006E-01
  3.37033064042E-01  3.42457880218E-01  3.47956937290E-01  3.53530518117E-01
  3.59178859654E-01  3.64902149824E-01  3.70700524247E-01  3.76574062838E-01
  3.82522786263E-01  3.88546652262E-01  3.94645551819E-01  4.00819305191E-01
  4.07067657796E-01  4.13390275937E-01  4.19786742390E-01  4.26256551821E-01
  4.32799106058E-01  4.39413709185E-01  4.46099562484E-01  4.52855759188E-01
  4.59681279060E-01  4.66574982771E-01  4.73535606088E-01  4.80561753826E-01
  4.87651893574E-01  4.94804349159E-01  5.02017293828E-01  5.09288743112E-01
  5.16616547341E-01  5.23998383771E-01  5.31431748262E-01  5.38913946466E-01
  5.46442084457E-01  5.54013058729E-01  5.61623545490E-01  5.69269989169E-01
  5.76948590037E-01  5.84655290864E-01  5.92385762493E-01  6.00135388259E-01
  6.07899247144E-01  6.15672095596E-01  6.23448347950E-01  6.31222055404E-01
  6.38986883567E-01  6.46736088610E-01  6.54462492144E-01  6.62158455019E-01
  6.69815850339E-01  6.77426036113E-01  6.84979828126E-01  6.92467473749E-01
  6.99878627650E-01  7.07202330573E-01  7.14426992572E-01  7.21540382382E-01
  7.28529624833E-01  7.35381208473E-01  7.42081005741E-01  7.48614308189E-01
  7.54965879222E-01  7.61120026713E-01  7.67060697393E-01  7.72771594236E-01
  7.78236316892E-01  7.83438523564E-01  7.88362110395E-01  7.92991401418E-01
  7.97311338216E-01  8.01307653765E-01  8.04967009476E-01  8.08277068583E-01
  8.11226473234E-01  8.13804688136E-01  8.16001672000E-01  8.17807342293E-01
  8.19210813271E-01  8.20199418606E-01  8.20757587948E-01  8.20865745959E-01
  8.20499563432E-01  8.19630142882E-01  8.18226107618E-01  8.16259143092E-01
  8.13714702144E-01  8.10595002670E-01  8.06906071313E-01  8.02654981056E-01
  7.97849797983E-01  7.92499574450E-01  7.86614329233E-01  7.80205024515E-01
  7.73283540719E-01  7.65862648371E-01  7.57955978026E-01  7.49577987439E-01
  7.40743927023E-01  7.31469802795E-01  7.21772337834E-01  7.11668931482E-01
  7.01177617273E-01  6.90317018870E-01  6.79106304933E-01  6.67565142261E-01
  6.55713648038E-01  6.43572340620E-01  6.31162089586E-01  6.18504064570E-01
  6.05619683510E-01  5.92530559915E-01  5.79258449684E-01  5.65825197184E-01
  5.52252681033E-01  5.38562759394E-01  5.24777215158E-01  5.10917700940E-01
  4.97005684197E-01  4.83062392534E-01  4.69108759445E-01  4.55165370714E-01
  4.41252411651E-01  4.27389615563E-01  4.13596213563E-01  3.99890886256E-01
  3.86291717369E-01  3.72816149933E-01  3.59480945027E-01  3.46302143766E-01
  3.33295032435E-01  3.20474111447E-01  3.07853067946E-01  2.95444752671E-01
  2.83261160785E-01  2.71313417192E-01  2.59611765938E-01  2.48165564109E-01
  2.36983279697E-01  2.26072493748E-01  2.15439906173E-01  2.05091345433E-01
  1.95031781421E-01  1.85265341672E-01  1.75795330216E-01  1.66624249131E-01
  1.57753822142E-01  1.49185020291E-01  1.40918089063E-01  1.32952576997E-01
  1.25287365228E-01  1.17920697995E-01  1.10850213645E-01  1.04072976196E-01
  9.75855070592E-02  9.13838170077E-02  8.54634380845E-02  7.98194555468E-02
  7.44465396134E-02  6.93389771259E-02  6.44907029476E-02  5.98953312124E-02
  5.55461862881E-02  5.14363335537E-02  4.75586098812E-02  4.39056538940E-02
  4.04699359006E-02  3.72437875422E-02  3.42194310461E-02  3.13890080842E-02
  2.87446081172E-02  2.62782961835E-02  2.39821400005E-02  2.18482363064E-02
  1.98687362995E-02  1.80358700845E-02  1.63419699823E-02  1.47794926060E-02
  1.33410395724E-02  1.20193767577E-02  1.08074519905E-02  9.69841110993E-03
  8.68561231436E-03  7.76263875612E-03  6.92330934522E-03  6.16168775230E-03
  5.47208961093E-03  4.84908794558E-03  4.28751686191E-03  3.78247355833E-03
  3.32931872793E-03  2.92367543697E-03  2.56142657494E-03  2.23871098310E-03
  1.95191837435E-03  1.69768316459E-03  1.47287733837E-03  1.27460247465E-03
  1.10018105774E-03  9.47147197875E-04  8.13236882243E-04  6.96377873583E-04
  5.94679367412E-04  5.06421512933E-04  4.30044895053E-04  3.64140067193E-04
  3.07437216019E-04  2.58796030606E-04  2.17195839622E-04  1.81726071271E-04
  1.51577082012E-04  1.26031391571E-04  1.04455353617E-04  8.62912838018E-05
  7.10500596429E-05  5.83042001213E-05  4.76814268437E-05  3.88587032245E-05
  3.15567434103E-05  2.55349785734E-05  2.05869647425E-05  1.65362135064E-05
  1.32324246722E-05  1.05480982672E-05  8.37550209115E-06  6.62397030852E-06
  5.21750818465E-06  4.09267770672E-06  3.19674282906E-06  2.48604538589E-06
  1.92459240725E-06  1.48283227895E-06  1.13659887867E-06  8.66204091464E-07
  6.55660250044E-07  4.92015104379E-07  3.64782821384E-07  2.65455145897E-07
  1.87077079198E-07  1.23871053876E-07  7.08923148636E-08  2.36956231415E-08
  0.00000000000E+00  0.00000000000E+00  0.00000000000E+00  0.00000000000E+00
  0.00000000000E+00  0.00000000000E+00  0.00000000000E+00  0.00000000000E+00
  0.00000000000E+00  0.00000000000E+00  0.00000000000E+00  0.00000000000E+00
  0.00000000000E+00  0.00000000000E+00  0.00000000000E+00  0.00000000000E+00
  0.00000000000E+00  0.00000000000E+00  0.00000000000E+00  0.00000000000E+00
  0.00000000000E+00  0.00000000000E+00  0.00000000000E+00  0.00000000000E+00
  0.00000000000E+00  0.00000000000E+00  0.00000000000E+00  0.00000000000E+00
  0.00000000000E+00  0.00000000000E+00  0.00000000000E+00  0.00000000000E+00
  0.00000000000E+00  0.00000000000E+00  0.00000000000E+00  0.00000000000E+00
  0.00000000000E+00  0.00000000000E+00  0.00000000000E+00  0.00000000000E+00
  0.00000000000E+00  0.00000000000E+00  0.00000000000E+00  0.00000000000E+00
  0.00000000000E+00  0.00000000000E+00  0.00000000000E+00  0.00000000000E+00
  0.00000000000E+00  0.00000000000E+00  0.00000000000E+00  0.00000000000E+00
  0.00000000000E+00  0.00000000000E+00  0.00000000000E+00  0.00000000000E+00
  0.00000000000E+00  0.00000000000E+00  0.00000000000E+00  0.00000000000E+00
  0.00000000000E+00  0.00000000000E+00  0.00000000000E+00  0.00000000000E+00
  0.00000000000E+00  0.00000000000E+00  0.00000000000E+00  0.00000000000E+00
  0.00000000000E+00  0.00000000000E+00  0.00000000000E+00  0.00000000000E+00
  0.00000000000E+00  0.00000000000E+00  0.00000000000E+00  0.00000000000E+00
  0.00000000000E+00  0.00000000000E+00  0.00000000000E+00  0.00000000000E+00
  0.00000000000E+00  0.00000000000E+00  0.00000000000E+00  0.00000000000E+00
  0.00000000000E+00  0.00000000000E+00  0.00000000000E+00  0.00000000000E+00
  0.00000000000E+00
2P    1  2.00          Wavefunction
  0.00000000000E+00  6.96200891074E-11  2.83260931816E-10  6.48309078450E-10
  1.17244714327E-09  1.86366471987E-09  2.73026968512E-09  3.78089990501E-09
  5.02453535674E-09  6.47051068142E-09  8.12852818255E-09  1.00086712858E-08
  1.21214184765E-08  1.44776577305E-08  1.70887014578E-08  1.99663019741E-08
  2.31226675213E-08  2.65704788536E-08  3.03229064122E-08  3.43936281049E-08
  3.87968477165E-08  4.35473139672E-08  4.86603402460E-08  5.41518250394E-08
  6.00382730810E-08  6.63368172478E-08  7.30652412272E-08  8.02420029838E-08
  8.78862590524E-08  9.60178896868E-08  1.04657524893E-07  1.13826571381E-07
  1.23547240458E-07  1.33842576915E-07  1.44736488913E-07  1.56253778932E-07
  1.68420175802E-07  1.81262367859E-07  1.94808037265E-07  2.09085895533E-07
  2.24125720299E-07  2.39958393384E-07  2.56615940187E-07  2.74131570461E-07
  2.92539720523E-07  3.11876096934E-07  3.32177721715E-07  3.53482979141E-07
  3.75831664182E-07  3.99265032629E-07  4.23825852978E-07  4.49558460132E-07
  4.76508810977E-07  5.04724541900E-07  5.34255028321E-07  5.65151446306E-07
  5.97466836323E-07  6.31256169242E-07  6.66576414623E-07  7.03486611394E-07
  7.42047941005E-07  7.82323803117E-07  8.24379893951E-07  8.68284287353E-07
  9.14107518701E-07  9.61922671726E-07  1.01180546837E-06  1.06383436176E-06
  1.11809063245E-06  1.17465848798E-06  1.23362516595E-06  1.29508104063E-06
  1.35911973331E-06  1.42583822651E-06  1.49533698214E-06  1.56772006380E-06
  1.64309526325E-06  1.72157423143E-06  1.80327261392E-06  1.88831019111E-06
  1.97681102338E-06  2.06890360110E-06  2.16472100011E-06  2.26440104236E-06
  2.36808646232E-06  2.47592507905E-06  2.58806997435E-06  2.70467967697E-06
  2.82591835338E-06  2.95195600503E-06  3.08296867253E-06  3.21913864689E-06
  3.36065468814E-06  3.50771225148E-06  3.66051372132E-06  3.81926865343E-06
  3.98419402549E-06  4.15551449635E-06  4.33346267429E-06  4.51827939451E-06
  4.71021400640E-06  4.90952467060E-06  5.11647866647E-06  5.33135271024E-06
  5.55443328407E-06  5.78601697667E-06  6.02641083559E-06  6.27593273183E-06
  6.53491173702E-06  6.80368851373E-06  7.08261571921E-06  7.37205842323E-06
  7.67239454031E-06  7.98401527700E-06  8.30732559457E-06  8.64274468779E-06
  8.99070648029E-06  9.35166013700E-06  9.72607059444E-06  1.01144191093E-05
  1.05172038261E-05  1.09349403642E-05  1.13681624257E-05  1.18174224239E-05
  1.22832921335E-05  1.27663633636E-05  1.32672486539E-05  1.37865819950E-05
  1.43250195731E-05  1.48832405416E-05  1.54619478182E-05  1.60618689102E-05
  1.66837567683E-05  1.73283906699E-05  1.79965771328E-05  1.86891508606E-05
  1.94069757210E-05  2.01509457573E-05  2.09219862356E-05  2.17210547280E-05
  2.25491422326E-05  2.34072743335E-05  2.42965123992E-05  2.52179548243E-05
  2.61727383126E-05  2.71620392051E-05  2.81870748540E-05  2.92491050441E-05
  3.03494334633E-05  3.14894092235E-05  3.26704284347E-05  3.38939358333E-05
  3.51614264659E-05  3.64744474324E-05  3.78345996886E-05  3.92435399109E-05
  4.07029824261E-05  4.22147012068E-05  4.37805319368E-05  4.54023741469E-05
  4.70821934250E-05  4.88220237021E-05  5.06239696172E-05  5.24902089642E-05
  5.44229952230E-05  5.64246601776E-05  5.84976166249E-05  6.06443611770E-05
  6.28674771600E-05  6.51696376125E-05  6.75536083882E-05  7.00222513649E-05
  7.25785277641E-05  7.52255015858E-05  7.79663431607E-05  8.08043328255E-05
  8.37428647248E-05  8.67854507440E-05  8.99357245774E-05  9.31974459367E-05
  9.65745049051E-05  1.00070926440E-04  1.03690875033E-04  1.07438659526E-04
  1.11318738100E-04  1.15335723431E-04  1.19494388020E-04  1.23799669716E-04
  1.28256677423E-04  1.32870697001E-04  1.37647197377E-04  1.42591836860E-04
  1.47710469678E-04  1.53009152733E-04  1.58494152601E-04  1.64171952757E-04
  1.70049261060E-04  1.76133017491E-04  1.82430402154E-04  1.88948843562E-04
  1.95696027192E-04  2.02679904353E-04  2.09908701337E-04  2.17390928906E-04
  2.25135392087E-04  2.33151200314E-04  2.41447777914E-04  2.50034874950E-04
  2.58922578445E-04  2.68121323980E-04  2.77641907697E-04  2.87495498711E-04
  2.97693651946E-04  3.08248321413E-04  3.19171873943E-04  3.30477103388E-04
  3.42177245308E-04  3.54285992165E-04  3.66817509029E-04  3.79786449830E-04
  3.93207974159E-04  4.07097764646E-04  4.21472044931E-04  4.36347598248E-04
  4.51741786646E-04  4.67672570862E-04  4.84158530876E-04  5.01218887165E-04
  5.18873522677E-04  5.37143005564E-04  5.56048612679E-04  5.75612353878E-04
  5.95856997147E-04  6.16806094583E-04  6.38484009260E-04  6.60915943008E-04
  6.84127965127E-04  7.08147042088E-04  7.33001068231E-04  7.58718897508E-04
  7.85330376298E-04  8.12866377337E-04  8.41358834789E-04  8.70840780509E-04
  9.01346381525E-04  9.32910978790E-04  9.65571127233E-04  9.99364637171E-04
  1.03433061710E-03  1.07050951795E-03  1.10794317877E-03  1.14667487405E-03
  1.18674936250E-03  1.22821293760E-03  1.27111347969E-03  1.31550050997E-03
  1.36142524615E-03  1.40894066006E-03  1.45810153713E-03  1.50896453787E-03
  1.56158826138E-03  1.61603331097E-03  1.67236236198E-03  1.73064023178E-03
  1.79093395217E-03  1.85331284413E-03  1.91784859496E-03  1.98461533811E-03
  2.05368973550E-03  2.12515106260E-03  2.19908129626E-03  2.27556520544E-03
  2.35469044491E-03  2.43654765192E-03  2.52123054608E-03  2.60883603246E-03
  2.69946430802E-03  2.79321897143E-03  2.89020713649E-03  2.99053954913E-03
  3.09433070819E-03  3.20169899004E-03  3.31276677711E-03  3.42766059062E-03
  3.54651122739E-03  3.66945390100E-03  3.79662838739E-03  3.92817917504E-03
  4.06425561977E-03  4.20501210439E-03  4.35060820330E-03  4.50120885215E-03
  4.65698452268E-03  4.81811140295E-03  4.98477158304E-03  5.15715324631E-03
  5.33545086652E-03  5.51986541078E-03  5.71060454861E-03  5.90788286710E-03
  6.11192209253E-03  6.32295131838E-03  6.54120724003E-03  6.76693439624E-03
  7.00038541750E-03  7.24182128156E-03  7.49151157609E-03  7.74973476874E-03
  8.01677848476E-03  8.29293979217E-03  8.57852549485E-03  8.87385243346E-03
  9.17924779445E-03  9.49504942732E-03  9.82160617008E-03  1.01592781833E-02
  1.05084372925E-02  1.08694673395E-02  1.12427645422E-02  1.16287378633E-02
  1.20278093882E-02  1.24404147116E-02  1.28670033331E-02  1.33080390623E-02
  1.37640004326E-02  1.42353811243E-02  1.47226903973E-02  1.52264535321E-02
  1.57472122804E-02  1.62855253251E-02  1.68419687486E-02  1.74171365101E-02
  1.80116409325E-02  1.86261131966E-02  1.92612038447E-02  1.99175832922E-02
  2.05959423471E-02  2.12969927370E-02  2.20214676440E-02  2.27701222465E-02
  2.35437342672E-02  2.43431045278E-02  2.51690575097E-02  2.60224419189E-02
  2.69041312571E-02  2.78150243953E-02  2.87560461515E-02  2.97281478712E-02
  3.07323080095E-02  3.17695327135E-02  3.28408564059E-02  3.39473423671E-02
  3.50900833147E-02  3.62702019808E-02  3.74888516845E-02  3.87472168985E-02
  4.00465138094E-02  4.13879908683E-02  4.27729293328E-02  4.42026437961E-02
  4.56784827039E-02  4.72018288548E-02  4.87740998844E-02  5.03967487304E-02
  5.20712640755E-02  5.37991707673E-02  5.55820302124E-02  5.74214407413E-02
  5.93190379429E-02  6.12764949641E-02  6.32955227735E-02  6.53778703835E-02
  6.75253250305E-02  6.97397123065E-02  7.20228962403E-02  7.43767793241E-02
  7.68033024795E-02  7.93044449601E-02  8.18822241843E-02  8.45386954929E-02
  8.72759518262E-02  9.00961233120E-02  9.30013767598E-02  9.59939150508E-02
  9.90759764158E-02  1.02249833591E-01  1.05517792839E-01  1.08882192830E-01
  1.12345403350E-01  1.15909823853E-01  1.19577881802E-01  1.23352030813E-01
  1.27234748551E-01  1.31228534382E-01  1.35335906725E-01  1.39559400099E-01
  1.43901561803E-01  1.48364948222E-01  1.52952120681E-01  1.57665640826E-01
  1.62508065465E-01  1.67481940807E-01  1.72589796040E-01  1.77834136169E-01
  1.83217434039E-01  1.88742121449E-01  1.94410579264E-01  2.00225126423E-01
  2.06188007740E-01  2.12301380357E-01  2.18567298757E-01  2.24987698177E-01
  2.31564376312E-01  2.38298973154E-01  2.45192948848E-01  2.52247559411E-01
  2.59463830222E-01  2.66842527127E-01  2.74384125115E-01  2.82088774448E-01
  2.89956264252E-01  2.97985983554E-01  3.06176879840E-01  3.14527415264E-01
  3.23035520735E-01  3.31698548175E-01  3.40513221400E-01  3.49475586178E-01
  3.58580960168E-01  3.67823883640E-01  3.77198072046E-01  3.86696371692E-01
  3.96310720024E-01  4.06032112218E-01  4.15850575978E-01  4.25755156687E-01
  4.35733915163E-01  4.45773940468E-01  4.55861380195E-01  4.65981490679E-01
  4.76118709339E-01  4.86256751057E-01  4.96378729865E-01  5.06467306453E-01
  5.16504860770E-01  5.26473687544E-01  5.36356210558E-01  5.46135209171E-01
  5.55794047705E-01  5.65316895062E-01  5.74688918264E-01  5.83896429729E-01
  5.92926964214E-01  6.01769257836E-01  6.10413098927E-01  6.18849019467E-01
  6.27067797349E-01  6.35059745043E-01  6.42813770882E-01  6.50316216872E-01
  6.57549503741E-01  6.64490651784E-01  6.71109796629E-01  6.77368883150E-01
  6.83220797202E-01  6.88609279259E-01  6.93470045940E-01  6.97733605282E-01
  7.01330254766E-01  7.04197640366E-01  7.06290938445E-01  7.07595057144E-01
  7.08137021646E-01  7.07994579862E-01  7.07293554680E-01  7.06180861253E-01
  7.04755696062E-01  7.03033941775E-01  7.01015698875E-01  6.98701327897E-01
  6.96091668959E-01  6.93187970859E-01  6.89991889359E-01  6.86505484338E-01
  6.82731216607E-01  6.78671943652E-01  6.74330915139E-01  6.69711767399E-01
  6.64818517755E-01  6.59655557895E-01  6.54227647145E-01  6.48539904843E-01
  6.42597802649E-01  6.36407156008E-01  6.29974115536E-01  6.23305157606E-01
  6.16407074815E-01  6.09286965650E-01  6.01952223963E-01  5.94410527628E-01
  5.86669826877E-01  5.78738331778E-01  5.70624499229E-01  5.62337019031E-01
  5.53884799300E-01  5.45276950877E-01  5.36522770907E-01  5.27631725360E-01
  5.18613430578E-01  5.09477633760E-01  5.00234192399E-01  4.90893052745E-01
  4.81464227250E-01  4.71957771233E-01  4.62383758703E-01  4.52752257727E-01
  4.43073305262E-01  4.33356881988E-01  4.23612887031E-01  4.13851113245E-01
  4.04081222880E-01  3.94312724399E-01  3.84554950209E-01  3.74817036087E-01
  3.65107901999E-01  3.55436235063E-01  3.45810474254E-01  3.36238797554E-01
  3.26729111033E-01  3.17289040482E-01  3.07925924969E-01  2.98646812875E-01
  2.89458459666E-01  2.80367327873E-01  2.71379588493E-01  2.62501124176E-01
  2.53737533398E-01  2.45094135918E-01  2.36575978722E-01  2.28187842706E-01
  2.19934249338E-01  2.11819467528E-01  2.03847520010E-01  1.96022189457E-01
  1.88347023719E-01  1.80825340427E-01  1.73460230448E-01  1.66254560462E-01
  1.59210974265E-01  1.52331893103E-01  1.45619514763E-01  1.39075811758E-01
  1.32702528448E-01  1.26501177475E-01  1.20473035441E-01  1.14619138237E-01
  1.08940276024E-01  1.03436988279E-01  9.81095589454E-02  9.29580120902E-02
  8.79821081254E-02  8.31813409370E-02  7.85549359854E-02  7.41018496474E-02
  6.98207698359E-02  6.57101180896E-02  6.17680531261E-02  5.79924759690E-02
  5.43810365961E-02  5.09311421402E-02  4.76399665467E-02  4.45044616536E-02
  4.15213695578E-02  3.86872361873E-02  3.59984259133E-02  3.34511370878E-02
  3.10414183286E-02  2.87651854148E-02  2.66182386158E-02  2.45962803084E-02
  2.26949327147E-02  2.09097556196E-02  1.92362639150E-02  1.76699448449E-02
  1.62062748188E-02  1.48407356838E-02  1.35688303505E-02  1.23860976825E-02
  1.12881265707E-02  1.02705691252E-02  9.32915293138E-03  8.45969232592E-03
  7.65809866271E-03  6.92038954714E-03  6.24269702891E-03  5.62127475324E-03
  5.05250407844E-03  4.53289917736E-03  4.05911114670E-03  3.62793115588E-03
  3.23629267246E-03  2.88127280705E-03  2.56009282449E-03  2.27011787246E-03
  2.00885598124E-03  1.77395639087E-03  1.56320726359E-03  1.37453284034E-03
  1.20599010062E-03  1.05576498467E-03  9.22168236270E-04  8.03630923481E-04
  6.98699692519E-04  6.06031808483E-04  5.24390033897E-04  4.52637393559E-04
  3.89731864571E-04  3.34720995003E-04  2.86736720029E-04  2.44990029762E-04
  2.08765773913E-04  1.77417585505E-04  1.50362940867E-04  1.27078377528E-04
  1.07094888368E-04  8.99935071932E-05  7.54010978513E-05  6.29863560527E-05
  5.24560303372E-05  4.35513660321E-05  3.60447736824E-05  2.97367212635E-05
  2.44528475370E-05  2.00412921757E-05  1.63702367687E-05  1.33256495168E-05
  1.08092253337E-05  8.73651217251E-06  7.03521368842E-06  5.64365780165E-06
  4.50942033620E-06  3.58809264174E-06  2.84218193995E-06  2.24013303701E-06
  1.75545996892E-06  1.36597604715E-06  1.05311058002E-06  8.01300172203E-07
  5.97441829991E-07  4.30393951859E-07  2.90509422438E-07  1.69182102957E-07
  5.83835126135E-08  0.00000000000E+00  0.00000000000E+00  0.00000000000E+00
  0.00000000000E+00  0.00000000000E+00  0.00000000000E+00  0.00000000000E+00
  0.00000000000E+00  0.00000000000E+00  0.00000000000E+00  0.00000000000E+00
  0.00000000000E+00  0.00000000000E+00  0.00000000000E+00  0.00000000000E+00
  0.00000000000E+00  0.00000000000E+00  0.00000000000E+00  0.00000000000E+00
  0.00000000000E+00  0.00000000000E+00  0.00000000000E+00  0.00000000000E+00
  0.00000000000E+00  0.00000000000E+00  0.00000000000E+00  0.00000000000E+00
  0.00000000000E+00  0.00000000000E+00  0.00000000000E+00  0.00000000000E+00
  0.00000000000E+00  0.00000000000E+00  0.00000000000E+00  0.00000000000E+00
  0.00000000000E+00  0.00000000000E+00  0.00000000000E+00  0.00000000000E+00
  0.00000000000E+00  0.00000000000E+00  0.00000000000E+00  0.00000000000E+00
  0.00000000000E+00  0.00000000000E+00  0.00000000000E+00  0.00000000000E+00
  0.00000000000E+00  0.00000000000E+00  0.00000000000E+00  0.00000000000E+00
  0.00000000000E+00  0.00000000000E+00  0.00000000000E+00  0.00000000000E+00
  0.00000000000E+00  0.00000000000E+00  0.00000000000E+00  0.00000000000E+00
  0.00000000000E+00  0.00000000000E+00  0.00000000000E+00  0.00000000000E+00
  0.00000000000E+00  0.00000000000E+00  0.00000000000E+00  0.00000000000E+00
  0.00000000000E+00
</PP_PSWFC>


<PP_RHOATOM>
  0.00000000000E+00  3.73508477954E-11  1.51968147467E-10  3.47814749621E-10
  6.29012342868E-10  9.99847310070E-10  1.46477679302E-09  2.02843497283E-09
  2.69563957359E-09  3.47139859712E-09  4.36091729686E-09  5.36960539937E-09
  6.50308458190E-09  7.76719621525E-09  9.16800938095E-09  1.07118291725E-08
  1.24052052904E-08  1.42549409418E-08  1.62681020545E-08  1.84520268167E-08
  2.08143355549E-08  2.33629409592E-08  2.61060586715E-08  2.90522182457E-08
  3.22102744962E-08  3.55894192459E-08  3.91991934881E-08  4.30494999781E-08
  4.71506162675E-08  5.15132081982E-08  5.61483438708E-08  6.10675081056E-08
  6.62826174113E-08  7.18060354809E-08  7.76505892322E-08  8.38295854123E-08
  9.03568277850E-08  9.72466349223E-08  1.04513858621E-07  1.12173902964E-07
  1.20242744055E-07  1.28736950439E-07  1.37673704244E-07  1.47070823063E-07
  1.56946782603E-07  1.67320740125E-07  1.78212558710E-07  1.89642832372E-07
  2.01632912049E-07  2.14204932510E-07  2.27381840195E-07  2.41187422037E-07
  2.55646335288E-07  2.70784138389E-07  2.86627322923E-07  3.03203346675E-07
  3.20540667864E-07  3.38668780554E-07  3.57618251312E-07  3.77420757150E-07
  3.98109124778E-07  4.19717371245E-07  4.42280745983E-07  4.65835774333E-07
  4.90420302576E-07  5.16073544550E-07  5.42836129878E-07  5.70750153892E-07
  5.99859229290E-07  6.30208539597E-07  6.61844894490E-07  6.94816787050E-07
  7.29174453013E-07  7.64969932083E-07  8.02257131380E-07  8.41091891108E-07
  8.81532052497E-07  9.23637528122E-07  9.67470374666E-07  1.01309486822E-06
  1.06057758221E-06  1.10998746801E-06  1.16139593841E-06  1.21487695395E-06
  1.27050711226E-06  1.32836574055E-06  1.38853499126E-06  1.45109994106E-06
  1.51614869336E-06  1.58377248427E-06  1.65406579233E-06  1.72712645204E-06
  1.80305577130E-06  1.88195865303E-06  1.96394372088E-06  2.04912344946E-06
  2.13761429899E-06  2.22953685468E-06  2.32501597096E-06  2.42418092072E-06
  2.52716554970E-06  2.63410843633E-06  2.74515305705E-06  2.86044795746E-06
  2.98014692928E-06  3.10440919367E-06  3.23339959074E-06  3.36728877573E-06
  3.50625342201E-06  3.65047643117E-06  3.80014715030E-06  3.95546159700E-06
  4.11662269203E-06  4.28384050021E-06  4.45733247962E-06  4.63732373944E-06
  4.82404730685E-06  5.01774440313E-06  5.21866472942E-06  5.42706676240E-06
  5.64321806025E-06  5.86739557927E-06  6.09988600154E-06  6.34098607393E-06
  6.59100295897E-06  6.85025459792E-06  7.11907008642E-06  7.39779006333E-06
  7.68676711303E-06  7.98636618178E-06  8.29696500854E-06  8.61895457086E-06
  8.95273954628E-06  9.29873878978E-06  9.65738582797E-06  1.00291293704E-05
  1.04144338389E-05  1.08137799149E-05  1.12276651068E-05  1.16566043360E-05
  1.21011305441E-05  1.25617953213E-05  1.30391695566E-05  1.35338441104E-05
  1.40464305113E-05  1.45775616768E-05  1.51278926594E-05  1.56981014183E-05
  1.62888896193E-05  1.69009834612E-05  1.75351345324E-05  1.81921206969E-05
  1.88727470114E-05  1.95778466747E-05  2.03082820107E-05  2.10649454852E-05
  2.18487607587E-05  2.26606837772E-05  2.35017038994E-05  2.43728450655E-05
  2.52751670058E-05  2.62097664927E-05  2.71777786364E-05  2.81803782262E-05
  2.92187811200E-05  3.02942456815E-05  3.14080742694E-05  3.25616147789E-05
  3.37562622373E-05  3.49934604568E-05  3.62747037456E-05  3.76015386797E-05
  3.89755659377E-05  4.03984422008E-05  4.18718821203E-05  4.33976603555E-05
  4.49776136838E-05  4.66136431864E-05  4.83077165123E-05  5.00618702225E-05
  5.18782122190E-05  5.37589242606E-05  5.57062645684E-05  5.77225705259E-05
  5.98102614755E-05  6.19718416162E-05  6.42099030056E-05  6.65271286704E-05
  6.89262958294E-05  7.14102792335E-05  7.39820546266E-05  7.66447023325E-05
  7.94014109723E-05  8.22554813172E-05  8.52103302825E-05  8.82694950673E-05
  9.14366374461E-05  9.47155482180E-05  9.81101518199E-05  1.01624511109E-04
  1.05262832325E-04  1.09029470228E-04  1.12928933439E-04  1.16965889969E-04
  1.21145172959E-04  1.25471786634E-04  1.29950912476E-04  1.34587915635E-04
  1.39388351580E-04  1.44357972992E-04  1.49502736934E-04  1.54828812278E-04
  1.60342587420E-04  1.66050678295E-04  1.71959936689E-04  1.78077458877E-04
  1.84410594588E-04  1.90966956322E-04  1.97754429024E-04  2.04781180134E-04
  2.12055670033E-04  2.19586662891E-04  2.27383237946E-04  2.35454801227E-04
  2.43811097736E-04  2.52462224124E-04  2.61418641858E-04  2.70691190926E-04
  2.80291104087E-04  2.90230021697E-04  3.00520007135E-04  3.11173562858E-04
  3.22203647103E-04  3.33623691288E-04  3.45447618118E-04  3.57689860441E-04
  3.70365380896E-04  3.83489692368E-04  3.97078879313E-04  4.11149619971E-04
  4.25719209528E-04  4.40805584256E-04  4.56427346690E-04  4.72603791882E-04
  4.89354934790E-04  5.06701538857E-04  5.24665145831E-04  5.43268106900E-04
  5.62533615188E-04  5.82485739700E-04  6.03149460773E-04  6.24550707111E-04
  6.46716394496E-04  6.69674466238E-04  6.93453935472E-04  7.18084929389E-04
  7.43598735500E-04  7.70027850032E-04  7.97406028588E-04  8.25768339159E-04
  8.55151217636E-04  8.85592525949E-04  9.17131612955E-04  9.49809378251E-04
  9.83668339039E-04  1.01875270023E-03  1.05510842795E-03  1.09278332664E-03
  1.13182711993E-03  1.17229153551E-03  1.21423039424E-03  1.25769970365E-03
  1.30275775619E-03  1.34946523240E-03  1.39788530931E-03  1.44808377440E-03
  1.50012914534E-03  1.55409279594E-03  1.61004908859E-03  1.66807551362E-03
  1.72825283587E-03  1.79066524907E-03  1.85540053823E-03  1.92255025075E-03
  1.99220987654E-03  2.06447903788E-03  2.13946168939E-03  2.21726632879E-03
  2.29800621915E-03  2.38179962316E-03  2.46877005021E-03  2.55904651702E-03
  2.65276382263E-03  2.75006283855E-03  2.85109081501E-03  2.95600170424E-03
  3.06495650181E-03  3.17812360705E-03  3.29567920377E-03  3.41780766232E-03
  3.54470196452E-03  3.67656415253E-03  3.81360580325E-03  3.95604852978E-03
  4.10412451142E-03  4.25807705404E-03  4.41816118254E-03  4.58464426729E-03
  4.75780668667E-03  4.93794252772E-03  5.12536032721E-03  5.32038385553E-03
  5.52335294586E-03  5.73462437139E-03  5.95457277332E-03  6.18359164256E-03
  6.42209435846E-03  6.67051528767E-03  6.92931094680E-03  7.19896123241E-03
  7.47997072230E-03  7.77287005223E-03  8.07821737227E-03  8.39659988734E-03
  8.72863548677E-03  9.07497446780E-03  9.43630135836E-03  9.81333684452E-03
  1.02068398085E-02  1.06176094834E-02  1.10464877304E-02  1.14943614464E-02
  1.19621651071E-02  1.24508834544E-02  1.29615543350E-02  1.34952716984E-02
  1.40531887609E-02  1.46365213471E-02  1.52465514148E-02  1.58846307734E-02
  1.65521850062E-02  1.72507176042E-02  1.79818143238E-02  1.87471477765E-02
  1.95484822623E-02  2.03876788571E-02  2.12667007653E-02  2.21876189484E-02
  2.31526180403E-02  2.41640025624E-02  2.52242034471E-02  2.63357848833E-02
  2.75014514936E-02  2.87240558550E-02  3.00066063730E-02  3.13522755201E-02
  3.27644084478E-02  3.42465319816E-02  3.58023640070E-02  3.74358232544E-02
  3.91510394886E-02  4.09523641077E-02  4.28443811554E-02  4.48319187473E-02
  4.69200609118E-02  4.91141598413E-02  5.14198485493E-02  5.38430539239E-02
  5.63900101666E-02  5.90672725991E-02  6.18817318199E-02  6.48406281838E-02
  6.79515665755E-02  7.12225314414E-02  7.46619020362E-02  7.82784678365E-02
  8.20814440635E-02  8.60804872491E-02  9.02857107729E-02  9.47077002834E-02
  9.93575289101E-02  1.04246772160E-01  1.09387522380E-01  1.14792402649E-01
  1.20474579962E-01  1.26447777538E-01  1.32726286071E-01  1.39324973744E-01
  1.46259294775E-01  1.53545296280E-01  1.61199623187E-01  1.69239520938E-01
  1.77682835693E-01  1.86548011691E-01  1.95854085467E-01  2.05620676528E-01
  2.15867974129E-01  2.26616719712E-01  2.37888184590E-01  2.49704142409E-01
  2.62086835902E-01  2.75058937419E-01  2.88643502718E-01  3.02863917439E-01
  3.17743835707E-01  3.33307110254E-01  3.49577713462E-01  3.66579648697E-01
  3.84336851303E-01  4.02873078620E-01  4.22211788404E-01  4.42376004993E-01
  4.63388172641E-01  4.85269995414E-01  5.08042263106E-01  5.31724662682E-01
  5.56335574822E-01  5.81891855212E-01  6.08408600367E-01  6.35898897884E-01
  6.64373561213E-01  6.93840849225E-01  7.24306171127E-01  7.55771777586E-01
  7.88236439266E-01  8.21695114466E-01  8.56138608029E-01  8.91553224340E-01
  9.27920417931E-01  9.65216446029E-01  1.00341202837E+00  1.04247202065E+00
  1.08235510908E+00  1.12301353514E+00  1.16439286058E+00  1.20643178450E+00
  1.24906202589E+00  1.29220828604E+00  1.33578830704E+00  1.37971304311E+00
  1.42388696220E+00  1.46820849510E+00  1.51257064816E+00  1.55686179284E+00
  1.60096664157E+00  1.64476741252E+00  1.68814517689E+00  1.73098136973E+00
  1.77315942935E+00  1.81456650952E+00  1.85509518391E+00  1.89464503271E+00
  1.93312396779E+00  1.97044911760E+00  2.00654705796E+00  2.04135314681E+00
  2.07480970780E+00  2.10686282479E+00  2.13745757735E+00  2.16653170238E+00
  2.19400795579E+00  2.21978594717E+00  2.24373503272E+00  2.26569112997E+00
  2.28546227552E+00  2.30285068398E+00  2.31770264437E+00  2.32993987871E+00
  2.33951518126E+00  2.34638968189E+00  2.35053383758E+00  2.35192765155E+00
  2.35056083717E+00  2.34643291438E+00  2.33955322885E+00  2.32994087008E+00
  2.31762446923E+00  2.30264201694E+00  2.28504088923E+00  2.26487718121E+00
  2.24221587572E+00  2.21713032855E+00  2.18970187169E+00  2.16001937094E+00
  2.12817874654E+00  2.09428245534E+00  2.05843894344E+00  2.02076206838E+00
  1.98137050011E+00  1.94038710014E+00  1.89793828812E+00  1.85415339562E+00
  1.80916401602E+00  1.76310335060E+00  1.71610555928E+00  1.66830511619E+00
  1.61983617795E+00  1.57083196484E+00  1.52142416198E+00  1.47174234078E+00
  1.42191340678E+00  1.37206107417E+00  1.32230537211E+00  1.27276218314E+00
  1.22354281772E+00  1.17475362530E+00  1.12649564475E+00  1.07886429462E+00
  1.03194910504E+00  9.85833491734E-01  9.40594572781E-01  8.96303028745E-01
  8.53023005694E-01  8.10812061529E-01  7.69721154305E-01  7.29794672580E-01
  6.91070505590E-01  6.53580152862E-01  6.17348870176E-01  5.82395850992E-01
  5.48734439446E-01  5.16372373494E-01  4.85312053655E-01  4.55550835459E-01
  4.27081340574E-01  3.99891784406E-01  3.73966314947E-01  3.49285360518E-01
  3.25825981297E-01  3.03562222352E-01  2.82465463462E-01  2.62504763741E-01
  2.43647196950E-01  2.25858175990E-01  2.09101763225E-01  1.93340965689E-01
  1.78538012670E-01  1.64654615318E-01  1.51652206600E-01  1.39492161828E-01
  1.28135998821E-01  1.17545558418E-01  1.07683165068E-01  9.85117685630E-02
  8.99950671606E-02  8.20976134160E-02  7.47849033354E-02  6.80234503016E-02
  6.17808446131E-02  5.60258001159E-02  5.07281888751E-02  4.58590653031E-02
  4.13906807000E-02  3.72964894931E-02  3.35511480661E-02  3.01305072900E-02
  2.70115995335E-02  2.41726210727E-02  2.15929105383E-02  1.92529241291E-02
  1.71342080913E-02  1.52193690154E-02  1.34920423277E-02  1.19368593799E-02
  1.05394134108E-02  9.28622467449E-03  8.16470493002E-03  7.16312150833E-03
  6.27056110238E-03  5.47689344230E-03  4.77273497341E-03  4.14941266694E-03
  3.59892806632E-03  3.11392168109E-03  2.68763782367E-03  2.31388999076E-03
  1.98702687942E-03  1.70189913136E-03  1.45382688957E-03  1.23856825131E-03
  1.05228869276E-03  8.91531537038E-04  7.53189528561E-04  6.34477570162E-04
  5.32906670101E-04  4.46259137927E-04  3.72565058149E-04  3.10080061765E-04
  2.57264405667E-04  2.12763360899E-04  1.75388901374E-04  1.44102676142E-04
  1.18000240105E-04  9.62965107096E-05  7.83124114379E-05  6.34626571587E-05
  5.12446314030E-05  4.12283016358E-05  3.30471154381E-05  2.63898182884E-05
  2.09931322364E-05  1.66352341882E-05  1.31299726877E-05  1.03217629215E-05
  8.08110111695E-06  6.30064145972E-06  4.89178104877E-06  3.78170114409E-06
  2.91081596954E-06  2.23058352793E-06  1.70163619785E-06  1.29219224517E-06
  9.76712737536E-07  7.34771647660E-07  5.50110126189E-07  4.09848983611E-07
  3.03836304387E-07  2.24109794235E-07  1.64456335387E-07  1.20052593006E-07
  8.71737068583E-08  6.29583983430E-08  4.52206127400E-08  3.22993294420E-08
  2.29394905442E-08  1.61981472090E-08  1.13709175123E-08  7.93470321536E-09
  5.50334036138E-09  3.79347374299E-09  2.59846153162E-09  1.76854634718E-09
  1.19588353320E-09  8.03306802858E-10  5.35969316213E-10  3.55145878366E-10
  2.33678710073E-10  1.52653293438E-10  9.89884655899E-11  6.37017482484E-11
  4.06697444848E-11  2.57488182113E-11  1.61559967360E-11  1.00363922809E-11
  6.16327954855E-12  3.73178120975E-12  2.21808383918E-12  1.28416396187E-12
  7.13873497080E-13  3.70477916225E-13  1.68791452983E-13  5.72451692559E-14
  6.81726924904E-15  0.00000000000E+00  0.00000000000E+00  0.00000000000E+00
  0.00000000000E+00  0.00000000000E+00  0.00000000000E+00  0.00000000000E+00
  0.00000000000E+00  0.00000000000E+00  0.00000000000E+00  0.00000000000E+00
  0.00000000000E+00  0.00000000000E+00  0.00000000000E+00  0.00000000000E+00
  0.00000000000E+00  0.00000000000E+00  0.00000000000E+00  0.00000000000E+00
  0.00000000000E+00  0.00000000000E+00  0.00000000000E+00  0.00000000000E+00
  0.00000000000E+00  0.00000000000E+00  0.00000000000E+00  0.00000000000E+00
  0.00000000000E+00  0.00000000000E+00  0.00000000000E+00  0.00000000000E+00
  0.00000000000E+00  0.00000000000E+00  0.00000000000E+00  0.00000000000E+00
  0.00000000000E+00  0.00000000000E+00  0.00000000000E+00  0.00000000000E+00
  0.00000000000E+00  0.00000000000E+00  0.00000000000E+00  0.00000000000E+00
  0.00000000000E+00  0.00000000000E+00  0.00000000000E+00  0.00000000000E+00
  0.00000000000E+00  0.00000000000E+00  0.00000000000E+00  0.00000000000E+00
  0.00000000000E+00  0.00000000000E+00  0.00000000000E+00  0.00000000000E+00
  0.00000000000E+00  0.00000000000E+00  0.00000000000E+00  0.00000000000E+00
  0.00000000000E+00  0.00000000000E+00  0.00000000000E+00  0.00000000000E+00
  0.00000000000E+00  0.00000000000E+00  0.00000000000E+00  0.00000000000E+00
  0.00000000000E+00
</PP_RHOATOM>
