# Supplementary material for: How Accurate Can Crystal Structure Predictions Be for High-Energy Molecular Crystals?
Source: Molecules. 2023 May 31;28(11):4471. doi: 10.3390/molecules28114471 (PMC10254755; doi:10.3390/molecules28114471)
Supplement: Supplementary file 1 [file molecules-28-04471-s001.zip › HMX_Sim_1b/Specific/h_pbe_v1.4.uspp.F.UPF]

<PP_INFO>
Generated using Vanderbilt code, version   7  3  6                              
Author: kfg        Generation date:    2    4   15                              
Automatically converted from original format                                    
    0        The Pseudo was generated with a Non-Relativistic Calculation
  1.00000000000E+00    Local Potential cutoff radius
nl pn  l   occ               Rcut            Rcut US             E pseu
1S  1  0  1.00      0.00000000000      1.20000000000     -0.47719071200
</PP_INFO>


<PP_HEADER>
   0                   Version Number
  H                    Element
   US                  Ultrasoft pseudopotential
    F                  Nonlinear Core Correction
 SLA  PW   PBX  PBC    PBE  Exchange-Correlation functional
    1.00000000000      Z valence
   -0.91769791689      Total energy
    0.00000    0.00000 Suggested cutoff for wfc and rho
    0                  Max angular momentum component
  615                  Number of points in mesh
    1    2             Number of Wavefunctions, Number of Projectors
 Wavefunctions         nl  l   occ
                       1S  0  1.00
</PP_HEADER>


<PP_MESH>
  <PP_R>
  0.00000000000E+00  4.23708090800E-05  8.54658880079E-05  1.29297617166E-04
  1.73878588562E-04  2.19221609446E-04  2.65339705991E-04  3.12246127033E-04
  3.59954347880E-04  4.08478074179E-04  4.57831245860E-04  5.08028041132E-04
  5.59082880565E-04  6.11010431224E-04  6.63825610891E-04  7.17543592346E-04
  7.72179807723E-04  8.27749952951E-04  8.84269992258E-04  9.41756162756E-04
  1.00022497911E-03  1.05969323828E-03  1.12017802435E-03  1.18169671342E-03
  1.24426697862E-03  1.30790679519E-03  1.37263444560E-03  1.43846852486E-03
  1.50542794582E-03  1.57353194464E-03  1.64280008627E-03  1.71325227011E-03
  1.78490873571E-03  1.85779006859E-03  1.93191720613E-03  2.00731144364E-03
  2.08399444042E-03  2.16198822601E-03  2.24131520651E-03  2.32199817104E-03
  2.40406029824E-03  2.48752516298E-03  2.57241674309E-03  2.65875942630E-03
  2.74657801717E-03  2.83589774429E-03  2.92674426749E-03  3.01914368522E-03
  3.11312254204E-03  3.20870783626E-03  3.30592702769E-03  3.40480804551E-03
  3.50537929633E-03  3.60766967233E-03  3.71170855954E-03  3.81752584634E-03
  3.92515193197E-03  4.03461773533E-03  4.14595470383E-03  4.25919482242E-03
  4.37437062280E-03  4.49151519274E-03  4.61066218562E-03  4.73184583006E-03
  4.85510093978E-03  4.98046292358E-03  5.10796779554E-03  5.23765218533E-03
  5.36955334878E-03  5.50370917854E-03  5.64015821498E-03  5.77893965726E-03
  5.92009337461E-03  6.06365991777E-03  6.20968053062E-03  6.35819716206E-03
  6.50925247803E-03  6.66288987383E-03  6.81915348648E-03  6.97808820751E-03
  7.13973969578E-03  7.30415439064E-03  7.47137952525E-03  7.64146314016E-03
  7.81445409709E-03  7.99040209300E-03  8.16935767435E-03  8.35137225160E-03
  8.53649811404E-03  8.72478844472E-03  8.91629733583E-03  9.11107980416E-03
  9.30919180695E-03  9.51069025794E-03  9.71563304373E-03  9.92407904042E-03
  1.01360881305E-02  1.03517212201E-02  1.05710402565E-02  1.07941082456E-02
  1.10209892708E-02  1.12517485104E-02  1.14864522572E-02  1.17251679369E-02
  1.19679641281E-02  1.22149105813E-02  1.24660782395E-02  1.27215392582E-02
  1.29813670266E-02  1.32456361880E-02  1.35144226619E-02  1.37878036655E-02
  1.40658577358E-02  1.43486647524E-02  1.46363059602E-02  1.49288639930E-02
  1.52264228971E-02  1.55290681554E-02  1.58368867121E-02  1.61499669973E-02
  1.64683989531E-02  1.67922740588E-02  1.71216853574E-02  1.74567274824E-02
  1.77974966849E-02  1.81440908614E-02  1.84966095816E-02  1.88551541174E-02
  1.92198274716E-02  1.95907344078E-02  1.99679814805E-02  2.03516770654E-02
  2.07419313909E-02  2.11388565693E-02  2.15425666298E-02  2.19531775503E-02
  2.23708072915E-02  2.27955758302E-02  2.32276051943E-02  2.36670194974E-02
  2.41139449748E-02  2.45685100194E-02  2.50308452192E-02  2.55010833939E-02
  2.59793596339E-02  2.64658113388E-02  2.69605782567E-02  2.74638025245E-02
  2.79756287089E-02  2.84962038476E-02  2.90256774917E-02  2.95642017489E-02
  3.01119313267E-02  3.06690235772E-02  3.12356385422E-02  3.18119389993E-02
  3.23980905084E-02  3.29942614595E-02  3.36006231210E-02  3.42173496888E-02
  3.48446183366E-02  3.54826092665E-02  3.61315057610E-02  3.67914942355E-02
  3.74627642918E-02  3.81455087729E-02  3.88399238181E-02  3.95462089193E-02
  4.02645669786E-02  4.09952043664E-02  4.17383309807E-02  4.24941603073E-02
  4.32629094814E-02  4.40447993498E-02  4.48400545342E-02  4.56489034962E-02
  4.64715786023E-02  4.73083161912E-02  4.81593566414E-02  4.90249444405E-02
  4.99053282549E-02  5.08007610019E-02  5.17114999221E-02  5.26378066531E-02
  5.35799473048E-02  5.45381925362E-02  5.55128176324E-02  5.65041025845E-02
  5.75123321694E-02  5.85377960319E-02  5.95807887680E-02  6.06416100093E-02
  6.17205645093E-02  6.28179622306E-02  6.39341184344E-02  6.50693537708E-02
  6.62239943709E-02  6.73983719406E-02  6.85928238560E-02  6.98076932598E-02
  7.10433291606E-02  7.23000865326E-02  7.35783264180E-02  7.48784160303E-02
  7.62007288601E-02  7.75456447822E-02  7.89135501651E-02  8.03048379814E-02
  8.17199079213E-02  8.31591665069E-02  8.46230272093E-02  8.61119105675E-02
  8.76262443088E-02  8.91664634719E-02  9.07330105322E-02  9.23263355281E-02
  9.39468961911E-02  9.55951580770E-02  9.72715946995E-02  9.89766876664E-02
  1.00710926818E-01  1.02474810367E-01  1.04268845045E-01  1.06093546241E-01
  1.07949438157E-01  1.09837053956E-01  1.11756935912E-01  1.13709635571E-01
  1.15695713906E-01  1.17715741477E-01  1.19770298601E-01  1.21859975512E-01
  1.23985372533E-01  1.26147100250E-01  1.28345779685E-01  1.30582042477E-01
  1.32856531060E-01  1.35169898851E-01  1.37522810436E-01  1.39915941761E-01
  1.42349980326E-01  1.44825625383E-01  1.47343588137E-01  1.49904591951E-01
  1.52509372551E-01  1.55158678239E-01  1.57853270111E-01  1.60593922271E-01
  1.63381422054E-01  1.66216570256E-01  1.69100181359E-01  1.72033083770E-01
  1.75016120055E-01  1.78050147181E-01  1.81136036767E-01  1.84274675329E-01
  1.87466964536E-01  1.90713821473E-01  1.94016178897E-01  1.97374985513E-01
  2.00791206240E-01  2.04265822493E-01  2.07799832461E-01  2.11394251398E-01
  2.15050111910E-01  2.18768464255E-01  2.22550376645E-01  2.26396935548E-01
  2.30309246008E-01  2.34288431955E-01  2.38335636532E-01  2.42452022423E-01
  2.46638772186E-01  2.50897088593E-01  2.55228194977E-01  2.59633335579E-01
  2.64113775912E-01  2.68670803119E-01  2.73305726347E-01  2.78019877119E-01
  2.82814609719E-01  2.87691301581E-01  2.92651353685E-01  2.97696190957E-01
  3.02827262682E-01  3.08046042917E-01  3.13354030916E-01  3.18752751563E-01
  3.24243755804E-01  3.29828621100E-01  3.35508951873E-01  3.41286379974E-01
  3.47162565144E-01  3.53139195500E-01  3.59217988010E-01  3.65400688995E-01
  3.71689074624E-01  3.78084951430E-01  3.84590156823E-01  3.91206559624E-01
  3.97936060596E-01  4.04780592996E-01  4.11742123125E-01  4.18822650896E-01
  4.26024210408E-01  4.33348870529E-01  4.40798735492E-01  4.48375945500E-01
  4.56082677337E-01  4.63921145000E-01  4.71893600329E-01  4.80002333654E-01
  4.88249674459E-01  4.96637992045E-01  5.05169696214E-01  5.13847237958E-01
  5.22673110168E-01  5.31649848345E-01  5.40780031334E-01  5.50066282059E-01
  5.59511268280E-01  5.69117703359E-01  5.78888347038E-01  5.88826006236E-01
  5.98933535848E-01  6.09213839572E-01  6.19669870742E-01  6.30304633172E-01
  6.41121182023E-01  6.52122624681E-01  6.63312121648E-01  6.74692887450E-01
  6.86268191559E-01  6.98041359338E-01  7.10015772989E-01  7.22194872529E-01
  7.34582156779E-01  7.47181184366E-01  7.59995574745E-01  7.73029009244E-01
  7.86285232117E-01  7.99768051619E-01  8.13481341103E-01  8.27429040133E-01
  8.41615155612E-01  8.56043762936E-01  8.70719007167E-01  8.85645104216E-01
  9.00826342063E-01  9.16267081984E-01  9.31971759805E-01  9.47944887176E-01
  9.64191052866E-01  9.80714924086E-01  9.97521247823E-01  1.01461485221E+00
  1.03200064791E+00  1.04968362952E+00  1.06766887702E+00  1.08596155723E+00
  1.10456692528E+00  1.12349032612E+00  1.14273719610E+00  1.16231306446E+00
  1.18222355496E+00  1.20247438752E+00  1.22307137979E+00  1.24402044890E+00
  1.26532761311E+00  1.28699899356E+00  1.30904081601E+00  1.33145941266E+00
  1.35426122392E+00  1.37745280033E+00  1.40104080437E+00  1.42503201242E+00
  1.44943331668E+00  1.47425172719E+00  1.49949437379E+00  1.52516850821E+00
  1.55128150612E+00  1.57784086928E+00  1.60485422770E+00  1.63232934177E+00
  1.66027410458E+00  1.68869654410E+00  1.71760482557E+00  1.74700725376E+00
  1.77691227542E+00  1.80732848170E+00  1.83826461057E+00  1.86972954939E+00
  1.90173233742E+00  1.93428216846E+00  1.96738839342E+00  2.00106052311E+00
  2.03530823085E+00  2.07014135536E+00  2.10556990352E+00  2.14160405327E+00
  2.17825415652E+00  2.21553074213E+00  2.25344451895E+00  2.29200637888E+00
  2.33122739998E+00  2.37111884970E+00  2.41169218808E+00  2.45295907105E+00
  2.49493135380E+00  2.53762109414E+00  2.58104055601E+00  2.62520221299E+00
  2.67011875186E+00  2.71580307628E+00  2.76226831047E+00  2.80952780299E+00
  2.85759513057E+00  2.90648410204E+00  2.95620876224E+00  3.00678339612E+00
  3.05822253278E+00  3.11054094969E+00  3.16375367692E+00  3.21787600146E+00
  3.27292347160E+00  3.32891190142E+00  3.38585737531E+00  3.44377625260E+00
  3.50268517227E+00  3.56260105770E+00  3.62354112158E+00  3.68552287080E+00
  3.74856411152E+00  3.81268295426E+00  3.87789781914E+00  3.94422744112E+00
  4.01169087542E+00  4.08030750298E+00  4.15009703602E+00  4.22107952372E+00
  4.29327535800E+00  4.36670527930E+00  4.44139038262E+00  4.51735212356E+00
  4.59461232444E+00  4.67319318063E+00  4.75311726689E+00  4.83440754387E+00
  4.91708736467E+00  5.00118048163E+00  5.08671105305E+00  5.17370365023E+00
  5.26218326445E+00  5.35217531419E+00  5.44370565243E+00  5.53680057406E+00
  5.63148682344E+00  5.72779160212E+00  5.82574257658E+00  5.92536788625E+00
  6.02669615156E+00  6.12975648214E+00  6.23457848524E+00  6.34119227419E+00
  6.44962847707E+00  6.55991824551E+00  6.67209326361E+00  6.78618575710E+00
  6.90222850253E+00  7.02025483675E+00  7.14029866643E+00  7.26239447784E+00
  7.38657734675E+00  7.51288294850E+00  7.64134756823E+00  7.77200811135E+00
  7.90490211410E+00  8.04006775436E+00  8.17754386261E+00  8.31736993306E+00
  8.45958613504E+00  8.60423332451E+00  8.75135305582E+00  8.90098759361E+00
  9.05317992499E+00  9.20797377188E+00  9.36541360354E+00  9.52554464941E+00
  9.68841291202E+00  9.85406518028E+00  1.00225490429E+01  1.01939129020E+01
  1.03682059871E+01  1.05454783692E+01  1.07257809753E+01  1.09091656029E+01
  1.10956849347E+01  1.12853925542E+01  1.14783429606E+01  1.16745915850E+01
  1.18741948058E+01  1.20772099650E+01  1.22836953850E+01  1.24937103852E+01
  1.27073152986E+01  1.29245714900E+01  1.31455413727E+01  1.33702884272E+01
  1.35988772189E+01  1.38313734170E+01  1.40678438131E+01  1.43083563406E+01
  1.45529800941E+01  1.48017853493E+01  1.50548435831E+01  1.53122274942E+01
  1.55740110241E+01  1.58402693780E+01  1.61110790470E+01  1.63865178292E+01
  1.66666648531E+01  1.69516005993E+01  1.72414069245E+01  1.75361670844E+01
  1.78359657578E+01  1.81408890711E+01  1.84510246229E+01  1.87664615091E+01
  1.90872903487E+01  1.94136033095E+01  1.97454941350E+01  2.00830581710E+01
  2.04263923931E+01  2.07755954345E+01  2.11307676145E+01  2.14920109673E+01
  2.18594292711E+01  2.22331280780E+01  2.26132147444E+01  2.29997984620E+01
  2.33929902887E+01  2.37929031809E+01  2.41996520259E+01  2.46133536747E+01
  2.50341269758E+01  2.54620928093E+01  2.58973741215E+01  2.63400959602E+01
  2.67903855108E+01  2.72483721329E+01  2.77141873971E+01  2.81879651232E+01
  2.86698414183E+01  2.91599547161E+01  2.96584458168E+01  3.01654579271E+01
  3.06811367018E+01  3.12056302856E+01  3.17390893551E+01  3.22816671629E+01
  3.28335195812E+01  3.33948051463E+01  3.39656851048E+01  3.45463234596E+01
  3.51368870166E+01  3.57375454334E+01  3.63484712676E+01  3.69698400263E+01
  3.76018302168E+01  3.82446233975E+01  3.88984042306E+01  3.95633605346E+01
  4.02396833386E+01  4.09275669370E+01  4.16272089455E+01  4.23388103578E+01
  4.30625756030E+01  4.37987126050E+01  4.45474328418E+01  4.53089514060E+01
  4.60834870673E+01  4.68712623348E+01  4.76725035210E+01  4.84874408072E+01
  4.93163083088E+01  5.01593441437E+01  5.10167904996E+01  5.18888937042E+01
  5.27759042961E+01  5.36780770961E+01  5.45956712810E+01  5.55289504579E+01
  5.64781827398E+01  5.74436408228E+01  5.84256020644E+01  5.94243485629E+01
  6.04401672390E+01  6.14733499176E+01  6.25241934122E+01  6.35929996098E+01
  6.46800755577E+01  6.57857335518E+01  6.69102912262E+01  6.80540716446E+01
  6.92174033930E+01  7.04006206740E+01  7.16040634032E+01  7.28280773063E+01
  7.40730140188E+01  7.53392311870E+01  7.66270925705E+01  7.79369681470E+01
  7.92692342184E+01  8.06242735189E+01  8.20024753252E+01
  </PP_R>
  <PP_RAB>
  4.20127487571E-05  4.27308980635E-05  4.34613231301E-05  4.42042337938E-05
  4.49598434784E-05  4.57283692561E-05  4.65100319094E-05  4.73050559949E-05
  4.81136699076E-05  4.89361059465E-05  4.97726003818E-05  5.06233935220E-05
  5.14887297836E-05  5.23688577609E-05  5.32640302976E-05  5.41745045595E-05
  5.51005421083E-05  5.60424089766E-05  5.70003757445E-05  5.79747176173E-05
  5.89657145047E-05  5.99736511008E-05  6.09988169663E-05  6.20415066116E-05
  6.31020195812E-05  6.41806605399E-05  6.52777393604E-05  6.63935712123E-05
  6.75284766524E-05  6.86827817171E-05  6.98568180159E-05  7.10509228268E-05
  7.22654391929E-05  7.35007160212E-05  7.47571081830E-05  7.60349766154E-05
  7.73346884252E-05  7.86566169945E-05  8.00011420877E-05  8.13686499611E-05
  8.27595334729E-05  8.41741921973E-05  8.56130325383E-05  8.70764678468E-05
  8.85649185396E-05  9.00788122196E-05  9.16185837993E-05  9.31846756252E-05
  9.47775376052E-05  9.63976273378E-05  9.80454102433E-05  9.97213596979E-05
  1.01425957169E-04  1.03159692356E-04  1.04923063326E-04  1.06716576661E-04
  1.08540747604E-04  1.10396100203E-04  1.12283167466E-04  1.14202491510E-04
  1.16154623720E-04  1.18140124905E-04  1.20159565463E-04  1.22213525538E-04
  1.24302595194E-04  1.26427374580E-04  1.28588474105E-04  1.30786514610E-04
  1.33022127550E-04  1.35295955173E-04  1.37608650706E-04  1.39960878541E-04
  1.42353314428E-04  1.44786645668E-04  1.47261571310E-04  1.49778802351E-04
  1.52339061944E-04  1.54943085602E-04  1.57591621409E-04  1.60285430240E-04
  1.63025285974E-04  1.65811975717E-04  1.68646300033E-04  1.71529073167E-04
  1.74461123284E-04  1.77443292706E-04  1.80476438153E-04  1.83561430988E-04
  1.86699157470E-04  1.89890519007E-04  1.93136432415E-04  1.96437830184E-04
  1.99795660739E-04  2.03210888722E-04  2.06684495261E-04  2.10217478256E-04
  2.13810852664E-04  2.17465650793E-04  2.21182922595E-04  2.24963735971E-04
  2.28809177075E-04  2.32720350628E-04  2.36698380234E-04  2.40744408705E-04
  2.44859598386E-04  2.49045131491E-04  2.53302210443E-04  2.57632058218E-04
  2.62035918699E-04  2.66515057028E-04  2.71070759976E-04  2.75704336308E-04
  2.80417117160E-04  2.85210456424E-04  2.90085731133E-04  2.95044341859E-04
  3.00087713115E-04  3.05217293765E-04  3.10434557436E-04  3.15741002949E-04
  3.21138154742E-04  3.26627563312E-04  3.32210805661E-04  3.37889485746E-04
  3.43665234942E-04  3.49539712509E-04  3.55514606072E-04  3.61591632102E-04
  3.67772536411E-04  3.74059094652E-04  3.80453112834E-04  3.86956427832E-04
  3.93570907924E-04  4.00298453322E-04  4.07140996720E-04  4.14100503847E-04
  4.21178974036E-04  4.28378440794E-04  4.35700972389E-04  4.43148672442E-04
  4.50723680533E-04  4.58428172815E-04  4.66264362641E-04  4.74234501195E-04
  4.82340878145E-04  4.90585822296E-04  4.98971702260E-04  5.07500927138E-04
  5.16175947212E-04  5.24999254648E-04  5.33973384210E-04  5.43100913992E-04
  5.52384466158E-04  5.61826707692E-04  5.71430351167E-04  5.81198155524E-04
  5.91132926865E-04  6.01237519256E-04  6.11514835553E-04  6.21967828228E-04
  6.32599500225E-04  6.43412905817E-04  6.54411151486E-04  6.65597396816E-04
  6.76974855398E-04  6.88546795755E-04  7.00316542283E-04  7.12287476203E-04
  7.24463036530E-04  7.36846721069E-04  7.49442087413E-04  7.62252753965E-04
  7.75282400984E-04  7.88534771634E-04  8.02013673066E-04  8.15722977506E-04
  8.29666623372E-04  8.43848616404E-04  8.58273030815E-04  8.72944010460E-04
  8.87865770026E-04  9.03042596247E-04  9.18478849131E-04  9.34178963216E-04
  9.50147448839E-04  9.66388893438E-04  9.82907962866E-04  9.99709402732E-04
  1.01679803976E-03  1.03417878320E-03  1.05185662618E-03  1.06983664722E-03
  1.08812401163E-03  1.10672397300E-03  1.12564187476E-03  1.14488315165E-03
  1.16445333131E-03  1.18435803589E-03  1.20460298360E-03  1.22519399045E-03
  1.24613697182E-03  1.26743794423E-03  1.28910302703E-03  1.31113844419E-03
  1.33355052605E-03  1.35634571117E-03  1.37953054817E-03  1.40311169759E-03
  1.42709593386E-03  1.45149014718E-03  1.47630134553E-03  1.50153665668E-03
  1.52720333026E-03  1.55330873981E-03  1.57986038490E-03  1.60686589330E-03
  1.63433302318E-03  1.66226966532E-03  1.69068384536E-03  1.71958372615E-03
  1.74897761008E-03  1.77887394143E-03  1.80928130883E-03  1.84020844775E-03
  1.87166424295E-03  1.90365773106E-03  1.93619810320E-03  1.96929470759E-03
  2.00295705224E-03  2.03719480770E-03  2.07201780980E-03  2.10743606252E-03
  2.14345974084E-03  2.18009919367E-03  2.21736494681E-03  2.25526770599E-03
  2.29381835994E-03  2.33302798352E-03  2.37290784089E-03  2.41346938877E-03
  2.45472427970E-03  2.49668436542E-03  2.53936170024E-03  2.58276854454E-03
  2.62691736826E-03  2.67182085451E-03  2.71749190319E-03  2.76394363470E-03
  2.81118939374E-03  2.85924275309E-03  2.90811751756E-03  2.95782772791E-03
  3.00838766494E-03  3.05981185352E-03  3.11211506684E-03  3.16531233060E-03
  3.21941892734E-03  3.27445040084E-03  3.33042256057E-03  3.38735148626E-03
  3.44525353249E-03  3.50414533338E-03  3.56404380742E-03  3.62496616228E-03
  3.68692989978E-03  3.74995282088E-03  3.81405303087E-03  3.87924894449E-03
  3.94555929126E-03  4.01300312087E-03  4.08159980862E-03  4.15136906101E-03
  4.22233092140E-03  4.29450577576E-03  4.36791435853E-03  4.44257775857E-03
  4.51851742523E-03  4.59575517451E-03  4.67431319532E-03  4.75421405586E-03
  4.83548071010E-03  4.91813650437E-03  5.00220518410E-03  5.08771090057E-03
  5.17467821794E-03  5.26313212023E-03  5.35309801852E-03  5.44460175829E-03
  5.53766962679E-03  5.63232836061E-03  5.72860515339E-03  5.82652766356E-03
  5.92612402239E-03  6.02742284198E-03  6.13045322351E-03  6.23524476562E-03
  6.34182757289E-03  6.45023226451E-03  6.56048998304E-03  6.67263240339E-03
  6.78669174191E-03  6.90270076564E-03  7.02069280173E-03  7.14070174700E-03
  7.26276207770E-03  7.38690885941E-03  7.51317775709E-03  7.64160504536E-03
  7.77222761888E-03  7.90508300300E-03  8.04020936450E-03  8.17764552256E-03
  8.31743095993E-03  8.45960583427E-03  8.60421098967E-03  8.75128796838E-03
  8.90087902279E-03  9.05302712749E-03  9.20777599171E-03  9.36517007179E-03
  9.52525458401E-03  9.68807551755E-03  9.85367964771E-03  1.00221145494E-02
  1.01934286106E-02  1.03676710466E-02  1.05448919139E-02  1.07251421245E-02
  1.09084734610E-02  1.10949385908E-02  1.12845910818E-02  1.14774854174E-02
  1.16736770125E-02  1.18732222291E-02  1.20761783926E-02  1.22826038086E-02
  1.24925577789E-02  1.27061006194E-02  1.29232936766E-02  1.31441993461E-02
  1.33688810897E-02  1.35974034542E-02  1.38298320895E-02  1.40662337680E-02
  1.43066764032E-02  1.45512290697E-02  1.47999620228E-02  1.50529467185E-02
  1.53102558346E-02  1.55719632909E-02  1.58381442709E-02  1.61088752433E-02
  1.63842339838E-02  1.66642995977E-02  1.69491525424E-02  1.72388746506E-02
  1.75335491540E-02  1.78332607067E-02  1.81380954101E-02  1.84481408374E-02
  1.87634860585E-02  1.90842216661E-02  1.94104398013E-02  1.97422341802E-02
  2.00797001210E-02  2.04229345711E-02  2.07720361351E-02  2.11271051031E-02
  2.14882434795E-02  2.18555550125E-02  2.22291452235E-02  2.26091214378E-02
  2.29955928152E-02  2.33886703814E-02  2.37884670601E-02  2.41950977050E-02
  2.46086791332E-02  2.50293301588E-02  2.54571716266E-02  2.58923264472E-02
  2.63349196321E-02  2.67850783298E-02  2.72429318623E-02  2.77086117618E-02
  2.81822518094E-02  2.86639880725E-02  2.91539589448E-02  2.96523051853E-02
  3.01591699593E-02  3.06746988792E-02  3.11990400465E-02  3.17323440943E-02
  3.22747642305E-02  3.28264562819E-02  3.33875787390E-02  3.39582928014E-02
  3.45387624242E-02  3.51291543651E-02  3.57296382322E-02  3.63403865330E-02
  3.69615747237E-02  3.75933812595E-02  3.82359876463E-02  3.88895784924E-02
  3.95543415619E-02  4.02304678284E-02  4.09181515297E-02  4.16175902242E-02
  4.23289848470E-02  4.30525397680E-02  4.37884628507E-02  4.45369655113E-02
  4.52982627804E-02  4.60725733637E-02  4.68601197059E-02  4.76611280536E-02
  4.84758285212E-02  4.93044551562E-02  5.01472460071E-02  5.10044431915E-02
  5.18762929653E-02  5.27630457943E-02  5.36649564253E-02  5.45822839599E-02
  5.55152919284E-02  5.64642483660E-02  5.74294258896E-02  5.84111017759E-02
  5.94095580414E-02  6.04250815233E-02  6.14579639619E-02  6.25085020843E-02
  6.35769976897E-02  6.46637577363E-02  6.57690944292E-02  6.68933253102E-02
  6.80367733491E-02  6.91997670365E-02  7.03826404779E-02  7.15857334899E-02
  7.28093916978E-02  7.40539666351E-02  7.53198158441E-02  7.66073029785E-02
  7.79167979088E-02  7.92486768273E-02  8.06033223571E-02  8.19811236617E-02
  8.33824765568E-02  8.48077836238E-02  8.62574543259E-02  8.77319051256E-02
  8.92315596038E-02  9.07568485825E-02  9.23082102475E-02  9.38860902751E-02
  9.54909419597E-02  9.71232263440E-02  9.87834123519E-02  1.00471976923E-01
  1.02189405148E-01  1.03936190412E-01  1.05712834532E-01  1.07519847904E-01
  1.09357749648E-01  1.11227067757E-01  1.13128339251E-01  1.15062110327E-01
  1.17028936520E-01  1.19029382863E-01  1.21064024044E-01  1.23133444577E-01
  1.25238238965E-01  1.27379011876E-01  1.29556378312E-01  1.31770963789E-01
  1.34023404513E-01  1.36314347568E-01  1.38644451098E-01  1.41014384495E-01
  1.43424828597E-01  1.45876475876E-01  1.48370030644E-01  1.50906209251E-01
  1.53485740291E-01  1.56109364814E-01  1.58777836538E-01  1.61491922061E-01
  1.64252401088E-01  1.67060066652E-01  1.69915725340E-01  1.72820197528E-01
  1.75774317614E-01  1.78778934261E-01  1.81834910636E-01  1.84943124662E-01
  1.88104469269E-01  1.91319852650E-01  1.94590198522E-01  1.97916446393E-01
  2.01299551830E-01  2.04740486732E-01  2.08240239614E-01  2.11799815887E-01
  2.15420238149E-01  2.19102546477E-01  2.22847798726E-01  2.26657070836E-01
  2.30531457136E-01  2.34472070663E-01  2.38480043479E-01  2.42556526996E-01
  2.46702692310E-01  2.50919730533E-01  2.55208853140E-01  2.59571292311E-01
  2.64008301292E-01  2.68521154749E-01  2.73111149138E-01  2.77779603075E-01
  2.82527857716E-01  2.87357277144E-01  2.92269248757E-01  2.97265183670E-01
  3.02346517118E-01  3.07514708869E-01  3.12771243645E-01  3.18117631548E-01
  3.23555408490E-01  3.29086136639E-01  3.34711404868E-01  3.40432829207E-01
  3.46252053309E-01  3.52170748926E-01  3.58190616385E-01  3.64313385076E-01
  3.70540813954E-01  3.76874692036E-01  3.83316838925E-01  3.89869105325E-01
  3.96533373574E-01  4.03311558187E-01  4.10205606408E-01  4.17217498761E-01
  4.24349249627E-01  4.31602907822E-01  4.38980557181E-01  4.46484317158E-01
  4.54116343441E-01  4.61878828561E-01  4.69774002531E-01  4.77804133481E-01
  4.85971528313E-01  4.94278533361E-01  5.02727535067E-01  5.11320960666E-01
  5.20061278882E-01  5.28951000640E-01  5.37992679784E-01  5.47188913815E-01
  5.56542344633E-01  5.66055659296E-01  5.75731590797E-01  5.85572918843E-01
  5.95582470657E-01  6.05763121790E-01  6.16117796946E-01  6.26649470822E-01
  6.37361168965E-01  6.48255968639E-01  6.59336999708E-01  6.70607445538E-01
  6.82070543911E-01  6.93729587952E-01  7.05587927080E-01  7.17648967965E-01
  7.29916175512E-01  7.42393073851E-01  7.55083247355E-01  7.67990341664E-01
  7.81118064737E-01  7.94470187915E-01  8.08050547004E-01  8.21863043379E-01
  8.35911645102E-01  8.50200388065E-01  8.64733377148E-01  8.79514787397E-01
  8.94548865225E-01  9.09839929631E-01  9.25392373443E-01  9.41210664577E-01
  9.57299347322E-01  9.73663043644E-01  9.90306454518E-01  1.00723436127E+00
  1.02445162697E+00  1.04196319779E+00  1.05977410448E+00  1.07788946376E+00
  1.09631447983E+00  1.11505444583E+00  1.13411474540E+00  1.15350085418E+00
  1.17321834144E+00  1.19327287163E+00  1.21367020602E+00  1.23441620438E+00
  1.25551682663E+00  1.27697813456E+00  1.29880629360E+00  1.32100757456E+00
  1.34358835543E+00  1.36655512324E+00  1.38991447589E+00
  </PP_RAB>
</PP_MESH>


<PP_LOCAL>
 -4.93937496487E+00 -4.93937496487E+00 -4.93937490015E+00 -4.93937479184E+00
 -4.93937463493E+00 -4.93937442844E+00 -4.93937416960E+00 -4.93937385576E+00
 -4.93937348431E+00 -4.93937305243E+00 -4.93937255722E+00 -4.93937199565E+00
 -4.93937136462E+00 -4.93937066085E+00 -4.93936988101E+00 -4.93936902151E+00
 -4.93936807880E+00 -4.93936704902E+00 -4.93936592827E+00 -4.93936471244E+00
 -4.93936339733E+00 -4.93936197848E+00 -4.93936045135E+00 -4.93935881119E+00
 -4.93935705311E+00 -4.93935517189E+00 -4.93935316232E+00 -4.93935101884E+00
 -4.93934873578E+00 -4.93934630712E+00 -4.93934372677E+00 -4.93934098829E+00
 -4.93933808509E+00 -4.93933501024E+00 -4.93933175668E+00 -4.93932831692E+00
 -4.93932468334E+00 -4.93932084793E+00 -4.93931680245E+00 -4.93931253829E+00
 -4.93930804664E+00 -4.93930331823E+00 -4.93929834352E+00 -4.93929311253E+00
 -4.93928761506E+00 -4.93928184040E+00 -4.93927577759E+00 -4.93926941503E+00
 -4.93926274101E+00 -4.93925574308E+00 -4.93924840852E+00 -4.93924072412E+00
 -4.93923267620E+00 -4.93922425045E+00 -4.93921543222E+00 -4.93920620621E+00
 -4.93919655662E+00 -4.93918646701E+00 -4.93917592044E+00 -4.93916489923E+00
 -4.93915338524E+00 -4.93914135946E+00 -4.93912880237E+00 -4.93911569361E+00
 -4.93910201220E+00 -4.93908773631E+00 -4.93907284346E+00 -4.93905731012E+00
 -4.93904111220E+00 -4.93902422450E+00 -4.93900662113E+00 -4.93898827505E+00
 -4.93896915849E+00 -4.93894924243E+00 -4.93892849707E+00 -4.93890689131E+00
 -4.93888439316E+00 -4.93886096927E+00 -4.93883658533E+00 -4.93881120554E+00
 -4.93878479315E+00 -4.93875730978E+00 -4.93872871596E+00 -4.93869897055E+00
 -4.93866803127E+00 -4.93863585399E+00 -4.93860239339E+00 -4.93856760214E+00
 -4.93853143166E+00 -4.93849383126E+00 -4.93845474881E+00 -4.93841412999E+00
 -4.93837191896E+00 -4.93832805749E+00 -4.93828248574E+00 -4.93823514130E+00
 -4.93818596007E+00 -4.93813487517E+00 -4.93808181787E+00 -4.93802671663E+00
 -4.93796949774E+00 -4.93791008455E+00 -4.93784839817E+00 -4.93778435647E+00
 -4.93771787491E+00 -4.93764886553E+00 -4.93757723787E+00 -4.93750289770E+00
 -4.93742574809E+00 -4.93734568820E+00 -4.93726261428E+00 -4.93717641826E+00
 -4.93708698914E+00 -4.93699421122E+00 -4.93689796568E+00 -4.93679812869E+00
 -4.93669457303E+00 -4.93658716617E+00 -4.93647577196E+00 -4.93636024866E+00
 -4.93624045053E+00 -4.93611622584E+00 -4.93598741877E+00 -4.93585386697E+00
 -4.93571540372E+00 -4.93557185536E+00 -4.93542304358E+00 -4.93526878266E+00
 -4.93510888191E+00 -4.93494314274E+00 -4.93477136122E+00 -4.93459332507E+00
 -4.93440881624E+00 -4.93421760780E+00 -4.93401946674E+00 -4.93381415050E+00
 -4.93360141008E+00 -4.93338098628E+00 -4.93315261300E+00 -4.93291601339E+00
 -4.93267090322E+00 -4.93241698676E+00 -4.93215396040E+00 -4.93188150838E+00
 -4.93159930662E+00 -4.93130701792E+00 -4.93100429628E+00 -4.93069078192E+00
 -4.93036610559E+00 -4.93002988336E+00 -4.92968172129E+00 -4.92932120981E+00
 -4.92894792880E+00 -4.92856144156E+00 -4.92816130015E+00 -4.92774703895E+00
 -4.92731818064E+00 -4.92687422901E+00 -4.92641467549E+00 -4.92593899153E+00
 -4.92544663552E+00 -4.92493704469E+00 -4.92440964240E+00 -4.92386382973E+00
 -4.92329899311E+00 -4.92271449543E+00 -4.92210968411E+00 -4.92148388168E+00
 -4.92083639457E+00 -4.92016650278E+00 -4.91947346943E+00 -4.91875652992E+00
 -4.91801490188E+00 -4.91724777366E+00 -4.91645431523E+00 -4.91563366567E+00
 -4.91478494491E+00 -4.91390724042E+00 -4.91299961978E+00 -4.91206111653E+00
 -4.91109074362E+00 -4.91008747839E+00 -4.90905027677E+00 -4.90797805759E+00
 -4.90686971770E+00 -4.90572411505E+00 -4.90454008524E+00 -4.90331642333E+00
 -4.90205190157E+00 -4.90074525014E+00 -4.89939517606E+00 -4.89800034279E+00
 -4.89655939044E+00 -4.89507091418E+00 -4.89353348580E+00 -4.89194563083E+00
 -4.89030585161E+00 -4.88861260308E+00 -4.88686431741E+00 -4.88505937837E+00
 -4.88319614772E+00 -4.88127293798E+00 -4.87928804074E+00 -4.87723969780E+00
 -4.87512613150E+00 -4.87294551409E+00 -4.87069600032E+00 -4.86837569484E+00
 -4.86598268725E+00 -4.86351501756E+00 -4.86097071358E+00 -4.85834775452E+00
 -4.85564411099E+00 -4.85285770639E+00 -4.84998645978E+00 -4.84702824508E+00
 -4.84398093683E+00 -4.84084236708E+00 -4.83761037435E+00 -4.83428275802E+00
 -4.83085733058E+00 -4.82733186954E+00 -4.82370417301E+00 -4.81997200918E+00
 -4.81613317535E+00 -4.81218544437E+00 -4.80812662804E+00 -4.80395452012E+00
 -4.79966696371E+00 -4.79526179142E+00 -4.79073689646E+00 -4.78609016957E+00
 -4.78131957466E+00 -4.77642308162E+00 -4.77139874665E+00 -4.76624464109E+00
 -4.76095893621E+00 -4.75553982787E+00 -4.74998562571E+00 -4.74429467333E+00
 -4.73846544204E+00 -4.73249644596E+00 -4.72638634026E+00 -4.72013383084E+00
 -4.71373777699E+00 -4.70719709512E+00 -4.70051086535E+00 -4.69367822904E+00
 -4.68669849917E+00 -4.67957105062E+00 -4.67229543415E+00 -4.66487125890E+00
 -4.65729830931E+00 -4.64957641931E+00 -4.64170559139E+00 -4.63368586170E+00
 -4.62551742100E+00 -4.61720046946E+00 -4.60873533885E+00 -4.60012233649E+00
 -4.59136186753E+00 -4.58245426750E+00 -4.57339992392E+00 -4.56419909658E+00
 -4.55485203775E+00 -4.54535879968E+00 -4.53571935261E+00 -4.52593337918E+00
 -4.51600038960E+00 -4.50591950286E+00 -4.49568955877E+00 -4.48530888636E+00
 -4.47477541255E+00 -4.46408641858E+00 -4.45323864600E+00 -4.44222804232E+00
 -4.43104986546E+00 -4.41969842091E+00 -4.40816716643E+00 -4.39644844407E+00
 -4.38453358772E+00 -4.37241265480E+00 -4.36007454042E+00 -4.34750671451E+00
 -4.33469534838E+00 -4.32162506489E+00 -4.30827908441E+00 -4.29463899768E+00
 -4.28068494087E+00 -4.26639540291E+00 -4.25174744133E+00 -4.23671653920E+00
 -4.22127687619E+00 -4.20540125292E+00 -4.18906143505E+00 -4.17222816561E+00
 -4.15487160219E+00 -4.13696144005E+00 -4.11846746335E+00 -4.09935980082E+00
 -4.07960960859E+00 -4.05918947334E+00 -4.03807423266E+00 -4.01624152238E+00
 -3.99367271384E+00 -3.97035356605E+00 -3.94627520988E+00 -3.92143480172E+00
 -3.89583640540E+00 -3.86949144687E+00 -3.84241922960E+00 -3.81464685970E+00
 -3.78620898803E+00 -3.75714672560E+00 -3.72750605858E+00 -3.69733513515E+00
 -3.66668068230E+00 -3.63558295592E+00 -3.60406943911E+00 -3.57214675125E+00
 -3.53979101554E+00 -3.50693633661E+00 -3.47346199204E+00 -3.43917877929E+00
 -3.40381664060E+00 -3.36701668839E+00 -3.32833418878E+00 -3.28726217972E+00
 -3.24329127117E+00 -3.19602628572E+00 -3.14538597211E+00 -3.09191202921E+00
 -3.03763675683E+00 -2.98577821822E+00 -2.93696871798E+00 -2.88876004707E+00
 -2.83989121894E+00 -2.79060422952E+00 -2.74101344540E+00 -2.69119695039E+00
 -2.64124563313E+00 -2.59125939006E+00 -2.54134773139E+00 -2.49163059975E+00
 -2.44223906458E+00 -2.39331628193E+00 -2.34501829377E+00 -2.29751514896E+00
 -2.25099182830E+00 -2.20564954790E+00 -2.16170683183E+00 -2.11940101920E+00
 -2.07898950515E+00 -2.04075146952E+00 -2.00498930244E+00 -1.97119169960E+00
 -1.93798363940E+00 -1.90533633838E+00 -1.87324028214E+00 -1.84168611953E+00
 -1.81066465989E+00 -1.78016687073E+00 -1.75018387597E+00 -1.72070694857E+00
 -1.69172746977E+00 -1.66323745679E+00 -1.63522825921E+00 -1.60769090684E+00
 -1.58061830293E+00 -1.55400284556E+00 -1.52783630584E+00 -1.50211118723E+00
 -1.47682000961E+00 -1.45195542666E+00 -1.42751021735E+00 -1.40347728369E+00
 -1.37984964870E+00 -1.35662045420E+00 -1.33378295891E+00 -1.31133053629E+00
 -1.28925667265E+00 -1.26755496517E+00 -1.24621911999E+00 -1.22524295038E+00
 -1.20462037479E+00 -1.18434541517E+00 -1.16441219507E+00 -1.14481493799E+00
 -1.12554796561E+00 -1.10660569609E+00 -1.08798264247E+00 -1.06967341098E+00
 -1.05167269948E+00 -1.03397529586E+00 -1.01657607653E+00 -9.99470004856E-01
 -9.82652129724E-01 -9.66117584025E-01 -9.49861583235E-01 -9.33879424017E-01
 -9.18166482802E-01 -9.02718214448E-01 -8.87530150870E-01 -8.72597899757E-01
 -8.57917143251E-01 -8.43483636686E-01 -8.29293207319E-01 -8.15341753136E-01
 -8.01625241598E-01 -7.88139708496E-01 -7.74881256768E-01 -7.61846055341E-01
 -7.49030338024E-01 -7.36430402391E-01 -7.24042608703E-01 -7.11863378825E-01
 -6.99889195189E-01 -6.88116599749E-01 -6.76542192989E-01 -6.65162632899E-01
 -6.53974634015E-01 -6.42974966447E-01 -6.32160454946E-01 -6.21527977953E-01
 -6.11074466704E-01 -6.00796904324E-01 -5.90692324950E-01 -5.80757812852E-01
 -5.70990501600E-01 -5.61387573205E-01 -5.51946257311E-01 -5.42663830377E-01
 -5.33537614889E-01 -5.24564978574E-01 -5.15743333620E-01 -5.07070135946E-01
 -4.98542884439E-01 -4.90159120233E-01 -4.81916425987E-01 -4.73812425187E-01
 -4.65844781440E-01 -4.58011197813E-01 -4.50309416145E-01 -4.42737216395E-01
 -4.35292416005E-01 -4.27972869247E-01 -4.20776466613E-01 -4.13701134193E-01
 -4.06744833082E-01 -3.99905558767E-01 -3.93181340568E-01 -3.86570241048E-01
 -3.80070355455E-01 -3.73679811175E-01 -3.67396767174E-01 -3.61219413480E-01
 -3.55145970646E-01 -3.49174689231E-01 -3.43303849307E-01 -3.37531759942E-01
 -3.31856758724E-01 -3.26277211269E-01 -3.20791510753E-01 -3.15398077439E-01
 -3.10095358227E-01 -3.04881826199E-01 -2.99755980178E-01 -2.94716344288E-01
 -2.89761467534E-01 -2.84889923377E-01 -2.80100309321E-01 -2.75391246506E-01
 -2.70761379312E-01 -2.66209374960E-01 -2.61733923135E-01 -2.57333735597E-01
 -2.53007545813E-01 -2.48754108593E-01 -2.44572199723E-01 -2.40460615615E-01
 -2.36418172958E-01 -2.32443708376E-01 -2.28536078088E-01 -2.24694157582E-01
 -2.20916841288E-01 -2.17203042255E-01 -2.13551691843E-01 -2.09961739408E-01
 -2.06432152002E-01 -2.02961914069E-01 -1.99550027161E-01 -1.96195509642E-01
 -1.92897396404E-01 -1.89654738593E-01 -1.86466603330E-01 -1.83332073444E-01
 -1.80250247208E-01 -1.77220238075E-01 -1.74241174428E-01 -1.71312199317E-01
 -1.68432470225E-01 -1.65601158818E-01 -1.62817450704E-01 -1.60080545200E-01
 -1.57389655105E-01 -1.54744006644E-01 -1.52142838514E-01 -1.49585402796E-01
 -1.47070963966E-01 -1.44598798876E-01 -1.42168196552E-01 -1.39778457985E-01
 -1.37428895929E-01 -1.35118834706E-01 -1.32847610006E-01 -1.30614568703E-01
 -1.28419068656E-01 -1.26260478537E-01 -1.24138177634E-01 -1.22051555687E-01
 -1.20000012699E-01 -1.17982958773E-01 -1.15999813934E-01 -1.14050007969E-01
 -1.12132980258E-01 -1.10248179612E-01 -1.08395064117E-01 -1.06573100976E-01
 -1.04781766356E-01 -1.03020545238E-01 -1.01288931265E-01 -9.95864266005E-02
 -9.79125417827E-02 -9.62667955845E-02 -9.46487148729E-02 -9.30578344750E-02
 -9.14936970429E-02 -8.99558529211E-02 -8.84438600202E-02 -8.69572836842E-02
 -8.54956965710E-02 -8.40586785246E-02 -8.26458164712E-02 -8.12567042441E-02
 -7.98909425495E-02 -7.85481387952E-02 -7.72279069923E-02 -7.59298676444E-02
 -7.46536476376E-02 -7.33988801329E-02 -7.21652044616E-02 -7.09522660206E-02
 -6.97597161707E-02 -6.85872121364E-02 -6.74344169062E-02 -6.63009991373E-02
 -6.51866330586E-02 -6.40909983774E-02 -6.30137801883E-02 -6.19546688809E-02
 -6.09133600513E-02 -5.98895544154E-02 -5.88829577213E-02 -5.78932806653E-02
 -5.69202388093E-02 -5.59635524977E-02 -5.50229467775E-02 -5.40981513195E-02
 -5.31889003399E-02 -5.22949325246E-02 -5.14159909528E-02 -5.05518230245E-02
 -4.97021803867E-02 -4.88668188627E-02 -4.80454983811E-02 -4.72379829074E-02
 -4.64440403760E-02 -4.56634426230E-02 -4.48959653209E-02 -4.41413879142E-02
 -4.33994935557E-02 -4.26700690439E-02 -4.19529047624E-02 -4.12477946187E-02
 -4.05545359859E-02 -3.98729296434E-02 -3.92027797204E-02 -3.85438936394E-02
 -3.78960820601E-02 -3.72591588260E-02 -3.66329409104E-02 -3.60172483634E-02
 -3.54119042607E-02 -3.48167346525E-02 -3.42315685133E-02 -3.36562376933E-02
 -3.30905768690E-02 -3.25344234970E-02 -3.19876177660E-02 -3.14500025517E-02
 -3.09214233712E-02 -3.04017283386E-02 -2.98907681217E-02 -2.93883958986E-02
 -2.88944673155E-02 -2.84088404456E-02 -2.79313757480E-02 -2.74619360276E-02
 -2.70003863957E-02 -2.65465942310E-02 -2.61004291421E-02 -2.56617629291E-02
 -2.52304695475E-02 -2.48064250716E-02 -2.43895076590E-02
</PP_LOCAL>


<PP_NONLOCAL>
  <PP_BETA>
    1    0             Beta    L
   395
  0.00000000000E+00  7.37585433250E-05  1.48777835528E-04  2.25077967342E-04
  3.02686005315E-04  3.81617692718E-04  4.61898757405E-04  5.43554967905E-04
  6.26602554151E-04  7.11074954615E-04  7.96986816818E-04  8.84369100380E-04
  9.73244495360E-04  1.06364240686E-03  1.15557858938E-03  1.24909355944E-03
  1.34420361494E-03  1.44093640159E-03  1.53933213553E-03  1.63939932288E-03
  1.74118375272E-03  1.84470674854E-03  1.94999568137E-03  2.05708938367E-03
  2.16601427605E-03  2.27679374868E-03  2.38947654123E-03  2.50408150823E-03
  2.62064087283E-03  2.73920134272E-03  2.85978278660E-03  2.98242795003E-03
  3.10716755428E-03  3.23404173666E-03  3.36308441643E-03  3.49433406869E-03
  3.62782611843E-03  3.76359801973E-03  3.90169568977E-03  4.04215304354E-03
  4.18500913296E-03  4.33030774049E-03  4.47809460970E-03  4.62840479871E-03
  4.78128571472E-03  4.93677578355E-03  5.09493271635E-03  5.25578763331E-03
  5.41939517998E-03  5.58579681849E-03  5.75504890672E-03  5.92718890507E-03
  6.10227795939E-03  6.28035457622E-03  6.46148047309E-03  6.64570161230E-03
  6.83307438627E-03  7.02364469507E-03  7.21748525949E-03  7.41462860859E-03
  7.61515323579E-03  7.81909367304E-03  8.02653652624E-03  8.23751751912E-03
  8.45210996227E-03  8.67036608407E-03  8.89236499600E-03  9.11815372368E-03
  9.34780284894E-03  9.58138241543E-03  9.81895914375E-03  1.00605937042E-02
  1.03063631952E-02  1.05563384705E-02  1.08105890437E-02  1.10691829288E-02
  1.13322096766E-02  1.15997266948E-02  1.18718274675E-02  1.21485756445E-02
  1.24300662331E-02  1.27163654700E-02  1.30075681110E-02  1.33037479651E-02
  1.36050002064E-02  1.39114054082E-02  1.42230527469E-02  1.45400335744E-02
  1.48624376229E-02  1.51903637225E-02  1.55238934256E-02  1.58631398574E-02
  1.62081886255E-02  1.65591443917E-02  1.69161061340E-02  1.72791820662E-02
  1.76484701167E-02  1.80240815164E-02  1.84061256190E-02  1.87947107099E-02
  1.91899488043E-02  1.95919536409E-02  2.00008476871E-02  2.04167433178E-02
  2.08397585916E-02  2.12700254339E-02  2.17076624571E-02  2.21527946825E-02
  2.26055579892E-02  2.30660748351E-02  2.35344863374E-02  2.40109278471E-02
  2.44955316913E-02  2.49884475800E-02  2.54898098135E-02  2.59997708618E-02
  2.65184773772E-02  2.70460788462E-02  2.75827289137E-02  2.81285873924E-02
  2.86838096751E-02  2.92485587206E-02  2.98230007090E-02  3.04073033627E-02
  3.10016334876E-02  3.16061700574E-02  3.22210898820E-02  3.28465669970E-02
  3.34827900531E-02  3.41299471268E-02  3.47882208051E-02  3.54578113825E-02
  3.61389142635E-02  3.68317248602E-02  3.75364535627E-02  3.82533052272E-02
  3.89824902587E-02  3.97242246896E-02  4.04787296745E-02  4.12462248887E-02
  4.20269405280E-02  4.28211044043E-02  4.36289574144E-02  4.44507342668E-02
  4.52866817575E-02  4.61370499605E-02  4.70020891466E-02  4.78820610788E-02
  4.87772243350E-02  4.96878524663E-02  5.06142139761E-02  5.15565887847E-02
  5.25152596166E-02  5.34905154829E-02  5.44826497494E-02  5.54919638160E-02
  5.65187623509E-02  5.75633544554E-02  5.86260616464E-02  5.97072032403E-02
  6.08071124898E-02  6.19261219783E-02  6.30645789649E-02  6.42228261364E-02
  6.54012275468E-02  6.66001387701E-02  6.78199372558E-02  6.90609972173E-02
  7.03237031336E-02  7.16084516837E-02  7.29156409627E-02  7.42456838114E-02
  7.55989928069E-02  7.69759994270E-02  7.83771374759E-02  7.98028479050E-02
  8.12535896984E-02  8.27298203806E-02  8.42320179041E-02  8.57606612865E-02
  8.73162455544E-02  8.88992739572E-02  9.05102632262E-02  9.21497354420E-02
  9.38182339422E-02  9.55163018755E-02  9.72445058633E-02  9.90034190950E-02
  1.00793627586E-01  1.02615733903E-01  1.04470352090E-01  1.06358110997E-01
  1.08279653452E-01  1.10235640311E-01  1.12226741999E-01  1.14253653878E-01
  1.16317079081E-01  1.18417743095E-01  1.20556388441E-01  1.22733775738E-01
  1.24950682351E-01  1.27207909552E-01  1.29506276337E-01  1.31846620672E-01
  1.34229808206E-01  1.36656720322E-01  1.39128267490E-01  1.41645379349E-01
  1.44209015523E-01  1.46820156859E-01  1.49479816099E-01  1.52189028228E-01
  1.54948863243E-01  1.57760416900E-01  1.60624817279E-01  1.63543227027E-01
  1.66516840123E-01  1.69546886402E-01  1.72634632574E-01  1.75781384291E-01
  1.78988482562E-01  1.82257316795E-01  1.85589311892E-01  1.88985941676E-01
  1.92448724530E-01  1.95979229399E-01  1.99579072238E-01  2.03249924953E-01
  2.06993512043E-01  2.10811616245E-01  2.14706079074E-01  2.18678804751E-01
  2.22731762039E-01  2.26866987808E-01  2.31086588289E-01  2.35392744991E-01
  2.39787715092E-01  2.44273835870E-01  2.48853529480E-01  2.53529304589E-01
  2.58303760716E-01  2.63179593704E-01  2.68159597668E-01  2.73246670716E-01
  2.78443819758E-01  2.83754163271E-01  2.89180937690E-01  2.94727503961E-01
  3.00397347457E-01  3.06194089341E-01  3.12121489068E-01  3.18183449564E-01
  3.24384024891E-01  3.30727424124E-01  3.37218020951E-01  3.43860353813E-01
  3.50659140157E-01  3.57619274454E-01  3.64745842114E-01  3.72044119033E-01
  3.79519584478E-01  3.87177920736E-01  3.95025025076E-01  4.03067010657E-01
  4.11310215242E-01  4.19761204773E-01  4.28426778189E-01  4.37313970719E-01
  4.46430058564E-01  4.55782558317E-01  4.65379232149E-01  4.75228082172E-01
  4.85337353475E-01  4.95715527968E-01  5.06371319407E-01  5.17313664493E-01
  5.28551714663E-01  5.40094818195E-01  5.51952507028E-01  5.64134472291E-01
  5.76650539564E-01  5.89510637939E-01  6.02724762926E-01  6.16302932872E-01
  6.30255139288E-01  6.44591287872E-01  6.59321131520E-01  6.74454192932E-01
  6.89999676768E-01  7.05966369803E-01  7.22362527643E-01  7.39195747989E-01
  7.56472826052E-01  7.74199597032E-01  7.92380754674E-01  8.11019656303E-01
  8.30118100386E-01  8.49676086528E-01  8.69691548066E-01  8.90160060658E-01
  9.11074524417E-01  9.32424816559E-01  9.54197417919E-01  9.76375008670E-01
  9.98936034007E-01  1.02185424423E+00  1.04509820051E+00  1.06863076113E+00
  1.09240853756E+00  1.11638133253E+00  1.14049156227E+00  1.16467366599E+00
  1.18885351697E+00  1.21294783664E+00  1.23686363108E+00  1.26049765887E+00
  1.28373594974E+00  1.30645339378E+00  1.32851342321E+00  1.34976781609E+00
  1.37005664976E+00  1.38920844085E+00  1.40704051021E+00  1.42335961406E+00
  1.43796288979E+00  1.45063916490E+00  1.46117068178E+00  1.46933529091E+00
  1.47490916857E+00  1.47767010624E+00  1.47740142094E+00  1.47389652079E+00
  1.46696415076E+00  1.45643432081E+00  1.44216489577E+00  1.42404878851E+00
  1.40202165551E+00  1.37606994025E+00  1.34623903755E+00  1.31264127767E+00
  1.27546333158E+00  1.23497253342E+00  1.19152150248E+00  1.14555032522E+00
  1.09758544173E+00  1.04823428350E+00  9.98174650411E-01  9.48137820973E-01
  8.98884524427E-01  8.51173196606E-01  8.05720525716E-01  7.63155253145E-01
  7.23967728013E-01  6.88460037869E-01  6.56704974705E-01  6.26642697011E-01
  5.93484971015E-01  5.54727760475E-01  5.07657849117E-01  4.49664203825E-01
  3.78857167295E-01  2.95076137528E-01  2.01463155624E-01  1.06812249334E-01
  2.92410559728E-02 -4.55378191464E-04  0.00000000000E+00  0.00000000000E+00
  0.00000000000E+00  0.00000000000E+00  0.00000000000E+00  0.00000000000E+00
  0.00000000000E+00  0.00000000000E+00  0.00000000000E+00  0.00000000000E+00
  0.00000000000E+00  0.00000000000E+00  0.00000000000E+00  0.00000000000E+00
  0.00000000000E+00  0.00000000000E+00  0.00000000000E+00  0.00000000000E+00
  0.00000000000E+00  0.00000000000E+00  0.00000000000E+00  0.00000000000E+00
  0.00000000000E+00  0.00000000000E+00  0.00000000000E+00  0.00000000000E+00
  0.00000000000E+00  0.00000000000E+00  0.00000000000E+00
  </PP_BETA>
  <PP_BETA>
    2    0             Beta    L
   395
  0.00000000000E+00  6.50406719460E-05  1.31187792123E-04  1.98476822080E-04
  2.66910501364E-04  3.36502752773E-04  4.07307524678E-04  4.79314755053E-04
  5.52534066273E-04  6.27023366807E-04  7.02792221722E-04  7.79841810508E-04
  8.58211216060E-04  9.37925056959E-04  1.01899923997E-03  1.10146571742E-03
  1.18531766744E-03  1.27064011725E-03  1.35739523196E-03  1.44564946147E-03
  1.53538851757E-03  1.62669324794E-03  1.71953546868E-03  1.81397290549E-03
  1.91003721194E-03  2.00770984072E-03  2.10710545926E-03  2.20815760619E-03
  2.31094533938E-03  2.41550219607E-03  2.52184705642E-03  2.63000096503E-03
  2.74000488143E-03  2.85189633311E-03  2.96570341609E-03  3.08145518007E-03
  3.19918738353E-03  3.31891931917E-03  3.44071177915E-03  3.56460862402E-03
  3.69058870680E-03  3.81872897652E-03  3.94909073372E-03  4.08166724769E-03
  4.21649762067E-03  4.35364019143E-03  4.49314712348E-03  4.63504088795E-03
  4.77933916210E-03  4.92612764318E-03  5.07542211115E-03  5.22726469963E-03
  5.38173974436E-03  5.53880215438E-03  5.69861433603E-03  5.86111146690E-03
  6.02644260460E-03  6.19453959283E-03  6.36559571747E-03  6.53951052994E-03
  6.71645672246E-03  6.89638114441E-03  7.07945026960E-03  7.26560834397E-03
  7.45498942177E-03  7.64757559695E-03  7.84350908455E-03  8.04277860326E-03
  8.24545956191E-03  8.45162669570E-03  8.66133097008E-03  8.87462865912E-03
  9.09157145753E-03  9.31226435462E-03  9.53673216575E-03  9.76503658635E-03
  9.99729038326E-03  1.02335012046E-02  1.04737978873E-02  1.07181890299E-02
  1.09668172014E-02  1.12196860234E-02  1.14769142278E-02  1.17385538889E-02
  1.20047018184E-02  1.22754379204E-02  1.25508053899E-02  1.28309298148E-02
  1.31158647490E-02  1.34057213809E-02  1.37005400647E-02  1.40004676961E-02
  1.43055461418E-02  1.46158846594E-02  1.49315736049E-02  1.52527198205E-02
  1.55793877942E-02  1.59116989104E-02  1.62497565335E-02  1.65936511075E-02
  1.69434847381E-02  1.72993502751E-02  1.76613963206E-02  1.80296979756E-02
  1.84043532080E-02  1.87855261624E-02  1.91732914470E-02  1.95677671643E-02
  1.99691061692E-02  2.03773877309E-02  2.07927682319E-02  2.12153662529E-02
  2.16453004592E-02  2.20827316960E-02  2.25277492164E-02  2.29805374578E-02
  2.34412097493E-02  2.39099181029E-02  2.43868001219E-02  2.48720175337E-02
  2.53657176895E-02  2.58680438060E-02  2.63791746636E-02  2.68992677606E-02
  2.74284556122E-02  2.79669597438E-02  2.85149207974E-02  2.90725104423E-02
  2.96399165260E-02  3.02173420273E-02  3.08049328809E-02  3.14029106619E-02
  3.20114767020E-02  3.26307889629E-02  3.32611001845E-02  3.39025933146E-02
  3.45554900326E-02  3.52199951909E-02  3.58963557516E-02  3.65847790985E-02
  3.72855113772E-02  3.79987768504E-02  3.87248432570E-02  3.94639394143E-02
  4.02163292067E-02  4.09822836542E-02  4.17620541468E-02  4.25559374949E-02
  4.33641859093E-02  4.41871263282E-02  4.50250229622E-02  4.58781976142E-02
  4.67469537725E-02  4.76316090310E-02  4.85324967434E-02  4.94499535926E-02
  5.03843189351E-02  5.13359462797E-02  5.23052072773E-02  5.32924587143E-02
  5.42981067950E-02  5.53225161093E-02  5.63661280151E-02  5.74293096190E-02
  5.85125377379E-02  5.96162057704E-02  6.07408064596E-02  6.18867763913E-02
  6.30545941475E-02  6.42447667175E-02  6.54577866644E-02  6.66941849367E-02
  6.79544781921E-02  6.92392402037E-02  7.05490351575E-02  7.18844300036E-02
  7.32460581357E-02  7.46345145137E-02  7.60504650029E-02  7.74945477367E-02
  7.89674639003E-02  8.04699074918E-02  8.20026143362E-02  8.35663153067E-02
  8.51618140930E-02  8.67898781861E-02  8.84513542045E-02  9.01470890404E-02
  9.18779587420E-02  9.36448772316E-02  9.54487868803E-02  9.72906539033E-02
  9.91714831706E-02  1.01092319250E-01  1.03054224045E-01  1.05058324813E-01
  1.07105753085E-01  1.09197704400E-01  1.11335406795E-01  1.13520133706E-01
  1.15753190250E-01  1.18035952212E-01  1.20369815868E-01  1.22756239468E-01
  1.25196739162E-01  1.27692863780E-01  1.30246240488E-01  1.32858527991E-01
  1.35531466992E-01  1.38266838371E-01  1.41066504678E-01  1.43932372516E-01
  1.46866430353E-01  1.49870731439E-01  1.52947391190E-01  1.56098613406E-01
  1.59326665351E-01  1.62633892009E-01  1.66022722605E-01  1.69495669514E-01
  1.73055312134E-01  1.76704346989E-01  1.80445524602E-01  1.84281705534E-01
  1.88215834532E-01  1.92250955152E-01  1.96390198988E-01  2.00636797437E-01
  2.04994081125E-01  2.09465476767E-01  2.14054512170E-01  2.18764816071E-01
  2.23600115165E-01  2.28564242828E-01  2.33661125294E-01  2.38894795254E-01
  2.44269380635E-01  2.49789103187E-01  2.55458285526E-01  2.61281337925E-01
  2.67262754360E-01  2.73407120951E-01  2.79719091473E-01  2.86203398267E-01
  2.92864834760E-01  2.99708247227E-01  3.06738530581E-01  3.13960616024E-01
  3.21379448455E-01  3.28999985060E-01  3.36827177829E-01  3.44865943323E-01
  3.53121158066E-01  3.61597622196E-01  3.70300055092E-01  3.79233035495E-01
  3.88401012637E-01  3.97808232291E-01  4.07458737643E-01  4.17356295122E-01
  4.27504386760E-01  4.37906129732E-01  4.48564253365E-01  4.59481023963E-01
  4.70658198315E-01  4.82096954590E-01  4.93797822003E-01  5.05760609384E-01
  5.17984326801E-01  5.30467093736E-01  5.43206062987E-01  5.56197304061E-01
  5.69435719390E-01  5.82914927244E-01  5.96627147460E-01  6.10563081434E-01
  6.24711792895E-01  6.39060559429E-01  6.53594754738E-01  6.68297689619E-01
  6.83150470962E-01  6.98131848773E-01  7.13218058053E-01  7.28382660295E-01
  7.43596380413E-01  7.58826948729E-01  7.74038930268E-01  7.89193573644E-01
  8.04248646239E-01  8.19158286443E-01  8.33872857216E-01  8.48338815555E-01
  8.62498582874E-01  8.76290450167E-01  8.89648477983E-01  9.02502444851E-01
  9.14777796580E-01  9.26395646019E-01  9.37272794523E-01  9.47321797474E-01
  9.56451073737E-01  9.64565055891E-01  9.71564403290E-01  9.77346263386E-01
  9.81804592111E-01  9.84830553131E-01  9.86312954839E-01  9.86138793153E-01
  9.84193830259E-01  9.80363261889E-01  9.74532447376E-01  9.66587693349E-01
  9.56417107070E-01  9.43911478251E-01  9.28965206418E-01  9.11477233913E-01
  8.91351975550E-01  8.68500218269E-01  8.42839951190E-01  8.14297107330E-01
  7.82806159736E-01  7.48310539980E-01  7.10762826988E-01  6.70124654623E-01
  6.26366291012E-01  5.79465838704E-01  5.29408016936E-01  4.76182486058E-01
  4.19781715500E-01  3.60198387666E-01  2.97422401727E-01  2.31437560368E-01
  1.62218108419E-01  8.97253570600E-02  1.39047477778E-02 -6.53161721077E-02
 -1.48028230164E-01 -2.34338725224E-01 -3.24366111073E-01 -4.18229933632E-01
 -5.16034429110E-01 -6.17843850619E-01 -7.23647251126E-01 -8.33310112638E-01
 -9.46509898671E-01 -1.06265236523E+00 -1.18076536606E+00 -1.29936704105E+00
 -1.41630574387E+00 -1.52857017681E+00 -1.63207002196E+00 -1.72139042621E+00
 -1.78952834081E+00 -1.82762564481E+00 -1.82472399794E+00 -1.78323582268E+00
 -1.72153085502E+00 -1.63297389668E+00 -1.51022479518E+00 -1.34670775670E+00
 -1.13847988608E+00 -8.87203871032E-01 -6.04664593346E-01 -3.19418059549E-01
 -8.68851397644E-02  1.31504433149E-03  0.00000000000E+00  0.00000000000E+00
  0.00000000000E+00  0.00000000000E+00  0.00000000000E+00  0.00000000000E+00
  0.00000000000E+00  0.00000000000E+00  0.00000000000E+00  0.00000000000E+00
  0.00000000000E+00  0.00000000000E+00  0.00000000000E+00  0.00000000000E+00
  0.00000000000E+00  0.00000000000E+00  0.00000000000E+00  0.00000000000E+00
  0.00000000000E+00  0.00000000000E+00  0.00000000000E+00  0.00000000000E+00
  0.00000000000E+00  0.00000000000E+00  0.00000000000E+00  0.00000000000E+00
  0.00000000000E+00  0.00000000000E+00  0.00000000000E+00
  </PP_BETA>
  <PP_DIJ>
    3                  Number of nonzero Dij
    1    1  6.06594103731E-01
    1    2  1.47301623089E+00
    2    2  2.60147291428E+00
  </PP_DIJ>
  <PP_QIJ>
    8     nqf. If not zero, Qij's inside rinner are computed using qfcoef's
    <PP_RINNER>
    1  7.00000000000E-01
    </PP_RINNER>
    1    1    0        i  j  (l(j))
  2.49088483939E-01    Q_int
  0.00000000000E+00  1.62554582311E-08  6.61380379952E-08  1.51372403707E-07
  2.73752341749E-07  4.35143308219E-07  6.37485067286E-07  8.82794423306E-07
  1.17316804999E-06  1.51078542000E-06  1.89791183849E-06  2.33690158419E-06
  2.83020116189E-06  3.38035267000E-06  3.98999728745E-06  4.66187888390E-06
  5.39884775765E-06  6.20386450567E-06  7.08000403035E-06  8.03045968773E-06
  9.05854758215E-06  1.01677110124E-05  1.13615250745E-05  1.26437014272E-05
  1.40180932245E-05  1.54887002226E-05  1.70596740661E-05  1.87353237608E-05
  2.05201213378E-05  2.24187077178E-05  2.44358987810E-05  2.65766916496E-05
  2.88462711920E-05  3.12500167536E-05  3.37935091255E-05  3.64825377555E-05
  3.93231082135E-05  4.23214499170E-05  4.54840241283E-05  4.88175322300E-05
  5.23289242916E-05  5.60254079343E-05  5.99144575064E-05  6.40038235791E-05
  6.83015427733E-05  7.28159479301E-05  7.75556786359E-05  8.25296921145E-05
  8.77472744985E-05  9.32180524946E-05  9.89520054536E-05  1.04959477862E-04
  1.11251192268E-04  1.17838262655E-04  1.24732208285E-04  1.31944968017E-04
  1.39488915129E-04  1.47376872647E-04  1.55622129217E-04  1.64238455513E-04
  1.73240121230E-04  1.82641912652E-04  1.92459150838E-04  2.02707710434E-04
  2.13404039136E-04  2.24565177824E-04  2.36208781399E-04  2.48353140335E-04
  2.61017202974E-04  2.74220598593E-04  2.87983661270E-04  3.02327454566E-04
  3.17273797064E-04  3.32845288784E-04  3.49065338506E-04  3.65958192041E-04
  3.83548961464E-04  4.01863655357E-04  4.20929210089E-04  4.40773522172E-04
  4.61425481725E-04  4.82915007080E-04  5.05273080584E-04  5.28531785616E-04
  5.52724344875E-04  5.77885159978E-04  6.04049852404E-04  6.31255305840E-04
  6.59539709971E-04  6.88942605760E-04  7.19504932265E-04  7.51269075058E-04
  7.84278916279E-04  8.18579886395E-04  8.54219017710E-04  8.91244999691E-04
  9.29708236166E-04  9.69660904451E-04  1.01115701648E-03  1.05425248199E-03
  1.09900517384E-03  1.14547499553E-03  1.19372395097E-03  1.24381621664E-03
  1.29581821607E-03  1.34979869695E-03  1.40582881071E-03  1.46398219476E-03
  1.52433505757E-03  1.58696626644E-03  1.65195743830E-03  1.71939303346E-03
  1.78936045249E-03  1.86195013628E-03  1.93725566939E-03  2.01537388689E-03
  2.09640498455E-03  2.18045263278E-03  2.26762409427E-03  2.35803034539E-03
  2.45178620164E-03  2.54901044708E-03  2.64982596807E-03  2.75435989120E-03
  2.86274372577E-03  2.97511351075E-03  3.09160996654E-03  3.21237865150E-03
  3.33757012350E-03  3.46734010657E-03  3.60184966283E-03  3.74126536985E-03
  3.88575950352E-03  4.03551022665E-03  4.19070178348E-03  4.35152470017E-03
  4.51817599146E-03  4.69085937368E-03  4.86978548430E-03  5.05517210809E-03
  5.24724441014E-03  5.44623517587E-03  5.65238505818E-03  5.86594283198E-03
  6.08716565616E-03  6.31631934326E-03  6.55367863697E-03  6.79952749761E-03
  7.05415939575E-03  7.31787761423E-03  7.59099555859E-03  7.87383707613E-03
  8.16673678382E-03  8.47004040511E-03  8.78410511581E-03  9.10929989918E-03
  9.44600591042E-03  9.79461685048E-03  1.01555393496E-02  1.05291933604E-02
  1.09160125607E-02  1.13164447663E-02  1.17309523534E-02  1.21600126911E-02
  1.26041185840E-02  1.30637787240E-02  1.35395181529E-02  1.40318787343E-02
  1.45414196354E-02  1.50687178181E-02  1.56143685403E-02  1.61789858661E-02
  1.67632031847E-02  1.73676737386E-02  1.79930711604E-02  1.86400900173E-02
  1.93094463632E-02  2.00018782987E-02  2.07181465367E-02  2.14590349751E-02
  2.22253512737E-02  2.30179274364E-02  2.38376203966E-02  2.46853126054E-02
  2.55619126209E-02  2.64683556984E-02  2.74056043795E-02  2.83746490778E-02
  2.93765086621E-02  3.04122310319E-02  3.14828936869E-02  3.25896042856E-02
  3.37335011917E-02  3.49157540062E-02  3.61375640824E-02  3.74001650200E-02
  3.87048231364E-02  4.00528379105E-02  4.14455423964E-02  4.28843036025E-02
  4.43705228314E-02  4.59056359764E-02  4.74911137698E-02  4.91284619763E-02
  5.08192215279E-02  5.25649685919E-02  5.43673145667E-02  5.62279059977E-02
  5.81484244063E-02  6.01305860229E-02  6.21761414156E-02  6.42868750061E-02
  6.64646044616E-02  6.87111799529E-02  7.10284832673E-02  7.34184267647E-02
  7.58829521637E-02  7.84240291445E-02  8.10436537550E-02  8.37438466035E-02
  8.65266508245E-02  8.93941297984E-02  9.23483646088E-02  9.53914512193E-02
  9.85254973485E-02  1.01752619025E-01  1.05074936797E-01  1.08494571584E-01
  1.12013640129E-01  1.15634250047E-01  1.19358494435E-01  1.23188446013E-01
  1.27126150774E-01  1.31173621126E-01  1.35332828468E-01  1.39605695208E-01
  1.43994086160E-01  1.48499799314E-01  1.53124555933E-01  1.57869989956E-01
  1.62737636668E-01  1.67728920621E-01  1.72845142755E-01  1.78087466713E-01
  1.83456904312E-01  1.88954300137E-01  1.94580315253E-01  2.00335410002E-01
  2.06219825870E-01  2.12233566410E-01  2.18376377218E-01  2.24647724955E-01
  2.31046775416E-01  2.37572370661E-01  2.44223005224E-01  2.50996801427E-01
  2.57891483847E-01  2.64904352967E-01  2.72032258098E-01  2.79271569625E-01
  2.86618150693E-01  2.94067328430E-01  3.01613864832E-01  3.09251927481E-01
  3.16975060232E-01  3.24776154104E-01  3.32647418547E-01  3.40580353369E-01
  3.48565721562E-01  3.56593523327E-01  3.64652971634E-01  3.72732469639E-01
  3.80819590349E-01  3.88901058914E-01  3.96962737979E-01  4.04989616514E-01
  4.12965802574E-01  4.20874520453E-01  4.28698112670E-01  4.36418047260E-01
  4.44014930783E-01  4.51468527468E-01  4.58757784865E-01  4.65860866303E-01
  4.72755190413E-01  4.79417477880E-01  4.85823805471E-01  4.91949667300E-01
  4.97770043139E-01  5.03259473443E-01  5.08392140612E-01  5.13141955855E-01
  5.17482650849E-01  5.21387873299E-01  5.24831285328E-01  5.27786663629E-01
  5.30228000273E-01  5.32129603174E-01  5.33466195446E-01  5.34213013230E-01
  5.34345902166E-01  5.33841413458E-01  5.32676901573E-01  5.30830626955E-01
  5.28281868885E-01  5.25011055632E-01  5.20999921445E-01  5.16231702581E-01
  5.10691387405E-01  5.04366038425E-01  4.97245206650E-01  4.89321460515E-01
  4.80591052209E-01  4.71054742784E-01  4.60718803009E-01  4.49596198244E-01
  4.37707951184E-01  4.25084654549E-01  4.11768074706E-01  3.97812745280E-01
  3.83287395670E-01  3.68275993051E-01  3.52878099877E-01  3.37208168031E-01
  3.21393317702E-01  3.05569105927E-01  2.89872814228E-01  2.74433938408E-01
  2.59361943080E-01  2.44732098441E-01  2.30571573152E-01  2.16850252311E-01
  2.03484480385E-01  1.90367820815E-01  1.77446245055E-01  1.64750048276E-01
  1.52323033111E-01  1.40207403316E-01  1.28443394056E-01  1.17068925222E-01
  1.06119289286E-01  9.56268819428E-02  8.56209821698E-02  7.61275856737E-02
  6.71692921257E-02  5.87652417549E-02  5.09310911523E-02  4.36790113915E-02
  3.70176845389E-02  3.09522676323E-02  2.54842876811E-02  2.06114282799E-02
  1.63271704448E-02  1.26202594016E-02  9.47398869708E-03  6.86532595482E-03
  4.76395419769E-03  3.13137004058E-03  1.92026419718E-03  1.07450286479E-03
  5.30113482635E-04  2.17720346982E-04  6.68143786808E-05  1.19764620045E-05
  5.46910102222E-07  0.00000000000E+00  0.00000000000E+00  0.00000000000E+00
  0.00000000000E+00  0.00000000000E+00  0.00000000000E+00  0.00000000000E+00
  0.00000000000E+00  0.00000000000E+00  0.00000000000E+00  0.00000000000E+00
  0.00000000000E+00  0.00000000000E+00  0.00000000000E+00  0.00000000000E+00
  0.00000000000E+00  0.00000000000E+00  0.00000000000E+00  0.00000000000E+00
  0.00000000000E+00  0.00000000000E+00  0.00000000000E+00  0.00000000000E+00
  0.00000000000E+00  0.00000000000E+00  0.00000000000E+00  0.00000000000E+00
  0.00000000000E+00  0.00000000000E+00  0.00000000000E+00  0.00000000000E+00
  0.00000000000E+00  0.00000000000E+00  0.00000000000E+00  0.00000000000E+00
  0.00000000000E+00  0.00000000000E+00  0.00000000000E+00  0.00000000000E+00
  0.00000000000E+00  0.00000000000E+00  0.00000000000E+00  0.00000000000E+00
  0.00000000000E+00  0.00000000000E+00  0.00000000000E+00  0.00000000000E+00
  0.00000000000E+00  0.00000000000E+00  0.00000000000E+00  0.00000000000E+00
  0.00000000000E+00  0.00000000000E+00  0.00000000000E+00  0.00000000000E+00
  0.00000000000E+00  0.00000000000E+00  0.00000000000E+00  0.00000000000E+00
  0.00000000000E+00  0.00000000000E+00  0.00000000000E+00  0.00000000000E+00
  0.00000000000E+00  0.00000000000E+00  0.00000000000E+00  0.00000000000E+00
  0.00000000000E+00  0.00000000000E+00  0.00000000000E+00  0.00000000000E+00
  0.00000000000E+00  0.00000000000E+00  0.00000000000E+00  0.00000000000E+00
  0.00000000000E+00  0.00000000000E+00  0.00000000000E+00  0.00000000000E+00
  0.00000000000E+00  0.00000000000E+00  0.00000000000E+00  0.00000000000E+00
  0.00000000000E+00  0.00000000000E+00  0.00000000000E+00  0.00000000000E+00
  0.00000000000E+00  0.00000000000E+00  0.00000000000E+00  0.00000000000E+00
  0.00000000000E+00  0.00000000000E+00  0.00000000000E+00  0.00000000000E+00
  0.00000000000E+00  0.00000000000E+00  0.00000000000E+00  0.00000000000E+00
  0.00000000000E+00  0.00000000000E+00  0.00000000000E+00  0.00000000000E+00
  0.00000000000E+00  0.00000000000E+00  0.00000000000E+00  0.00000000000E+00
  0.00000000000E+00  0.00000000000E+00  0.00000000000E+00  0.00000000000E+00
  0.00000000000E+00  0.00000000000E+00  0.00000000000E+00  0.00000000000E+00
  0.00000000000E+00  0.00000000000E+00  0.00000000000E+00  0.00000000000E+00
  0.00000000000E+00  0.00000000000E+00  0.00000000000E+00  0.00000000000E+00
  0.00000000000E+00  0.00000000000E+00  0.00000000000E+00  0.00000000000E+00
  0.00000000000E+00  0.00000000000E+00  0.00000000000E+00  0.00000000000E+00
  0.00000000000E+00  0.00000000000E+00  0.00000000000E+00  0.00000000000E+00
  0.00000000000E+00  0.00000000000E+00  0.00000000000E+00  0.00000000000E+00
  0.00000000000E+00  0.00000000000E+00  0.00000000000E+00  0.00000000000E+00
  0.00000000000E+00  0.00000000000E+00  0.00000000000E+00  0.00000000000E+00
  0.00000000000E+00  0.00000000000E+00  0.00000000000E+00  0.00000000000E+00
  0.00000000000E+00  0.00000000000E+00  0.00000000000E+00  0.00000000000E+00
  0.00000000000E+00  0.00000000000E+00  0.00000000000E+00  0.00000000000E+00
  0.00000000000E+00  0.00000000000E+00  0.00000000000E+00  0.00000000000E+00
  0.00000000000E+00  0.00000000000E+00  0.00000000000E+00  0.00000000000E+00
  0.00000000000E+00  0.00000000000E+00  0.00000000000E+00  0.00000000000E+00
  0.00000000000E+00  0.00000000000E+00  0.00000000000E+00  0.00000000000E+00
  0.00000000000E+00  0.00000000000E+00  0.00000000000E+00  0.00000000000E+00
  0.00000000000E+00  0.00000000000E+00  0.00000000000E+00  0.00000000000E+00
  0.00000000000E+00  0.00000000000E+00  0.00000000000E+00  0.00000000000E+00
  0.00000000000E+00  0.00000000000E+00  0.00000000000E+00  0.00000000000E+00
  0.00000000000E+00  0.00000000000E+00  0.00000000000E+00  0.00000000000E+00
  0.00000000000E+00  0.00000000000E+00  0.00000000000E+00  0.00000000000E+00
  0.00000000000E+00  0.00000000000E+00  0.00000000000E+00  0.00000000000E+00
  0.00000000000E+00  0.00000000000E+00  0.00000000000E+00  0.00000000000E+00
  0.00000000000E+00  0.00000000000E+00  0.00000000000E+00  0.00000000000E+00
  0.00000000000E+00  0.00000000000E+00  0.00000000000E+00  0.00000000000E+00
  0.00000000000E+00  0.00000000000E+00  0.00000000000E+00  0.00000000000E+00
  0.00000000000E+00  0.00000000000E+00  0.00000000000E+00  0.00000000000E+00
  0.00000000000E+00  0.00000000000E+00  0.00000000000E+00  0.00000000000E+00
  0.00000000000E+00  0.00000000000E+00  0.00000000000E+00  0.00000000000E+00
  0.00000000000E+00  0.00000000000E+00  0.00000000000E+00  0.00000000000E+00
  0.00000000000E+00  0.00000000000E+00  0.00000000000E+00  0.00000000000E+00
  0.00000000000E+00  0.00000000000E+00  0.00000000000E+00  0.00000000000E+00
  0.00000000000E+00  0.00000000000E+00  0.00000000000E+00  0.00000000000E+00
  0.00000000000E+00  0.00000000000E+00  0.00000000000E+00
    <PP_QFCOEF>
  9.05452572541E+00 -5.27125106951E+01  1.05830005584E+02  1.79959354496E+02
 -1.69782662423E+03  4.48024531578E+03 -5.47451779900E+03  2.60559908164E+03
    </PP_QFCOEF>
    1    2    0        i  j  (l(j))
  2.25010731873E-01    Q_int
  0.00000000000E+00  1.68222378362E-08  6.84440750915E-08  1.56650309845E-07
  2.83297272005E-07  4.50315459857E-07  6.59712270373E-07  9.13574826543E-07
  1.21407290514E-06  1.56346196842E-06  1.96408630334E-06  2.41838227219E-06
  2.92888167827E-06  3.49821525092E-06  4.12911625385E-06  4.82442422115E-06
  5.58708882542E-06  6.42017388263E-06  7.32686149844E-06  8.31045636096E-06
  9.37439018498E-06  1.05222263129E-05  1.17576644782E-05  1.30845457362E-05
  1.45068575690E-05  1.60287391700E-05  1.76544869142E-05  1.93885600216E-05
  2.12355864183E-05  2.32003688053E-05  2.52878909393E-05  2.75033241343E-05
  2.98520339915E-05  3.23395873655E-05  3.49717595741E-05  3.77545418612E-05
  4.06941491215E-05  4.37970278951E-05  4.70698646420E-05  5.05195943068E-05
  5.41534091819E-05  5.79787680813E-05  6.20034058349E-05  6.62353431139E-05
  7.06828965998E-05  7.53546895081E-05  8.02596624790E-05  8.54070848477E-05
  9.08065663082E-05  9.64680689827E-05  1.02401919911E-04  1.08618823977E-04
  1.15129877280E-04  1.21946580979E-04  1.29080855606E-04  1.36545055893E-04
  1.44351986098E-04  1.52514915872E-04  1.61047596678E-04  1.69964278770E-04
  1.79279728771E-04  1.89009247854E-04  1.99168690556E-04  2.09774484239E-04
  2.20843649229E-04  2.32393819648E-04  2.44443264970E-04  2.57010912314E-04
  2.70116369519E-04  2.83779949000E-04  2.98022692441E-04  3.12866396329E-04
  3.28333638377E-04  3.44447804844E-04  3.61233118807E-04  3.78714669403E-04
  3.96918442066E-04  4.15871349820E-04  4.35601265628E-04  4.56137055862E-04
  4.77508614920E-04  4.99746901021E-04  5.22883973234E-04  5.46953029765E-04
  5.71988447564E-04  5.98025823272E-04  6.25102015573E-04  6.53255188989E-04
  6.82524859166E-04  7.12951939698E-04  7.44578790554E-04  7.77449268134E-04
  8.11608777042E-04  8.47104323601E-04  8.83984571188E-04  9.22299897436E-04
  9.62102453379E-04  1.00344622458E-03  1.04638709435E-03  1.09098290903E-03
  1.13729354558E-03  1.18538098132E-03  1.23530936610E-03  1.28714509683E-03
  1.34095689455E-03  1.39681588406E-03  1.45479567619E-03  1.51497245281E-03
  1.57742505474E-03  1.64223507244E-03  1.70948693988E-03  1.77926803135E-03
  1.85166876159E-03  1.92678268916E-03  2.00470662325E-03  2.08554073393E-03
  2.16938866612E-03  2.25635765717E-03  2.34655865838E-03  2.44010646037E-03
  2.53711982264E-03  2.63772160723E-03  2.74203891671E-03  2.85020323668E-03
  2.96235058274E-03  3.07862165229E-03  3.19916198105E-03  3.32412210465E-03
  3.45365772527E-03  3.58792988363E-03  3.72710513634E-03  3.87135573876E-03
  4.02085983370E-03  4.17580164583E-03  4.33637168226E-03  4.50276693920E-03
  4.67519111495E-03  4.85385482950E-03  5.03897585063E-03  5.23077932700E-03
  5.42949802810E-03  5.63537259144E-03  5.84865177704E-03  6.06959272938E-03
  6.29846124710E-03  6.53553206041E-03  6.78108911657E-03  7.03542587349E-03
  7.29884560165E-03  7.57166169453E-03  7.85419798758E-03  8.14678908606E-03
  8.44978070177E-03  8.76352999881E-03  9.08840594861E-03  9.42478969421E-03
  9.77307492401E-03  1.01336682551E-02  1.05069896262E-02  1.08934727003E-02
  1.12935652770E-02  1.17077297152E-02  1.21364433646E-02  1.25801990086E-02
  1.30395053154E-02  1.35148873005E-02  1.40068867979E-02  1.45160629415E-02
  1.50429926560E-02  1.55882711574E-02  1.61525124621E-02  1.67363499060E-02
  1.73404366717E-02  1.79654463241E-02  1.86120733541E-02  1.92810337303E-02
  1.99730654571E-02  2.06889291398E-02  2.14294085556E-02  2.21953112293E-02
  2.29874690140E-02  2.38067386747E-02  2.46540024745E-02  2.55301687626E-02
  2.64361725616E-02  2.73729761543E-02  2.83415696675E-02  2.93429716515E-02
  3.03782296532E-02  3.14484207821E-02  3.25546522648E-02  3.36980619881E-02
  3.48798190265E-02  3.61011241526E-02  3.73632103258E-02  3.86673431582E-02
  4.00148213527E-02  4.14069771097E-02  4.28451764988E-02  4.43308197916E-02
  4.58653417492E-02  4.74502118611E-02  4.90869345292E-02  5.07770491909E-02
  5.25221303757E-02  5.43237876879E-02  5.61836657085E-02  5.81034438082E-02
  6.00848358641E-02  6.21295898703E-02  6.42394874335E-02  6.64163431433E-02
  6.86620038068E-02  7.09783475357E-02  7.33672826745E-02  7.58307465556E-02
  7.83707040697E-02  8.09891460347E-02  8.36880873496E-02  8.64695649167E-02
  8.93356353143E-02  9.22883722032E-02  9.53298634468E-02  9.84622079255E-02
  1.01687512025E-01  1.05007885774E-01  1.08425438615E-01  1.11942274770E-01
  1.15560488200E-01  1.19282157101E-01  1.23109337944E-01  1.27044058998E-01
  1.31088313332E-01  1.35244051255E-01  1.39513172168E-01  1.43897515789E-01
  1.48398852731E-01  1.53018874394E-01  1.57759182140E-01  1.62621275716E-01
  1.67606540908E-01  1.72716236364E-01  1.77951479594E-01  1.83313232087E-01
  1.88802283529E-01  1.94419235098E-01  2.00164481812E-01  2.06038193906E-01
  2.12040297222E-01  2.18170452604E-01  2.24428034296E-01  2.30812107325E-01
  2.37321403893E-01  2.43954298790E-01  2.50708783843E-01  2.57582441441E-01
  2.64572417190E-01  2.71675391741E-01  2.78887551876E-01  2.86204560941E-01
  2.93621528724E-01  3.01132980920E-01  3.08732828311E-01  3.16414335846E-01
  3.24170091802E-01  3.31991977252E-01  3.39871136084E-01  3.47797945828E-01
  3.55761989623E-01  3.63752029618E-01  3.71755982187E-01  3.79760895351E-01
  3.87752928796E-01  3.95717336962E-01  4.03638455636E-01  4.11499692568E-01
  4.19283522575E-01  4.26971487677E-01  4.34544202747E-01  4.41981367207E-01
  4.49261783239E-01  4.56363380982E-01  4.63263251127E-01  4.69937685267E-01
  4.76362224302E-01  4.82511715067E-01  4.88360375300E-01  4.93881866876E-01
  4.99049377150E-01  5.03835708047E-01  5.08213372398E-01  5.12154696842E-01
  5.15631930440E-01  5.18617358002E-01  5.21083417018E-01  5.23002816977E-01
  5.24348659906E-01  5.25094561021E-01  5.25214768626E-01  5.24684282800E-01
  5.23478973018E-01  5.21575695692E-01  5.18952413793E-01  5.15588322175E-01
  5.11463984076E-01  5.06561486472E-01  5.00864624540E-01  4.94359128327E-01
  4.87032947805E-01  4.78876615484E-01  4.69883708508E-01  4.60051434077E-01
  4.49381362618E-01  4.37880331502E-01  4.25561537131E-01  4.12445823699E-01
  3.98563161097E-01  3.83954280529E-01  3.68672402455E-01  3.52784945605E-01
  3.36375046689E-01  3.19542648018E-01  3.02404826736E-01  2.85094951224E-01
  2.67760170701E-01  2.50556697288E-01  2.33642367078E-01  2.17166135040E-01
  2.01254573743E-01  1.85996270940E-01  1.71426502752E-01  1.57517065708E-01
  1.44180224474E-01  1.31302164152E-01  1.18824977170E-01  1.06781421882E-01
  9.52177557110E-02  8.41771524801E-02  7.36992584040E-02  6.38197691173E-02
  5.45700454071E-02  4.59767710593E-02  3.80616526496E-02  3.08411566149E-02
  2.43262736863E-02  1.85222951259E-02  1.34285797515E-02  9.03828648529E-03
  5.33804537900E-03  2.30754275950E-03 -8.09945061524E-05 -1.86341148704E-03
 -3.08429847028E-03 -3.79764118394E-03 -4.06729831342E-03 -3.96707262830E-03
 -3.58004525116E-03 -2.99674582524E-03 -2.31166349384E-03 -1.61761576874E-03
 -9.97675045636E-04 -5.14851733932E-04 -2.00783087861E-04 -4.66364720896E-05
 -2.84932164933E-06  0.00000000000E+00  0.00000000000E+00  0.00000000000E+00
  0.00000000000E+00  0.00000000000E+00  0.00000000000E+00  0.00000000000E+00
  0.00000000000E+00  0.00000000000E+00  0.00000000000E+00  0.00000000000E+00
  0.00000000000E+00  0.00000000000E+00  0.00000000000E+00  0.00000000000E+00
  0.00000000000E+00  0.00000000000E+00  0.00000000000E+00  0.00000000000E+00
  0.00000000000E+00  0.00000000000E+00  0.00000000000E+00  0.00000000000E+00
  0.00000000000E+00  0.00000000000E+00  0.00000000000E+00  0.00000000000E+00
  0.00000000000E+00  0.00000000000E+00  0.00000000000E+00  0.00000000000E+00
  0.00000000000E+00  0.00000000000E+00  0.00000000000E+00  0.00000000000E+00
  0.00000000000E+00  0.00000000000E+00  0.00000000000E+00  0.00000000000E+00
  0.00000000000E+00  0.00000000000E+00  0.00000000000E+00  0.00000000000E+00
  0.00000000000E+00  0.00000000000E+00  0.00000000000E+00  0.00000000000E+00
  0.00000000000E+00  0.00000000000E+00  0.00000000000E+00  0.00000000000E+00
  0.00000000000E+00  0.00000000000E+00  0.00000000000E+00  0.00000000000E+00
  0.00000000000E+00  0.00000000000E+00  0.00000000000E+00  0.00000000000E+00
  0.00000000000E+00  0.00000000000E+00  0.00000000000E+00  0.00000000000E+00
  0.00000000000E+00  0.00000000000E+00  0.00000000000E+00  0.00000000000E+00
  0.00000000000E+00  0.00000000000E+00  0.00000000000E+00  0.00000000000E+00
  0.00000000000E+00  0.00000000000E+00  0.00000000000E+00  0.00000000000E+00
  0.00000000000E+00  0.00000000000E+00  0.00000000000E+00  0.00000000000E+00
  0.00000000000E+00  0.00000000000E+00  0.00000000000E+00  0.00000000000E+00
  0.00000000000E+00  0.00000000000E+00  0.00000000000E+00  0.00000000000E+00
  0.00000000000E+00  0.00000000000E+00  0.00000000000E+00  0.00000000000E+00
  0.00000000000E+00  0.00000000000E+00  0.00000000000E+00  0.00000000000E+00
  0.00000000000E+00  0.00000000000E+00  0.00000000000E+00  0.00000000000E+00
  0.00000000000E+00  0.00000000000E+00  0.00000000000E+00  0.00000000000E+00
  0.00000000000E+00  0.00000000000E+00  0.00000000000E+00  0.00000000000E+00
  0.00000000000E+00  0.00000000000E+00  0.00000000000E+00  0.00000000000E+00
  0.00000000000E+00  0.00000000000E+00  0.00000000000E+00  0.00000000000E+00
  0.00000000000E+00  0.00000000000E+00  0.00000000000E+00  0.00000000000E+00
  0.00000000000E+00  0.00000000000E+00  0.00000000000E+00  0.00000000000E+00
  0.00000000000E+00  0.00000000000E+00  0.00000000000E+00  0.00000000000E+00
  0.00000000000E+00  0.00000000000E+00  0.00000000000E+00  0.00000000000E+00
  0.00000000000E+00  0.00000000000E+00  0.00000000000E+00  0.00000000000E+00
  0.00000000000E+00  0.00000000000E+00  0.00000000000E+00  0.00000000000E+00
  0.00000000000E+00  0.00000000000E+00  0.00000000000E+00  0.00000000000E+00
  0.00000000000E+00  0.00000000000E+00  0.00000000000E+00  0.00000000000E+00
  0.00000000000E+00  0.00000000000E+00  0.00000000000E+00  0.00000000000E+00
  0.00000000000E+00  0.00000000000E+00  0.00000000000E+00  0.00000000000E+00
  0.00000000000E+00  0.00000000000E+00  0.00000000000E+00  0.00000000000E+00
  0.00000000000E+00  0.00000000000E+00  0.00000000000E+00  0.00000000000E+00
  0.00000000000E+00  0.00000000000E+00  0.00000000000E+00  0.00000000000E+00
  0.00000000000E+00  0.00000000000E+00  0.00000000000E+00  0.00000000000E+00
  0.00000000000E+00  0.00000000000E+00  0.00000000000E+00  0.00000000000E+00
  0.00000000000E+00  0.00000000000E+00  0.00000000000E+00  0.00000000000E+00
  0.00000000000E+00  0.00000000000E+00  0.00000000000E+00  0.00000000000E+00
  0.00000000000E+00  0.00000000000E+00  0.00000000000E+00  0.00000000000E+00
  0.00000000000E+00  0.00000000000E+00  0.00000000000E+00  0.00000000000E+00
  0.00000000000E+00  0.00000000000E+00  0.00000000000E+00  0.00000000000E+00
  0.00000000000E+00  0.00000000000E+00  0.00000000000E+00  0.00000000000E+00
  0.00000000000E+00  0.00000000000E+00  0.00000000000E+00  0.00000000000E+00
  0.00000000000E+00  0.00000000000E+00  0.00000000000E+00  0.00000000000E+00
  0.00000000000E+00  0.00000000000E+00  0.00000000000E+00  0.00000000000E+00
  0.00000000000E+00  0.00000000000E+00  0.00000000000E+00  0.00000000000E+00
  0.00000000000E+00  0.00000000000E+00  0.00000000000E+00  0.00000000000E+00
  0.00000000000E+00  0.00000000000E+00  0.00000000000E+00  0.00000000000E+00
  0.00000000000E+00  0.00000000000E+00  0.00000000000E+00  0.00000000000E+00
  0.00000000000E+00  0.00000000000E+00  0.00000000000E+00  0.00000000000E+00
  0.00000000000E+00  0.00000000000E+00  0.00000000000E+00  0.00000000000E+00
  0.00000000000E+00  0.00000000000E+00  0.00000000000E+00  0.00000000000E+00
  0.00000000000E+00  0.00000000000E+00  0.00000000000E+00  0.00000000000E+00
  0.00000000000E+00  0.00000000000E+00  0.00000000000E+00  0.00000000000E+00
  0.00000000000E+00  0.00000000000E+00  0.00000000000E+00
    <PP_QFCOEF>
  9.37023018007E+00 -5.66306211583E+01  1.15232349038E+02  1.95986964899E+02
 -1.85101951130E+03  4.88430590239E+03 -5.96870860542E+03  2.84127426189E+03
    </PP_QFCOEF>
    2    2    0        i  j  (l(j))
  1.81851793788E-01    Q_int
  0.00000000000E+00  1.71551688689E-08  6.97986602997E-08  1.59750595143E-07
  2.88904041461E-07  4.59227703204E-07  6.72768704493E-07  9.31655472859E-07
  1.23810072487E-06  1.59440455776E-06  2.00295765070E-06  2.46624457965E-06
  2.98684724956E-06  3.56744844827E-06  4.21083552610E-06  4.91990420568E-06
  5.69766252651E-06  6.54723492886E-06  7.47186648205E-06  8.47492726189E-06
  9.55991688269E-06  1.07304691891E-05  1.19903571133E-05  1.33434977035E-05
  1.47939573293E-05  1.63459570705E-05  1.80038782956E-05  1.97722684362E-05
  2.16558469646E-05  2.36595115815E-05  2.57883446207E-05  2.80476196792E-05
  3.04428084797E-05  3.29795879731E-05  3.56638476916E-05  3.85016973576E-05
  4.14994747609E-05  4.46637539102E-05  4.80013534711E-05  5.15193454982E-05
  5.52250644737E-05  5.91261166607E-05  6.32303897843E-05  6.75460630500E-05
  7.20816175126E-05  7.68458468060E-05  8.18478682479E-05  8.70971343312E-05
  9.26034446164E-05  9.83769580372E-05  1.04428205635E-04  1.10768103739E-04
  1.17407967597E-04  1.24359525493E-04  1.31634933341E-04  1.39246789796E-04
  1.47208151887E-04  1.55532551189E-04  1.64234010563E-04  1.73327061467E-04
  1.82826761875E-04  1.92748714815E-04  2.03109087543E-04  2.13924631389E-04
  2.25212702285E-04  2.36991282000E-04  2.49279000112E-04  2.62095156742E-04
  2.75459746063E-04  2.89393480629E-04  3.03917816540E-04  3.19054979468E-04
  3.34827991590E-04  3.51260699439E-04  3.68377802715E-04  3.86204884088E-04
  4.04768440025E-04  4.24095912669E-04  4.44215722820E-04  4.65157304039E-04
  4.86951137927E-04  5.09628790604E-04  5.33222950441E-04  5.57767467080E-04
  5.83297391785E-04  6.09849019172E-04  6.37459930360E-04  6.66169037592E-04
  6.96016630373E-04  7.27044423182E-04  7.59295604800E-04  7.92814889309E-04
  8.27648568830E-04  8.63844568037E-04  9.01452500520E-04  9.40523727054E-04
  9.81111415831E-04  1.02327060473E-03  1.06705826566E-03  1.11253337111E-03
  1.15975696292E-03  1.20879222329E-03  1.25970454832E-03  1.31256162381E-03
  1.36743350380E-03  1.42439269157E-03  1.48351422342E-03  1.54487575520E-03
  1.60855765172E-03  1.67464307918E-03  1.74321810051E-03  1.81437177404E-03
  1.88819625529E-03  1.96478690215E-03  2.04424238352E-03  2.12666479151E-03
  2.21215975725E-03  2.30083657058E-03  2.39280830352E-03  2.48819193780E-03
  2.58710849654E-03  2.68968318011E-03  2.79604550639E-03  2.90632945557E-03
  3.02067361952E-03  3.13922135593E-03  3.26212094738E-03  3.38952576542E-03
  3.52159443979E-03  3.65849103304E-03  3.80038522054E-03  3.94745247614E-03
  4.09987426354E-03  4.25783823365E-03  4.42153842796E-03  4.59117548812E-03
  4.76695687197E-03  4.94909707601E-03  5.13781786468E-03  5.33334850636E-03
  5.53592601654E-03  5.74579540807E-03  5.96320994878E-03  6.18843142661E-03
  6.42173042241E-03  6.66338659055E-03  6.91368894753E-03  7.17293616870E-03
  7.44143689330E-03  7.71951003790E-03  8.00748511847E-03  8.30570258111E-03
  8.61451414168E-03  8.93428313436E-03  9.26538486936E-03  9.60820699978E-03
  9.96314989779E-03  1.03306270402E-02  1.07110654034E-02  1.11049058681E-02
  1.15126036331E-02  1.19346286392E-02  1.23714660025E-02  1.28236164568E-02
  1.32915968063E-02  1.37759403874E-02  1.42771975394E-02  1.47959360852E-02
  1.53327418208E-02  1.58882190127E-02  1.64629909058E-02  1.70577002376E-02
  1.76730097616E-02  1.83096027780E-02  1.89681836710E-02  1.96494784534E-02
  2.03542353166E-02  2.10832251864E-02  2.18372422826E-02  2.26171046833E-02
  2.34236548916E-02  2.42577604034E-02  2.51203142774E-02  2.60122357026E-02
  2.69344705657E-02  2.78879920133E-02  2.88738010102E-02  2.98929268899E-02
  3.09464278967E-02  3.20353917165E-02  3.31609359934E-02  3.43242088318E-02
  3.55263892780E-02  3.67686877809E-02  3.80523466276E-02  3.93786403500E-02
  4.07488760986E-02  4.21643939810E-02  4.36265673577E-02  4.51368030932E-02
  4.66965417560E-02  4.83072577611E-02  4.99704594517E-02  5.16876891100E-02
  5.34605228942E-02  5.52905706908E-02  5.71794758770E-02  5.91289149834E-02
  6.11405972480E-02  6.32162640531E-02  6.53576882330E-02  6.75666732438E-02
  6.98450521815E-02  7.21946866378E-02  7.46174653798E-02  7.71153028394E-02
  7.96901373980E-02  8.23439294518E-02  8.50786592390E-02  8.78963244137E-02
  9.07989373473E-02  9.37885221369E-02  9.68671113027E-02  1.00036742151E-01
  1.03299452781E-01  1.06657277713E-01  1.10112243108E-01  1.13666361567E-01
  1.17321626461E-01  1.21080005789E-01  1.24943435515E-01  1.28913812363E-01
  1.32992986046E-01  1.37182750881E-01  1.41484836774E-01  1.45900899532E-01
  1.50432510478E-01  1.55081145321E-01  1.59848172267E-01  1.64734839319E-01
  1.69742260746E-01  1.74871402681E-01  1.80123067822E-01  1.85497879198E-01
  1.90996262989E-01  1.96618430349E-01  2.02364358237E-01  2.08233769215E-01
  2.14226110213E-01  2.20340530242E-01  2.26575857061E-01  2.32930572795E-01
  2.39402788518E-01  2.45990217821E-01  2.52690149402E-01  2.59499418715E-01
  2.66414378733E-01  2.73430869909E-01  2.80544189407E-01  2.87749059716E-01
  2.95039596777E-01  3.02409277760E-01  3.09850908664E-01  3.17356591943E-01
  3.24917694365E-01  3.32524815366E-01  3.40167756172E-01  3.47835490002E-01
  3.55516133696E-01  3.63196921133E-01  3.70864178862E-01  3.78503304373E-01
  3.86098747487E-01  3.93633995358E-01  4.01091561623E-01  4.08452980241E-01
  4.15698804587E-01  4.22808612395E-01  4.29761017098E-01  4.36533686172E-01
  4.43103367014E-01  4.49445920885E-01  4.55536365395E-01  4.61348925932E-01
  4.66857096377E-01  4.72033709317E-01  4.76851015878E-01  4.81280775127E-01
  4.85294352863E-01  4.88862829418E-01  4.91957115911E-01  4.94548078220E-01
  4.96606667709E-01  4.98104057639E-01  4.99011783986E-01  4.99301889357E-01
  4.98947068668E-01  4.97920815342E-01  4.96197567055E-01  4.93752850473E-01
  4.90563425079E-01  4.86607427138E-01  4.81864516100E-01  4.76316027344E-01
  4.69945137192E-01  4.62737048551E-01  4.54679208313E-01  4.45761570815E-01
  4.35976924957E-01  4.25321305879E-01  4.13794515063E-01  4.01400774769E-01
  3.88149543296E-01  3.74056515602E-01  3.59144828288E-01  3.43446477214E-01
  3.27003938385E-01  3.09871956166E-01  2.92119425109E-01  2.73831240789E-01
  2.55109929463E-01  2.36076786102E-01  2.16872157857E-01  1.97654412477E-01
  1.78597043322E-01  1.59883311209E-01  1.41697854162E-01  1.24214883462E-01
  1.07583045574E-01  9.19079452143E-02  7.72349685435E-02  6.35378250159E-02
  5.07227428221E-02  3.86653826416E-02  2.73015928228E-02  1.66658462337E-02
  6.80593281959E-03 -2.23551857744E-03 -1.04215618104E-02 -1.77214366058E-02
 -2.41110275997E-02 -2.95732839610E-02 -3.40986108655E-02 -3.76852514775E-02
 -4.03396857705E-02 -4.20770795071E-02 -4.29218215360E-02 -4.29081881822E-02
 -4.20811670452E-02 -4.04974554609E-02 -3.82266167265E-02 -3.53523252315E-02
 -3.19735546892E-02 -2.82054582508E-02 -2.41795539559E-02 -2.00426696456E-02
 -1.59539336912E-02 -1.20789587402E-02 -8.58032124328E-03 -5.60360976826E-03
 -3.25889340557E-03 -1.59876437534E-03 -5.96620283170E-04 -1.33318253548E-04
 -7.85916157328E-06  0.00000000000E+00  0.00000000000E+00  0.00000000000E+00
  0.00000000000E+00  0.00000000000E+00  0.00000000000E+00  0.00000000000E+00
  0.00000000000E+00  0.00000000000E+00  0.00000000000E+00  0.00000000000E+00
  0.00000000000E+00  0.00000000000E+00  0.00000000000E+00  0.00000000000E+00
  0.00000000000E+00  0.00000000000E+00  0.00000000000E+00  0.00000000000E+00
  0.00000000000E+00  0.00000000000E+00  0.00000000000E+00  0.00000000000E+00
  0.00000000000E+00  0.00000000000E+00  0.00000000000E+00  0.00000000000E+00
  0.00000000000E+00  0.00000000000E+00  0.00000000000E+00  0.00000000000E+00
  0.00000000000E+00  0.00000000000E+00  0.00000000000E+00  0.00000000000E+00
  0.00000000000E+00  0.00000000000E+00  0.00000000000E+00  0.00000000000E+00
  0.00000000000E+00  0.00000000000E+00  0.00000000000E+00  0.00000000000E+00
  0.00000000000E+00  0.00000000000E+00  0.00000000000E+00  0.00000000000E+00
  0.00000000000E+00  0.00000000000E+00  0.00000000000E+00  0.00000000000E+00
  0.00000000000E+00  0.00000000000E+00  0.00000000000E+00  0.00000000000E+00
  0.00000000000E+00  0.00000000000E+00  0.00000000000E+00  0.00000000000E+00
  0.00000000000E+00  0.00000000000E+00  0.00000000000E+00  0.00000000000E+00
  0.00000000000E+00  0.00000000000E+00  0.00000000000E+00  0.00000000000E+00
  0.00000000000E+00  0.00000000000E+00  0.00000000000E+00  0.00000000000E+00
  0.00000000000E+00  0.00000000000E+00  0.00000000000E+00  0.00000000000E+00
  0.00000000000E+00  0.00000000000E+00  0.00000000000E+00  0.00000000000E+00
  0.00000000000E+00  0.00000000000E+00  0.00000000000E+00  0.00000000000E+00
  0.00000000000E+00  0.00000000000E+00  0.00000000000E+00  0.00000000000E+00
  0.00000000000E+00  0.00000000000E+00  0.00000000000E+00  0.00000000000E+00
  0.00000000000E+00  0.00000000000E+00  0.00000000000E+00  0.00000000000E+00
  0.00000000000E+00  0.00000000000E+00  0.00000000000E+00  0.00000000000E+00
  0.00000000000E+00  0.00000000000E+00  0.00000000000E+00  0.00000000000E+00
  0.00000000000E+00  0.00000000000E+00  0.00000000000E+00  0.00000000000E+00
  0.00000000000E+00  0.00000000000E+00  0.00000000000E+00  0.00000000000E+00
  0.00000000000E+00  0.00000000000E+00  0.00000000000E+00  0.00000000000E+00
  0.00000000000E+00  0.00000000000E+00  0.00000000000E+00  0.00000000000E+00
  0.00000000000E+00  0.00000000000E+00  0.00000000000E+00  0.00000000000E+00
  0.00000000000E+00  0.00000000000E+00  0.00000000000E+00  0.00000000000E+00
  0.00000000000E+00  0.00000000000E+00  0.00000000000E+00  0.00000000000E+00
  0.00000000000E+00  0.00000000000E+00  0.00000000000E+00  0.00000000000E+00
  0.00000000000E+00  0.00000000000E+00  0.00000000000E+00  0.00000000000E+00
  0.00000000000E+00  0.00000000000E+00  0.00000000000E+00  0.00000000000E+00
  0.00000000000E+00  0.00000000000E+00  0.00000000000E+00  0.00000000000E+00
  0.00000000000E+00  0.00000000000E+00  0.00000000000E+00  0.00000000000E+00
  0.00000000000E+00  0.00000000000E+00  0.00000000000E+00  0.00000000000E+00
  0.00000000000E+00  0.00000000000E+00  0.00000000000E+00  0.00000000000E+00
  0.00000000000E+00  0.00000000000E+00  0.00000000000E+00  0.00000000000E+00
  0.00000000000E+00  0.00000000000E+00  0.00000000000E+00  0.00000000000E+00
  0.00000000000E+00  0.00000000000E+00  0.00000000000E+00  0.00000000000E+00
  0.00000000000E+00  0.00000000000E+00  0.00000000000E+00  0.00000000000E+00
  0.00000000000E+00  0.00000000000E+00  0.00000000000E+00  0.00000000000E+00
  0.00000000000E+00  0.00000000000E+00  0.00000000000E+00  0.00000000000E+00
  0.00000000000E+00  0.00000000000E+00  0.00000000000E+00  0.00000000000E+00
  0.00000000000E+00  0.00000000000E+00  0.00000000000E+00  0.00000000000E+00
  0.00000000000E+00  0.00000000000E+00  0.00000000000E+00  0.00000000000E+00
  0.00000000000E+00  0.00000000000E+00  0.00000000000E+00  0.00000000000E+00
  0.00000000000E+00  0.00000000000E+00  0.00000000000E+00  0.00000000000E+00
  0.00000000000E+00  0.00000000000E+00  0.00000000000E+00  0.00000000000E+00
  0.00000000000E+00  0.00000000000E+00  0.00000000000E+00  0.00000000000E+00
  0.00000000000E+00  0.00000000000E+00  0.00000000000E+00  0.00000000000E+00
  0.00000000000E+00  0.00000000000E+00  0.00000000000E+00  0.00000000000E+00
  0.00000000000E+00  0.00000000000E+00  0.00000000000E+00  0.00000000000E+00
  0.00000000000E+00  0.00000000000E+00  0.00000000000E+00  0.00000000000E+00
  0.00000000000E+00  0.00000000000E+00  0.00000000000E+00  0.00000000000E+00
  0.00000000000E+00  0.00000000000E+00  0.00000000000E+00  0.00000000000E+00
  0.00000000000E+00  0.00000000000E+00  0.00000000000E+00  0.00000000000E+00
  0.00000000000E+00  0.00000000000E+00  0.00000000000E+00  0.00000000000E+00
  0.00000000000E+00  0.00000000000E+00  0.00000000000E+00  0.00000000000E+00
  0.00000000000E+00  0.00000000000E+00  0.00000000000E+00
    <PP_QFCOEF>
  9.55567759396E+00 -6.07960378184E+01  1.25440165331E+02  2.19611120572E+02
 -2.05191036669E+03  5.40808923739E+03 -6.60757175553E+03  3.14570122599E+03
    </PP_QFCOEF>
  </PP_QIJ>
</PP_NONLOCAL>


<PP_PSWFC>
1S    0  1.00          Wavefunction
  0.00000000000E+00  5.23430404459E-05  1.05580811741E-04  1.59728607610E-04
  2.14801983188E-04  2.70816759463E-04  3.27789027819E-04  3.85735154659E-04
  4.44671786095E-04  5.04615852736E-04  5.65584574538E-04  6.27595465757E-04
  6.90666339965E-04  7.54815315174E-04  8.20060819027E-04  8.86421594090E-04
  9.53916703231E-04  1.02256553509E-03  1.09238780964E-03  1.16340358386E-03
  1.23563325746E-03  1.30909757876E-03  1.38381765064E-03  1.45981493658E-03
  1.53711126682E-03  1.61572884465E-03  1.69569025274E-03  1.77701845963E-03
  1.85973682633E-03  1.94386911300E-03  2.02943948579E-03  2.11647252373E-03
  2.20499322582E-03  2.29502701817E-03  2.38659976129E-03  2.47973775751E-03
  2.57446775852E-03  2.67081697304E-03  2.76881307461E-03  2.86848420950E-03
  2.96985900484E-03  3.07296657673E-03  3.17783653865E-03  3.28449900993E-03
  3.39298462434E-03  3.50332453890E-03  3.61555044279E-03  3.72969456643E-03
  3.84578969068E-03  3.96386915625E-03  4.08396687321E-03  4.20611733075E-03
  4.33035560697E-03  4.45671737899E-03  4.58523893308E-03  4.71595717511E-03
  4.84890964103E-03  4.98413450767E-03  5.12167060358E-03  5.26155742017E-03
  5.40383512300E-03  5.54854456320E-03  5.69572728921E-03  5.84542555856E-03
  5.99768234999E-03  6.15254137571E-03  6.31004709383E-03  6.47024472109E-03
  6.63318024572E-03  6.79890044057E-03  6.96745287642E-03  7.13888593554E-03
  7.31324882550E-03  7.49059159311E-03  7.67096513875E-03  7.85442123078E-03
  8.04101252033E-03  8.23079255620E-03  8.42381580013E-03  8.62013764227E-03
  8.81981441689E-03  9.02290341837E-03  9.22946291751E-03  9.43955217796E-03
  9.65323147313E-03  9.87056210317E-03  1.00916064124E-02  1.03164278070E-02
  1.05450907727E-02  1.07776608935E-02  1.10142048695E-02  1.12547905366E-02
  1.14994868847E-02  1.17483640781E-02  1.20014934746E-02  1.22589476458E-02
  1.25208003976E-02  1.27871267910E-02  1.30580031629E-02  1.33335071481E-02
  1.36137177005E-02  1.38987151154E-02  1.41885810523E-02  1.44833985574E-02
  1.47832520870E-02  1.50882275310E-02  1.53984122369E-02  1.57138950342E-02
  1.60347662591E-02  1.63611177796E-02  1.66930430211E-02  1.70306369922E-02
  1.73739963112E-02  1.77232192326E-02  1.80784056746E-02  1.84396572463E-02
  1.88070772761E-02  1.91807708397E-02  1.95608447894E-02  1.99474077832E-02
  2.03405703144E-02  2.07404447422E-02  2.11471453221E-02  2.15607882370E-02
  2.19814916290E-02  2.24093756313E-02  2.28445624007E-02  2.32871761506E-02
  2.37373431848E-02  2.41951919310E-02  2.46608529756E-02  2.51344590985E-02
  2.56161453085E-02  2.61060488796E-02  2.66043093868E-02  2.71110687437E-02
  2.76264712397E-02  2.81506635776E-02  2.86837949129E-02  2.92260168920E-02
  2.97774836920E-02  3.03383520608E-02  3.09087813575E-02  3.14889335936E-02
  3.20789734742E-02  3.26790684404E-02  3.32893887119E-02  3.39101073296E-02
  3.45414001999E-02  3.51834461382E-02  3.58364269137E-02  3.65005272945E-02
  3.71759350932E-02  3.78628412128E-02  3.85614396936E-02  3.92719277594E-02
  3.99945058658E-02  4.07293777478E-02  4.14767504678E-02  4.22368344648E-02
  4.30098436033E-02  4.37959952228E-02  4.45955101882E-02  4.54086129395E-02
  4.62355315426E-02  4.70764977405E-02  4.79317470044E-02  4.88015185851E-02
  4.96860555649E-02  5.05856049095E-02  5.15004175204E-02  5.24307482870E-02
  5.33768561390E-02  5.43390040991E-02  5.53174593356E-02  5.63124932149E-02
  5.73243813539E-02  5.83534036725E-02  5.93998444461E-02  6.04639923574E-02
  6.15461405482E-02  6.26465866711E-02  6.37656329404E-02  6.49035861828E-02
  6.60607578872E-02  6.72374642548E-02  6.84340262470E-02  6.96507696341E-02
  7.08880250418E-02  7.21461279973E-02  7.34254189746E-02  7.47262434379E-02
  7.60489518840E-02  7.73938998832E-02  7.87614481187E-02  8.01519624240E-02
  8.15658138186E-02  8.30033785416E-02  8.44650380831E-02  8.59511792131E-02
  8.74621940077E-02  8.89984798731E-02  9.05604395658E-02  9.21484812100E-02
  9.37630183117E-02  9.54044697688E-02  9.70732598776E-02  9.87698183344E-02
  1.00494580234E-01  1.02247986060E-01  1.04030481678E-01  1.05842518310E-01
  1.07684552518E-01  1.09557046171E-01  1.11460466408E-01  1.13395285597E-01
  1.15361981284E-01  1.17361036134E-01  1.19392937865E-01  1.21458179174E-01
  1.23557257649E-01  1.25690675681E-01  1.27858940353E-01  1.30062563328E-01
  1.32302060724E-01  1.34577952971E-01  1.36890764660E-01  1.39241024382E-01
  1.41629264544E-01  1.44056021176E-01  1.46521833722E-01  1.49027244812E-01
  1.51572800019E-01  1.54159047594E-01  1.56786538190E-01  1.59455824555E-01
  1.62167461209E-01  1.64922004104E-01  1.67720010249E-01  1.70562037319E-01
  1.73448643241E-01  1.76380385740E-01  1.79357821873E-01  1.82381507518E-01
  1.85451996850E-01  1.88569841765E-01  1.91735591287E-01  1.94949790929E-01
  1.98212982023E-01  2.01525701012E-01  2.04888478697E-01  2.08301839447E-01
  2.11766300365E-01  2.15282370405E-01  2.18850549450E-01  2.22471327335E-01
  2.26145182816E-01  2.29872582497E-01  2.33653979692E-01  2.37489813238E-01
  2.41380506241E-01  2.45326464770E-01  2.49328076479E-01  2.53385709174E-01
  2.57499709300E-01  2.61670400369E-01  2.65898081312E-01  2.70183024754E-01
  2.74525475221E-01  2.78925647257E-01  2.83383723469E-01  2.87899852487E-01
  2.92474146838E-01  2.97106680732E-01  3.01797487763E-01  3.06546558511E-01
  3.11353838063E-01  3.16219223429E-01  3.21142560866E-01  3.26123643105E-01
  3.31162206479E-01  3.36257927953E-01  3.41410422046E-01  3.46619237664E-01
  3.51883854823E-01  3.57203681273E-01  3.62578049024E-01  3.68006210769E-01
  3.73487336215E-01  3.79020508310E-01  3.84604719386E-01  3.90238867205E-01
  3.95921750926E-01  4.01652066984E-01  4.07428404907E-01  4.13249243053E-01
  4.19112944297E-01  4.25017751669E-01  4.30961783951E-01  4.36943031259E-01
  4.42959350601E-01  4.49008461460E-01  4.55087941396E-01  4.61195221698E-01
  4.67327583115E-01  4.73482151686E-01  4.79655894704E-01  4.85845616856E-01
  4.92047956561E-01  4.98259382571E-01  5.04476190861E-01  5.10694501882E-01
  5.16910258218E-01  5.23119222721E-01  5.29316977187E-01  5.35498921652E-01
  5.41660274386E-01  5.47796072667E-01  5.53901174433E-01  5.59970260893E-01
  5.65997840210E-01  5.71978252339E-01  5.77905675129E-01  5.83774131773E-01
  5.89577499704E-01  5.95309521017E-01  6.00963814466E-01  6.06533889097E-01
  6.12013159527E-01  6.17394962854E-01  6.22672577127E-01  6.27839241292E-01
  6.32888176410E-01  6.37812607926E-01  6.42605788650E-01  6.47261022035E-01
  6.51771685252E-01  6.56131251421E-01  6.60333310307E-01  6.64371586669E-01
  6.68239955383E-01  6.71932452435E-01  6.75443280892E-01  6.78766811046E-01
  6.81897574123E-01  6.84830249302E-01  6.87559644258E-01  6.90080670225E-01
  6.92388313506E-01  6.94477606701E-01  6.96343604459E-01  6.97981370527E-01
  6.99385984968E-01  7.00552582681E-01  7.01476436368E-01  7.02153098416E-01
  7.02578615889E-01  7.02749829755E-01  7.02664761390E-01  7.02323073578E-01
  7.01726565002E-01  7.00879610199E-01  6.99789381941E-01  6.98465576730E-01
  6.96919187895E-01  6.95159609093E-01  6.93190141047E-01  6.91009760682E-01
  6.88617295088E-01  6.86011770409E-01  6.83192412724E-01  6.80158654899E-01
  6.76910143344E-01  6.73446744589E-01  6.69768551730E-01  6.65875890632E-01
  6.61769325940E-01  6.57449666797E-01  6.52917972301E-01  6.48175556597E-01
  6.43223993635E-01  6.38065121483E-01  6.32701046228E-01  6.27134145338E-01
  6.21367070524E-01  6.15402749963E-01  6.09244389933E-01  6.02895475699E-01
  5.96359771712E-01  5.89641320967E-01  5.82744443566E-01  5.75673734351E-01
  5.68434059647E-01  5.61030553004E-01  5.53468609976E-01  5.45753881830E-01
  5.37892268264E-01  5.29889909022E-01  5.21753174514E-01  5.13488655348E-01
  5.05103150905E-01  4.96603656900E-01  4.87997352054E-01  4.79291583897E-01
  4.70493853797E-01  4.61611801303E-01  4.52653187897E-01  4.43625880270E-01
  4.34537833236E-01  4.25397072415E-01  4.16211676806E-01  4.06989761386E-01
  3.97739459864E-01  3.88468907716E-01  3.79186225622E-01  3.69899503420E-01
  3.60616784671E-01  3.51346051944E-01  3.42095212852E-01  3.32872086953E-01
  3.23684393492E-01  3.14539740052E-01  3.05445612056E-01  2.96409363158E-01
  2.87438206394E-01  2.78539206120E-01  2.69719270541E-01  2.60985144841E-01
  2.52343404685E-01  2.43800450068E-01  2.35362499280E-01  2.27035582940E-01
  2.18825537884E-01  2.10738000863E-01  2.02778401856E-01  1.94951957009E-01
  1.87263661018E-01  1.79718279038E-01  1.72320338002E-01  1.65074117470E-01
  1.57983639990E-01  1.51052661138E-01  1.44284659278E-01  1.37682825295E-01
  1.31250052366E-01  1.24988926067E-01  1.18901714925E-01  1.12990361713E-01
  1.07256475610E-01  1.01701325501E-01  9.63258345502E-02  9.11305762411E-02
  8.61157720136E-02  8.12812906324E-02  7.66266493471E-02  7.21510169357E-02
  6.78532186246E-02  6.37317429116E-02  5.97847502338E-02  5.60100834432E-02
  5.24052799838E-02  4.89675856844E-02  4.56939700203E-02  4.25811427204E-02
  3.96255715485E-02  3.68235011067E-02  3.41709724790E-02  3.16638435474E-02
  2.92978097969E-02  2.70684254405E-02  2.49711246857E-02  2.30012429820E-02
  2.11540380845E-02  1.94247107882E-02  1.78084251875E-02  1.63003283352E-02
  1.48955691794E-02  1.35893166753E-02  1.23767769763E-02  1.12532096259E-02
  1.02139426818E-02  9.25438671800E-03  8.37004766270E-03  7.55653844275E-03
  6.80958941570E-03  6.12505758362E-03  5.49893459217E-03  4.92735352892E-03
  4.40659454403E-03  3.93308932494E-03  3.50342446409E-03  3.11434376586E-03
  2.76274954449E-03  2.44570297017E-03  2.16042352428E-03  1.90428762868E-03
  1.67482651602E-03  1.46972341012E-03  1.28681008637E-03  1.12406288224E-03
  9.79598227920E-04  8.51667765701E-04  7.38653125287E-04  6.39060420056E-04
  5.51514526620E-04  4.74753201894E-04  4.07621063490E-04  3.49063663368E-04
  2.98121408201E-04  2.53923565756E-04  2.15682361642E-04  1.82687195943E-04
  1.54299011007E-04  1.29944837480E-04  1.09112541575E-04  9.13457925410E-05
  7.62392654757E-05  6.34340909450E-05  5.26135594248E-05  4.34990853679E-05
  3.58464327374E-05  2.94422011590E-05  2.41005694274E-05  1.96602909725E-05
  1.59819340316E-05  1.29453576959E-05  1.04474136770E-05  8.39986256966E-06
  6.72749254388E-06  5.36642776228E-06  4.26261335903E-06  3.37046349912E-06
  2.65165882103E-06  2.07407939990E-06  1.61085918867E-06  1.23954761660E-06
  9.41363538403E-07  7.00525880402E-07  5.03643910598E-07  3.39147766523E-07
  1.96736270748E-07  6.68135112400E-08  0.00000000000E+00  0.00000000000E+00
  0.00000000000E+00  0.00000000000E+00  0.00000000000E+00  0.00000000000E+00
  0.00000000000E+00  0.00000000000E+00  0.00000000000E+00  0.00000000000E+00
  0.00000000000E+00  0.00000000000E+00  0.00000000000E+00  0.00000000000E+00
  0.00000000000E+00  0.00000000000E+00  0.00000000000E+00  0.00000000000E+00
  0.00000000000E+00  0.00000000000E+00  0.00000000000E+00  0.00000000000E+00
  0.00000000000E+00  0.00000000000E+00  0.00000000000E+00  0.00000000000E+00
  0.00000000000E+00  0.00000000000E+00  0.00000000000E+00  0.00000000000E+00
  0.00000000000E+00  0.00000000000E+00  0.00000000000E+00  0.00000000000E+00
  0.00000000000E+00  0.00000000000E+00  0.00000000000E+00  0.00000000000E+00
  0.00000000000E+00  0.00000000000E+00  0.00000000000E+00  0.00000000000E+00
  0.00000000000E+00  0.00000000000E+00  0.00000000000E+00  0.00000000000E+00
  0.00000000000E+00  0.00000000000E+00  0.00000000000E+00  0.00000000000E+00
  0.00000000000E+00  0.00000000000E+00  0.00000000000E+00  0.00000000000E+00
  0.00000000000E+00  0.00000000000E+00  0.00000000000E+00  0.00000000000E+00
  0.00000000000E+00  0.00000000000E+00  0.00000000000E+00  0.00000000000E+00
  0.00000000000E+00  0.00000000000E+00  0.00000000000E+00  0.00000000000E+00
  0.00000000000E+00  0.00000000000E+00  0.00000000000E+00  0.00000000000E+00
  0.00000000000E+00  0.00000000000E+00  0.00000000000E+00
</PP_PSWFC>


<PP_RHOATOM>
  0.00000000000E+00  4.70567262051E-09  1.91458127366E-08  4.38196816257E-08
  7.92465509001E-08  1.25966440153E-07  1.84540880848E-07  2.55553707357E-07
  3.39611876125E-07  4.37346313901E-07  5.49412796098E-07  6.76492856301E-07
  8.19294728021E-07  9.78554319828E-07  1.15503622502E-06  1.34953476704E-06
  1.56287508185E-06  1.79591423867E-06  2.04954240022E-06  2.32468402404E-06
  2.62229910622E-06  2.94338446897E-06  3.28897509376E-06  3.66014550130E-06
  4.05801118030E-06  4.48373006654E-06  4.93850407397E-06  5.42358067985E-06
  5.94025456553E-06  6.48986931501E-06  7.07381917328E-06  7.69355086636E-06
  8.35056548534E-06  9.04642043661E-06  9.78273146051E-06  1.05611747208E-05
  1.13834889676E-05  1.22514777759E-05  1.31670118627E-05  1.41320314854E-05
  1.51485489240E-05  1.62186510506E-05  1.73445019881E-05  1.85283458629E-05
  1.97725096530E-05  2.10794061364E-05  2.24515369416E-05  2.38914957062E-05
  2.54019713440E-05  2.69857514277E-05  2.86457256886E-05  3.03848896392E-05
  3.22063483217E-05  3.41133201869E-05  3.61091411096E-05  3.81972685418E-05
  4.03812858128E-05  4.26649065773E-05  4.50519794193E-05  4.75464926160E-05
  5.01525790666E-05  5.28745213941E-05  5.57167572228E-05  5.86838846401E-05
  6.17806678477E-05  6.50120430091E-05  6.83831242999E-05  7.18992101686E-05
  7.55657898134E-05  7.93885498847E-05  8.33733814195E-05  8.75263870157E-05
  9.18538882553E-05  9.63624333846E-05  1.01058805260E-04  1.05950029567E-04
  1.11043383330E-04  1.16346403704E-04  1.21866897083E-04  1.27612948517E-04
  1.33592931450E-04  1.39815517804E-04  1.46289688400E-04  1.53024743750E-04
  1.60030315207E-04  1.67316376511E-04  1.74893255727E-04  1.82771647597E-04
  1.90962626310E-04  1.99477658717E-04  2.08328618004E-04  2.17527797820E-04
  2.27087926907E-04  2.37022184221E-04  2.47344214573E-04  2.58068144812E-04
  2.69208600551E-04  2.80780723477E-04  2.92800189248E-04  3.05283225997E-04
  3.18246633479E-04  3.31707802861E-04  3.45684737193E-04  3.60196072575E-04
  3.75261100045E-04  3.90899788214E-04  4.07132806664E-04  4.23981550152E-04
  4.41468163624E-04  4.59615568090E-04  4.78447487362E-04  4.97988475709E-04
  5.18263946443E-04  5.39300201470E-04  5.61124461841E-04  5.83764899332E-04
  6.07250669089E-04  6.31611943372E-04  6.56879946430E-04  6.83086990551E-04
  7.10266513321E-04  7.38453116126E-04  7.67682603947E-04  7.97992026485E-04
  8.29419720647E-04  8.62005354467E-04  8.95789972464E-04  9.30816042529E-04
  9.67127504346E-04  1.00476981943E-03  1.04379002282E-03  1.08423677645E-03
  1.12616042432E-03  1.16961304944E-03  1.21464853266E-03  1.26132261344E-03
  1.30969295255E-03  1.35981919689E-03  1.41176304635E-03  1.46558832285E-03
  1.52136104167E-03  1.57914948500E-03  1.63902427789E-03  1.70105846665E-03
  1.76532759974E-03  1.83190981126E-03  1.90088590704E-03  1.97233945352E-03
  2.04635686939E-03  2.12302752015E-03  2.20244381560E-03  2.28470131037E-03
  2.36989880761E-03  2.45813846585E-03  2.54952590917E-03  2.64417034077E-03
  2.74218465993E-03  2.84368558261E-03  2.94879376564E-03  3.05763393466E-03
  3.17033501583E-03  3.28703027155E-03  3.40785744005E-03  3.53295887918E-03
  3.66248171430E-03  3.79657799049E-03  3.93540482909E-03  4.07912458869E-03
  4.22790503063E-03  4.38191948918E-03  4.54134704635E-03  4.70637271150E-03
  4.87718760587E-03  5.05398915190E-03  5.23698126775E-03  5.42637456672E-03
  5.62238656188E-03  5.82524187594E-03  6.03517245624E-03  6.25241779516E-03
  6.47722515574E-03  6.70984980276E-03  6.95055523907E-03  7.19961344742E-03
  7.45730513758E-03  7.72391999886E-03  7.99975695793E-03  8.28512444201E-03
  8.58034064714E-03  8.88573381175E-03  9.20164249517E-03  9.52841586114E-03
  9.86641396605E-03  1.02160080518E-02  1.05775808434E-02  1.09515268498E-02
  1.13382526702E-02  1.17381773027E-02  1.21517324566E-02  1.25793628683E-02
  1.30215266189E-02  1.34786954546E-02  1.39513551081E-02  1.44400056215E-02
  1.49451616697E-02  1.54673528829E-02  1.60071241692E-02  1.65650360344E-02
  1.71416649001E-02  1.77376034173E-02  1.83534607764E-02  1.89898630104E-02
  1.96474532924E-02  2.03268922236E-02  2.10288581127E-02  2.17540472433E-02
  2.25031741295E-02  2.32769717560E-02  2.40761918021E-02  2.49016048478E-02
  2.57540005586E-02  2.66341878477E-02  2.75429950132E-02  2.84812698470E-02
  2.94498797131E-02  3.04497115924E-02  3.14816720909E-02  3.25466874075E-02
  3.36457032588E-02  3.47796847565E-02  3.59496162336E-02  3.71565010161E-02
  3.84013611352E-02  3.96852369753E-02  4.10091868544E-02  4.23742865307E-02
  4.37816286317E-02  4.52323219990E-02  4.67274909451E-02  4.82682744157E-02
  4.98558250518E-02  5.14913081467E-02  5.31759004906E-02  5.49107890982E-02
  5.66971698123E-02  5.85362457787E-02  6.04292257838E-02  6.23773224527E-02
  6.43817502985E-02  6.64437236197E-02  6.85644542391E-02  7.07451490799E-02
  7.29870075743E-02  7.52912189000E-02  7.76589590428E-02  8.00913876808E-02
  8.25896448902E-02  8.51548476699E-02  8.77880862881E-02  9.04904204492E-02
  9.32628752864E-02  9.61064371844E-02  9.90220494370E-02  1.02010607749E-01
  1.05072955594E-01  1.08209879434E-01  1.11422103829E-01  1.14710286436E-01
  1.18075012929E-01  1.21516791864E-01  1.25036049502E-01  1.28633124628E-01
  1.32308263391E-01  1.36061614194E-01  1.39893222682E-01  1.43803026840E-01
  1.47790852262E-01  1.51856407612E-01  1.55999280319E-01  1.60218932551E-01
  1.64514697482E-01  1.68885775908E-01  1.73331233221E-01  1.77849996763E-01
  1.82440853583E-01  1.87102448591E-01  1.91833283104E-01  1.96631713767E-01
  2.01495951810E-01  2.06424062592E-01  2.11413965368E-01  2.16463433193E-01
  2.21570092872E-01  2.26731424829E-01  2.31944762793E-01  2.37207293158E-01
  2.42516053906E-01  2.47867932982E-01  2.53259666041E-01  2.58687833554E-01
  2.64148857286E-01  2.69638996323E-01  2.75154342891E-01  2.80690818430E-01
  2.86244170543E-01  2.91809971744E-01  2.97383621165E-01  3.02960350719E-01
  3.08535237585E-01  3.14103225173E-01  3.19659155081E-01  3.25197812769E-01
  3.30713989764E-01  3.36202565079E-01  3.41658608038E-01  3.47077503725E-01
  3.52455100642E-01  3.57787877686E-01  3.63073124014E-01  3.68309120526E-01
  3.73495305539E-01  3.78632399557E-01  3.83722455266E-01  3.88768789558E-01
  3.93775745949E-01  3.98748230750E-01  4.03690969085E-01  4.08607444420E-01
  4.13498528747E-01  4.18360897249E-01  4.23185477032E-01  4.27956443224E-01
  4.32651704622E-01  4.37246498405E-01  4.41722093515E-01  4.46069519574E-01
  4.50281459171E-01  4.54350573268E-01  4.58269515033E-01  4.62030945094E-01
  4.65627547446E-01  4.69052046000E-01  4.72297221738E-01  4.75355930445E-01
  4.78221121009E-01  4.80885854215E-01  4.83343322033E-01  4.85586867322E-01
  4.87610003933E-01  4.89406437126E-01  4.90970084278E-01  4.92295095791E-01
  4.93375876159E-01  4.94207105109E-01  4.94783758758E-01  4.95101130685E-01
  4.95154852892E-01  4.94940916528E-01  4.94455692297E-01  4.93695950439E-01
  4.92658880239E-01  4.91342108912E-01  4.89743719845E-01  4.87862270019E-01
  4.85696806605E-01  4.83246882566E-01  4.80512572093E-01  4.77494489804E-01
  4.74193779537E-01  4.70612149579E-01  4.66751873240E-01  4.62615796266E-01
  4.58207342589E-01  4.53530518221E-01  4.48589913306E-01  4.43390702139E-01
  4.37938641164E-01  4.32240064775E-01  4.26301878952E-01  4.20131552562E-01
  4.13737106374E-01  4.07127099633E-01  4.00310614272E-01  3.93297236616E-01
  3.86097036692E-01  3.78720545016E-01  3.71178727012E-01  3.63482954957E-01
  3.55644977648E-01  3.47676887716E-01  3.39591086825E-01  3.31400248731E-01
  3.23117280468E-01  3.14755281698E-01  3.06327502515E-01  2.97847299811E-01
  2.89328092528E-01  2.80783315946E-01  2.72226375369E-01  2.63670599417E-01
  2.55129193293E-01  2.46615192277E-01  2.38141415835E-01  2.29720422609E-01
  2.21364466668E-01  2.13085455301E-01  2.04894908705E-01  1.96803921829E-01
  1.88823128690E-01  1.80962669389E-01  1.73232160072E-01  1.65640666028E-01
  1.58196678081E-01  1.50908092403E-01  1.43782193836E-01  1.36825642758E-01
  1.30044465508E-01  1.23444048332E-01  1.17029134765E-01  1.10803826376E-01
  1.04771586688E-01  9.89352481645E-02  9.32970220116E-02  8.78585106495E-02
  8.26207225723E-02  7.75840894183E-02  7.27484849690E-02  6.81132458911E-02
  6.36771939473E-02  5.94386595088E-02  5.53955061190E-02  5.15451559692E-02
  4.78846160751E-02  4.44105050491E-02  4.11190802978E-02  3.80062655771E-02
  3.50676787706E-02  3.22986598506E-02  2.96942989167E-02  2.72494642838E-02
  2.49588305279E-02  2.28169064581E-02  2.08180629225E-02  1.89565603989E-02
  1.72265762622E-02  1.56222316539E-02  1.41376178254E-02  1.27668218520E-02
  1.15039515709E-02  1.03431596184E-02  9.27866641046E-03  8.30478193380E-03
  7.41592619643E-03  6.60664821303E-03  5.87164339564E-03  5.20576924972E-03
  4.60405928201E-03  4.06173505834E-03  3.57421636386E-03  3.13712945024E-03
  2.74631337275E-03  2.39782445000E-03  2.08793889817E-03  1.81315371707E-03
  1.57018592201E-03  1.35597023502E-03  1.16765536125E-03  1.00259898913E-03
  8.58361659696E-04  7.32699656510E-04  6.23557068651E-04  5.29057179210E-04
  4.47493327699E-04  3.77319389558E-04  3.17140007956E-04  2.65700704084E-04
  2.21877981387E-04  1.84669527875E-04  1.53184608465E-04  1.26634727004E-04
  1.04324625205E-04  8.56436736062E-05  7.00576979413E-05  5.71012732901E-05
  4.63705080537E-05  3.75163304378E-05  3.02382816772E-05  2.42788128216E-05
  1.94180754936E-05  1.54691916524E-05  1.22739829871E-05  9.69913710098E-06
  7.63278505273E-06  5.98146302389E-06  4.66742980862E-06  3.62631137612E-06
  2.80504386137E-06  2.16008690428E-06  1.65588019993E-06  1.26351736441E-06
  9.59612689039E-07  7.25337983811E-07  5.45608440005E-07  4.08398220864E-07
  3.04168273357E-07  2.25390602919E-07  1.66154931556E-07  1.21845441198E-07
  8.88763741106E-08  6.44771773062E-08  4.65188811668E-08  3.33746115927E-08
  2.38081848199E-08  1.68856608035E-08  1.19055467401E-08  8.34405382274E-09
  5.81242560570E-09  4.02388389778E-09  2.76818663793E-09  1.89217042961E-09
  1.28496674120E-09  8.66843209896E-10  5.80837447269E-10  3.86527041484E-10
  2.55422215629E-10  1.67582286031E-10  1.09148452640E-10  7.05576912551E-11
  4.52591559703E-11  2.87985469547E-11  1.81698726655E-11  1.13600242095E-11
  7.03129450970E-12  4.30180536110E-12  2.59486732815E-12  1.53647829524E-12
  8.86165312263E-13  4.90736509571E-13  2.53657188919E-13  1.15021207645E-13
  3.87051602638E-14  4.46404528839E-15  0.00000000000E+00  0.00000000000E+00
  0.00000000000E+00  0.00000000000E+00  0.00000000000E+00  0.00000000000E+00
  0.00000000000E+00  0.00000000000E+00  0.00000000000E+00  0.00000000000E+00
  0.00000000000E+00  0.00000000000E+00  0.00000000000E+00  0.00000000000E+00
  0.00000000000E+00  0.00000000000E+00  0.00000000000E+00  0.00000000000E+00
  0.00000000000E+00  0.00000000000E+00  0.00000000000E+00  0.00000000000E+00
  0.00000000000E+00  0.00000000000E+00  0.00000000000E+00  0.00000000000E+00
  0.00000000000E+00  0.00000000000E+00  0.00000000000E+00  0.00000000000E+00
  0.00000000000E+00  0.00000000000E+00  0.00000000000E+00  0.00000000000E+00
  0.00000000000E+00  0.00000000000E+00  0.00000000000E+00  0.00000000000E+00
  0.00000000000E+00  0.00000000000E+00  0.00000000000E+00  0.00000000000E+00
  0.00000000000E+00  0.00000000000E+00  0.00000000000E+00  0.00000000000E+00
  0.00000000000E+00  0.00000000000E+00  0.00000000000E+00  0.00000000000E+00
  0.00000000000E+00  0.00000000000E+00  0.00000000000E+00  0.00000000000E+00
  0.00000000000E+00  0.00000000000E+00  0.00000000000E+00  0.00000000000E+00
  0.00000000000E+00  0.00000000000E+00  0.00000000000E+00  0.00000000000E+00
  0.00000000000E+00  0.00000000000E+00  0.00000000000E+00  0.00000000000E+00
  0.00000000000E+00  0.00000000000E+00  0.00000000000E+00  0.00000000000E+00
  0.00000000000E+00  0.00000000000E+00  0.00000000000E+00
</PP_RHOATOM>
