# Supplementary material for: How Accurate Can Crystal Structure Predictions Be for High-Energy Molecular Crystals?
Source: Molecules. 2023 May 31;28(11):4471. doi: 10.3390/molecules28114471 (PMC10254755; doi:10.3390/molecules28114471)
Supplement: Supplementary file 1 [file molecules-28-04471-s001.zip › HMX_Sim_1b/Specific/n_pbe_v1.2.uspp.F.UPF]

<PP_INFO>
Generated using Vanderbilt code, version   7  3  6                              
Author: kfg        Generation date:    3    2 2014                              
Automatically converted from original format                                    
    0        The Pseudo was generated with a Non-Relativistic Calculation
  1.15000000000E+00    Local Potential cutoff radius
nl pn  l   occ               Rcut            Rcut US             E pseu
2S  2  0  2.00      0.00000000000      1.15000000000     -1.36392854000
2P  2  1  3.00      0.00000000000      1.20000000000     -0.52145229200
</PP_INFO>


<PP_HEADER>
   0                   Version Number
  N                    Element
   US                  Ultrasoft pseudopotential
    T                  Nonlinear Core Correction
SLA  PW   PBE  PBE     PBE  Exchange-Correlation functional
    5.00000000000      Z valence
  -19.52743263610      Total energy
    0.00000    0.00000 Suggested cutoff for wfc and rho
    1                  Max angular momentum component
  729                  Number of points in mesh
    2    4             Number of Wavefunctions, Number of Projectors
 Wavefunctions         nl  l   occ
                       2S  0  2.00
                       2P  1  3.00
</PP_HEADER>


<PP_MESH>
  <PP_R>
  0.00000000000E+00  6.05297272571E-06  1.22094125726E-05  1.84710881666E-05
  2.48397983660E-05  3.13173727780E-05  3.79056722844E-05  4.46065895761E-05
  5.14220496971E-05  5.83540105970E-05  6.54044636943E-05  7.25754344475E-05
  7.98689829378E-05  8.72872044606E-05  9.48322301273E-05  1.02506227478E-04
  1.10311401103E-04  1.18249993279E-04  1.26324284608E-04  1.34536594679E-04
  1.42889282730E-04  1.51384748326E-04  1.60025432050E-04  1.68813816203E-04
  1.77752425517E-04  1.86843827884E-04  1.96090635085E-04  2.05495503551E-04
  2.15061135118E-04  2.24790277806E-04  2.34685726610E-04  2.44750324302E-04
  2.54986962245E-04  2.65398581227E-04  2.75988172305E-04  2.86758777663E-04
  2.97713491488E-04  3.08855460858E-04  3.20187886644E-04  3.31714024434E-04
  3.43437185462E-04  3.55360737568E-04  3.67488106156E-04  3.79822775185E-04
  3.92368288167E-04  4.05128249184E-04  4.18106323927E-04  4.31306240746E-04
  4.44731791720E-04  4.58386833752E-04  4.72275289670E-04  4.86401149358E-04
  5.00768470904E-04  5.15381381761E-04  5.30244079934E-04  5.45360835191E-04
  5.60735990281E-04  5.76373962190E-04  5.92279243404E-04  6.08456403203E-04
  6.24910088971E-04  6.41645027535E-04  6.58666026518E-04  6.75977975724E-04
  6.93585848540E-04  7.11494703369E-04  7.29709685077E-04  7.48236026476E-04
  7.67079049826E-04  7.86244168363E-04  8.05736887854E-04  8.25562808180E-04
  8.45727624945E-04  8.66237131110E-04  8.87097218660E-04  9.08313880294E-04
  9.29893211148E-04  9.51841410547E-04  9.74164783783E-04  9.96869743930E-04
  1.01996281368E-03  1.04345062723E-03  1.06733993218E-03  1.09163759145E-03
  1.11635058530E-03  1.14148601329E-03  1.16705109634E-03  1.19305317880E-03
  1.21949973058E-03  1.24639834925E-03  1.27375676226E-03  1.30158282917E-03
  1.32988454385E-03  1.35867003685E-03  1.38794757768E-03  1.41772557720E-03
  1.44801259007E-03  1.47881731716E-03  1.51014860807E-03  1.54201546366E-03
  1.57442703868E-03  1.60739264434E-03  1.64092175102E-03  1.67502399099E-03
  1.70970916116E-03  1.74498722590E-03  1.78086831992E-03  1.81736275117E-03
  1.85448100379E-03  1.89223374114E-03  1.93063180885E-03  1.96968623793E-03
  2.00940824797E-03  2.04980925034E-03  2.09090085146E-03  2.13269485615E-03
  2.17520327102E-03  2.21843830792E-03  2.26241238744E-03  2.30713814247E-03
  2.35262842187E-03  2.39889629411E-03  2.44595505105E-03  2.49381821177E-03
  2.54249952642E-03  2.59201298020E-03  2.64237279737E-03  2.69359344534E-03
  2.74568963880E-03  2.79867634397E-03  2.85256878293E-03  2.90738243792E-03
  2.96313305584E-03  3.01983665276E-03  3.07750951854E-03  3.13616822147E-03
  3.19582961307E-03  3.25651083288E-03  3.31822931347E-03  3.38100278534E-03
  3.44484928211E-03  3.50978714563E-03  3.57583503131E-03  3.64301191341E-03
  3.71133709056E-03  3.78083019125E-03  3.85151117952E-03  3.92340036064E-03
  3.99651838698E-03  4.07088626394E-03  4.14652535596E-03  4.22345739270E-03
  4.30170447524E-03  4.38128908245E-03  4.46223407745E-03  4.54456271418E-03
  4.62829864405E-03  4.71346592278E-03  4.80008901728E-03  4.88819281269E-03
  4.97780261952E-03  5.06894418093E-03  5.16164368015E-03  5.25592774792E-03
  5.35182347026E-03  5.44935839613E-03  5.54856054544E-03  5.64945841704E-03
  5.75208099694E-03  5.85645776663E-03  5.96261871153E-03  6.07059432961E-03
  6.18041564020E-03  6.29211419282E-03  6.40572207632E-03  6.52127192802E-03
  6.63879694318E-03  6.75833088446E-03  6.87990809163E-03  7.00356349149E-03
  7.12933260784E-03  7.25725157170E-03  7.38735713173E-03  7.51968666472E-03
  7.65427818641E-03  7.79117036231E-03  7.93040251892E-03  8.07201465493E-03
  8.21604745277E-03  8.36254229027E-03  8.51154125257E-03  8.66308714419E-03
  8.81722350132E-03  8.97399460437E-03  9.13344549062E-03  9.29562196725E-03
  9.46057062441E-03  9.62833884866E-03  9.79897483656E-03  9.97252760854E-03
  1.01490470229E-02  1.03285837904E-02  1.05111894883E-02  1.06969165758E-02
  1.08858184086E-02  1.10779492546E-02  1.12733643093E-02  1.14721197116E-02
  1.16742725602E-02  1.18798809296E-02  1.20890038870E-02  1.23017015096E-02
  1.25180349013E-02  1.27380662103E-02  1.29618586475E-02  1.31894765040E-02
  1.34209851702E-02  1.36564511539E-02  1.38959420999E-02  1.41395268095E-02
  1.43872752597E-02  1.46392586239E-02  1.48955492921E-02  1.51562208915E-02
  1.54213483082E-02  1.56910077080E-02  1.59652765589E-02  1.62442336530E-02
  1.65279591294E-02  1.68165344968E-02  1.71100426573E-02  1.74085679303E-02
  1.77121960761E-02  1.80210143214E-02  1.83351113836E-02  1.86545774967E-02
  1.89795044371E-02  1.93099855502E-02  1.96461157766E-02  1.99879916801E-02
  2.03357114751E-02  2.06893750547E-02  2.10490840196E-02  2.14149417073E-02
  2.17870532215E-02  2.21655254627E-02  2.25504671588E-02  2.29419888958E-02
  2.33402031506E-02  2.37452243222E-02  2.41571687656E-02  2.45761548243E-02
  2.50023028649E-02  2.54357353116E-02  2.58765766810E-02  2.63249536184E-02
  2.67809949338E-02  2.72448316390E-02  2.77165969853E-02  2.81964265018E-02
  2.86844580343E-02  2.91808317847E-02  2.96856903516E-02  3.01991787711E-02
  3.07214445586E-02  3.12526377508E-02  3.17929109492E-02  3.23424193640E-02
  3.29013208583E-02  3.34697759935E-02  3.40479480760E-02  3.46360032033E-02
  3.52341103123E-02  3.58424412276E-02  3.64611707109E-02  3.70904765113E-02
  3.77305394160E-02  3.83815433028E-02  3.90436751924E-02  3.97171253027E-02
  4.04020871027E-02  4.10987573688E-02  4.18073362407E-02  4.25280272796E-02
  4.32610375260E-02  4.40065775595E-02  4.47648615595E-02  4.55361073661E-02
  4.63205365434E-02  4.71183744428E-02  4.79298502676E-02  4.87551971391E-02
  4.95946521635E-02  5.04484565000E-02  5.13168554300E-02  5.22000984278E-02
  5.30984392320E-02  5.40121359185E-02  5.49414509747E-02  5.58866513748E-02
  5.68480086566E-02  5.78257989995E-02  5.88203033036E-02  5.98318072709E-02
  6.08606014868E-02  6.19069815041E-02  6.29712479274E-02  6.40537064999E-02
  6.51546681911E-02  6.62744492858E-02  6.74133714755E-02  6.85717619506E-02
  6.97499534942E-02  7.09482845779E-02  7.21670994591E-02  7.34067482797E-02
  7.46675871668E-02  7.59499783351E-02  7.72542901906E-02  7.85808974370E-02
  7.99301811829E-02  8.13025290513E-02  8.26983352912E-02  8.41180008908E-02
  8.55619336925E-02  8.70305485103E-02  8.85242672488E-02  9.00435190245E-02
  9.15887402890E-02  9.31603749545E-02  9.47588745212E-02  9.63846982071E-02
  9.80383130799E-02  9.97201941911E-02  1.01430824713E-01  1.03170696076E-01
  1.04940308111E-01  1.06740169195E-01  1.08570796392E-01  1.10432715606E-01
  1.12326461731E-01  1.14252578803E-01  1.16211620158E-01  1.18204148590E-01
  1.20230736516E-01  1.22291966134E-01  1.24388429595E-01  1.26520729174E-01
  1.28689477438E-01  1.30895297426E-01  1.33138822829E-01  1.35420698168E-01
  1.37741578981E-01  1.40102132012E-01  1.42503035403E-01  1.44944978887E-01
  1.47428663987E-01  1.49954804217E-01  1.52524125289E-01  1.55137365319E-01
  1.57795275040E-01  1.60498618018E-01  1.63248170872E-01  1.66044723494E-01
  1.68889079281E-01  1.71782055360E-01  1.74724482827E-01  1.77717206986E-01
  1.80761087588E-01  1.83856999080E-01  1.87005830859E-01  1.90208487522E-01
  1.93465889132E-01  1.96778971476E-01  2.00148686338E-01  2.03576001774E-01
  2.07061902383E-01  2.10607389599E-01  2.14213481970E-01  2.17881215458E-01
  2.21611643731E-01  2.25405838469E-01  2.29264889671E-01  2.33189905967E-01
  2.37182014940E-01  2.41242363443E-01  2.45372117938E-01  2.49572464822E-01
  2.53844610774E-01  2.58189783099E-01  2.62609230081E-01  2.67104221341E-01
  2.71676048203E-01  2.76326024065E-01  2.81055484775E-01  2.85865789015E-01
  2.90758318693E-01  2.95734479337E-01  3.00795700503E-01  3.05943436182E-01
  3.11179165217E-01  3.16504391733E-01  3.21920645565E-01  3.27429482697E-01
  3.33032485711E-01  3.38731264242E-01  3.44527455439E-01  3.50422724436E-01
  3.56418764828E-01  3.62517299163E-01  3.68720079430E-01  3.75028887570E-01
  3.81445535981E-01  3.87971868040E-01  3.94609758638E-01  4.01361114712E-01
  4.08227875796E-01  4.15212014577E-01  4.22315537464E-01  4.29540485160E-01
  4.36888933254E-01  4.44362992813E-01  4.51964810988E-01  4.59696571637E-01
  4.67560495943E-01  4.75558843060E-01  4.83693910758E-01  4.91968036086E-01
  5.00383596038E-01  5.08943008243E-01  5.17648731654E-01  5.26503267257E-01
  5.35509158788E-01  5.44668993466E-01  5.53985402735E-01  5.63461063018E-01
  5.73098696489E-01  5.82901071854E-01  5.92871005145E-01  6.03011360532E-01
  6.13325051142E-01  6.23815039900E-01  6.34484340375E-01  6.45336017651E-01
  6.56373189206E-01  6.67599025805E-01  6.79016752413E-01  6.90629649124E-01
  7.02441052096E-01  7.14454354518E-01  7.26673007579E-01  7.39100521462E-01
  7.51740466350E-01  7.64596473456E-01  7.77672236061E-01  7.90971510579E-01
  8.04498117635E-01  8.18255943160E-01  8.32248939512E-01  8.46481126608E-01
  8.60956593079E-01  8.75679497448E-01  8.90654069319E-01  9.05884610598E-01
  9.21375496724E-01  9.37131177929E-01  9.53156180516E-01  9.69455108157E-01
  9.86032643219E-01  1.00289354811E+00  1.02004266663E+00  1.03748492541E+00
  1.05522533525E+00  1.07326899264E+00  1.09162108118E+00  1.11028687305E+00
  1.12927173059E+00  1.14858110777E+00  1.16822055180E+00  1.18819570472E+00
  1.20851230501E+00  1.22917618922E+00  1.25019329369E+00  1.27156965623E+00
  1.29331141786E+00  1.31542482455E+00  1.33791622908E+00  1.36079209277E+00
  1.38405898743E+00  1.40772359718E+00  1.43179272041E+00  1.45627327171E+00
  1.48117228387E+00  1.50649690989E+00  1.53225442505E+00  1.55845222898E+00
  1.58509784781E+00  1.61219893631E+00  1.63976328009E+00  1.66779879786E+00
  1.69631354368E+00  1.72531570929E+00  1.75481362643E+00  1.78481576931E+00
  1.81533075695E+00  1.84636735571E+00  1.87793448181E+00  1.91004120388E+00
  1.94269674555E+00  1.97591048814E+00  2.00969197330E+00  2.04405090580E+00
  2.07899715630E+00  2.11454076419E+00  2.15069194044E+00  2.18746107060E+00
  2.22485871772E+00  2.26289562543E+00  2.30158272099E+00  2.34093111846E+00
  2.38095212187E+00  2.42165722848E+00  2.46305813207E+00  2.50516672634E+00
  2.54799510825E+00  2.59155558158E+00  2.63586066041E+00  2.68092307273E+00
  2.72675576410E+00  2.77337190136E+00  2.82078487643E+00  2.86900831014E+00
  2.91805605615E+00  2.96794220493E+00  3.01868108779E+00  3.07028728105E+00
  3.12277561016E+00  3.17616115400E+00  3.23045924920E+00  3.28568549457E+00
  3.34185575552E+00  3.39898616870E+00  3.45709314655E+00  3.51619338210E+00
  3.57630385369E+00  3.63744182991E+00  3.69962487450E+00  3.76287085145E+00
  3.82719793012E+00  3.89262459042E+00  3.95916962816E+00  4.02685216046E+00
  4.09569163118E+00  4.16570781659E+00  4.23692083097E+00  4.30935113244E+00
  4.38301952884E+00  4.45794718365E+00  4.53415562216E+00  4.61166673756E+00
  4.69050279731E+00  4.77068644947E+00  4.85224072926E+00  4.93518906565E+00
  5.01955528808E+00  5.10536363335E+00  5.19263875252E+00  5.28140571805E+00
  5.37169003097E+00  5.46351762822E+00  5.55691489008E+00  5.65190864780E+00
  5.74852619122E+00  5.84679527671E+00  5.94674413508E+00  6.04840147968E+00
  6.15179651472E+00  6.25695894358E+00  6.36391897739E+00  6.47270734371E+00
  6.58335529533E+00  6.69589461926E+00  6.81035764586E+00  6.92677725817E+00
  7.04518690126E+00  7.16562059195E+00  7.28811292851E+00  7.41269910060E+00
  7.53941489944E+00  7.66829672801E+00  7.79938161157E+00  7.93270720827E+00
  8.06831181997E+00  8.20623440326E+00  8.34651458062E+00  8.48919265184E+00
  8.63430960557E+00  8.78190713109E+00  8.93202763032E+00  9.08471422997E+00
  9.24001079396E+00  9.39796193597E+00  9.55861303231E+00  9.72201023494E+00
  9.88820048471E+00  1.00572315249E+01  1.02291519147E+01  1.04040110438E+01
  1.05818591455E+01  1.07627473124E+01  1.09467275101E+01  1.11338525924E+01
  1.13241763169E+01  1.15177533598E+01  1.17146393322E+01  1.19148907954E+01
  1.21185652780E+01  1.23257212915E+01  1.25364183480E+01  1.27507169767E+01
  1.29686787413E+01  1.31903662581E+01  1.34158432136E+01  1.36451743829E+01
  1.38784256486E+01  1.41156640191E+01  1.43569576485E+01  1.46023758557E+01
  1.48519891446E+01  1.51058692244E+01  1.53640890298E+01  1.56267227424E+01
  1.58938458118E+01  1.61655349773E+01  1.64418682898E+01  1.67229251347E+01
  1.70087862541E+01  1.72995337704E+01  1.75952512098E+01  1.78960235260E+01
  1.82019371252E+01  1.85130798905E+01  1.88295412071E+01  1.91514119882E+01
  1.94787847011E+01  1.98117533937E+01  2.01504137214E+01  2.04948629748E+01
  2.08452001074E+01  2.12015257643E+01  2.15639423111E+01  2.19325538630E+01
  2.23074663149E+01  2.26887873719E+01  2.30766265802E+01  2.34710953585E+01
  2.38723070301E+01  2.42803768552E+01  2.46954220645E+01  2.51175618924E+01
  2.55469176115E+01  2.59836125674E+01  2.64277722141E+01  2.68795241502E+01
  2.73389981550E+01  2.78063262268E+01  2.82816426197E+01  2.87650838831E+01
  2.92567889001E+01  2.97568989281E+01  3.02655576391E+01  3.07829111609E+01
  3.13091081191E+01  3.18442996800E+01  3.23886395937E+01  3.29422842385E+01
  3.35053926658E+01  3.40781266458E+01  3.46606507139E+01  3.52531322179E+01
  3.58557413664E+01  3.64686512773E+01  3.70920380277E+01  3.77260807046E+01
  3.83709614562E+01  3.90268655442E+01  3.96939813973E+01  4.03725006648E+01
  4.10626182722E+01  4.17645324770E+01  4.24784449255E+01  4.32045607110E+01
  4.39430884324E+01  4.46942402546E+01  4.54582319688E+01  4.62352830552E+01
  4.70256167454E+01  4.78294600871E+01  4.86470440088E+01  4.94786033866E+01
  5.03243771115E+01  5.11846081578E+01  5.20595436533E+01  5.29494349500E+01
  5.38545376965E+01  5.47751119112E+01  5.57114220575E+01  5.66637371189E+01
  5.76323306772E+01  5.86174809907E+01  5.96194710738E+01  6.06385887791E+01
  6.16751268792E+01  6.27293831515E+01  6.38016604635E+01  6.48922668596E+01
  6.60015156500E+01  6.71297255004E+01  6.82772205237E+01  6.94443303729E+01
  7.06313903361E+01  7.18387414328E+01  7.30667305114E+01  7.43157103495E+01
  7.55860397549E+01  7.68780836686E+01  7.81922132698E+01  7.95288060825E+01
  8.08882460840E+01
  </PP_R>
  <PP_RAB>
  6.00182125101E-06  6.10441400907E-06  6.20876044715E-06  6.31489054197E-06
  6.42283478263E-06  6.53262417945E-06  6.64429027278E-06  6.75786514213E-06
  6.87338141537E-06  6.99087227808E-06  7.11037148311E-06  7.23191336029E-06
  7.35553282623E-06  7.48126539441E-06  7.60914718537E-06  7.73921493707E-06
  7.87150601547E-06  8.00605842522E-06  8.14291082064E-06  8.28210251676E-06
  8.42367350067E-06  8.56766444297E-06  8.71411670948E-06  8.86307237309E-06
  9.01457422588E-06  9.16866579141E-06  9.32539133720E-06  9.48479588747E-06
  9.64692523605E-06  9.81182595958E-06  9.97954543084E-06  1.01501318324E-05
  1.03236341704E-05  1.05001022887E-05  1.06795868833E-05  1.08621395165E-05
  1.10478126322E-05  1.12366595706E-05  1.14287345840E-05  1.16240928516E-05
  1.18227904961E-05  1.20248845996E-05  1.22304332198E-05  1.24394954067E-05
  1.26521312199E-05  1.28684017457E-05  1.30883691142E-05  1.33120965179E-05
  1.35396482293E-05  1.37710896197E-05  1.40064871776E-05  1.42459085283E-05
  1.44894224528E-05  1.47370989080E-05  1.49890090465E-05  1.52452252373E-05
  1.55058210863E-05  1.57708714576E-05  1.60404524951E-05  1.63146416443E-05
  1.65935176742E-05  1.68771607008E-05  1.71656522089E-05  1.74590750768E-05
  1.77575135991E-05  1.80610535115E-05  1.83697820150E-05  1.86837878015E-05
  1.90031610786E-05  1.93279935961E-05  1.96583786723E-05  1.99944112202E-05
  2.03361877755E-05  2.06838065241E-05  2.10373673300E-05  2.13969717645E-05
  2.17627231349E-05  2.21347265145E-05  2.25130887727E-05  2.28979186057E-05
  2.32893265677E-05  2.36874251024E-05  2.40923285761E-05  2.45041533095E-05
  2.49230176120E-05  2.53490418152E-05  2.57823483075E-05  2.62230615697E-05
  2.66713082099E-05  2.71272170009E-05  2.75909189165E-05  2.80625471691E-05
  2.85422372485E-05  2.90301269603E-05  2.95263564658E-05  3.00310683222E-05
  3.05444075234E-05  3.10665215419E-05  3.15975603708E-05  3.21376765673E-05
  3.26870252965E-05  3.32457643754E-05  3.38140543192E-05  3.43920583864E-05
  3.49799426265E-05  3.55778759273E-05  3.61860300633E-05  3.68045797455E-05
  3.74337026713E-05  3.80735795754E-05  3.87243942823E-05  3.93863337582E-05
  4.00595881657E-05  4.07443509177E-05  4.14408187333E-05  4.21491916942E-05
  4.28696733022E-05  4.36024705378E-05  4.43477939195E-05  4.51058575641E-05
  4.58768792488E-05  4.66610804732E-05  4.74586865231E-05  4.82699265352E-05
  4.90950335631E-05  4.99342446442E-05  5.07878008675E-05  5.16559474432E-05
  5.25389337730E-05  5.34370135218E-05  5.43504446905E-05  5.52794896903E-05
  5.62244154177E-05  5.71854933317E-05  5.81629995314E-05  5.91572148353E-05
  6.01684248623E-05  6.11969201135E-05  6.22429960555E-05  6.33069532059E-05
  6.43890972190E-05  6.54897389736E-05  6.66091946630E-05  6.77477858851E-05
  6.89058397350E-05  7.00836888994E-05  7.12816717514E-05  7.25001324483E-05
  7.37394210303E-05  7.49998935211E-05  7.62819120300E-05  7.75858448561E-05
  7.89120665940E-05  8.02609582417E-05  8.16329073096E-05  8.30283079320E-05
  8.44475609807E-05  8.58910741795E-05  8.73592622218E-05  8.88525468898E-05
  9.03713571750E-05  9.19161294024E-05  9.34873073552E-05  9.50853424023E-05
  9.67106936282E-05  9.83638279650E-05  1.00045220326E-04  1.01755353743E-04
  1.03494719504E-04  1.05263817296E-04  1.07063155345E-04  1.08893250566E-04
  1.10754628712E-04  1.12647824519E-04  1.14573381867E-04  1.16531853929E-04
  1.18523803339E-04  1.20549802343E-04  1.22610432974E-04  1.24706287209E-04
  1.26837967147E-04  1.29006085178E-04  1.31211264162E-04  1.33454137602E-04
  1.35735349834E-04  1.38055556205E-04  1.40415423267E-04  1.42815628962E-04
  1.45256862823E-04  1.47739826171E-04  1.50265232312E-04  1.52833806746E-04
  1.55446287375E-04  1.58103424715E-04  1.60805982109E-04  1.63554735950E-04
  1.66350475902E-04  1.69194005127E-04  1.72086140515E-04  1.75027712921E-04
  1.78019567402E-04  1.81062563461E-04  1.84157575290E-04  1.87305492026E-04
  1.90507218007E-04  1.93763673024E-04  1.97075792595E-04  2.00444528228E-04
  2.03870847695E-04  2.07355735311E-04  2.10900192218E-04  2.14505236669E-04
  2.18171904323E-04  2.21901248544E-04  2.25694340699E-04  2.29552270471E-04
  2.33476146169E-04  2.37467095045E-04  2.41526263623E-04  2.45654818022E-04
  2.49853944297E-04  2.54124848775E-04  2.58468758405E-04  2.62886921107E-04
  2.67380606135E-04  2.71951104437E-04  2.76599729029E-04  2.81327815370E-04
  2.86136721749E-04  2.91027829671E-04  2.96002544257E-04  3.01062294646E-04
  3.06208534406E-04  3.11442741953E-04  3.16766420973E-04  3.22181100856E-04
  3.27688337135E-04  3.33289711932E-04  3.38986834414E-04  3.44781341253E-04
  3.50674897100E-04  3.56669195060E-04  3.62765957177E-04  3.68966934934E-04
  3.75273909751E-04  3.81688693501E-04  3.88213129026E-04  3.94849090672E-04
  4.01598484820E-04  4.08463250442E-04  4.15445359651E-04  4.22546818273E-04
  4.29769666419E-04  4.37115979075E-04  4.44587866692E-04  4.52187475800E-04
  4.59916989620E-04  4.67778628691E-04  4.75774651510E-04  4.83907355180E-04
  4.92179076069E-04  5.00592190483E-04  5.09149115346E-04  5.17852308898E-04
  5.26704271396E-04  5.35707545840E-04  5.44864718696E-04  5.54178420641E-04
  5.63651327323E-04  5.73286160124E-04  5.83085686946E-04  5.93052723002E-04
  6.03190131629E-04  6.13500825109E-04  6.23987765504E-04  6.34653965510E-04
  6.45502489318E-04  6.56536453501E-04  6.67759027903E-04  6.79173436551E-04
  6.90782958585E-04  7.02590929196E-04  7.14600740585E-04  7.26815842939E-04
  7.39239745420E-04  7.51876017175E-04  7.64728288360E-04  7.77800251185E-04
  7.91095660970E-04  8.04618337231E-04  8.18372164769E-04  8.32361094795E-04
  8.46589146056E-04  8.61060405996E-04  8.75779031929E-04  8.90749252231E-04
  9.05975367556E-04  9.21461752073E-04  9.37212854720E-04  9.53233200485E-04
  9.69527391702E-04  9.86100109377E-04  1.00295611453E-03  1.02010024957E-03
  1.03753743967E-03  1.05527269420E-03  1.07331110816E-03  1.09165786362E-03
  1.11031823127E-03  1.12929757186E-03  1.14860133779E-03  1.16823507465E-03
  1.18820442285E-03  1.20851511918E-03  1.22917299852E-03  1.25018399548E-03
  1.27155414611E-03  1.29328958964E-03  1.31539657024E-03  1.33788143883E-03
  1.36075065486E-03  1.38401078822E-03  1.40766852110E-03  1.43173064991E-03
  1.45620408723E-03  1.48109586380E-03  1.50641313055E-03  1.53216316065E-03
  1.55835335157E-03  1.58499122726E-03  1.61208444025E-03  1.63964077391E-03
  1.66766814464E-03  1.69617460415E-03  1.72516834180E-03  1.75465768694E-03
  1.78465111127E-03  1.81515723134E-03  1.84618481095E-03  1.87774276373E-03
  1.90984015567E-03  1.94248620774E-03  1.97569029850E-03  2.00946196685E-03
  2.04381091474E-03  2.07874700996E-03  2.11428028897E-03  2.15042095979E-03
  2.18717940494E-03  2.22456618441E-03  2.26259203870E-03  2.30126789189E-03
  2.34060485483E-03  2.38061422824E-03  2.42130750605E-03  2.46269637866E-03
  2.50479273628E-03  2.54760867238E-03  2.59115648716E-03  2.63544869106E-03
  2.68049800836E-03  2.72631738088E-03  2.77291997162E-03  2.82031916861E-03
  2.86852858872E-03  2.91756208158E-03  2.96743373358E-03  3.01815787186E-03
  3.06974906850E-03  3.12222214465E-03  3.17559217479E-03  3.22987449112E-03
  3.28508468789E-03  3.34123862592E-03  3.39835243715E-03  3.45644252928E-03
  3.51552559046E-03  3.57561859411E-03  3.63673880380E-03  3.69890377817E-03
  3.76213137601E-03  3.82643976141E-03  3.89184740890E-03  3.95837310884E-03
  4.02603597277E-03  4.09485543894E-03  4.16485127783E-03  4.23604359790E-03
  4.30845285133E-03  4.38209983988E-03  4.45700572093E-03  4.53319201347E-03
  4.61068060436E-03  4.68949375456E-03  4.76965410557E-03  4.85118468591E-03
  4.93410891774E-03  5.01845062358E-03  5.10423403317E-03  5.19148379043E-03
  5.28022496052E-03  5.37048303707E-03  5.46228394947E-03  5.55565407035E-03
  5.65062022313E-03  5.74720968977E-03  5.84545021853E-03  5.94537003203E-03
  6.04699783528E-03  6.15036282401E-03  6.25549469295E-03  6.36242364448E-03
  6.47118039719E-03  6.58179619482E-03  6.69430281512E-03  6.80873257909E-03
  6.92511836017E-03  7.04349359375E-03  7.16389228673E-03  7.28634902735E-03
  7.41089899505E-03  7.53757797062E-03  7.66642234648E-03  7.79746913713E-03
  7.93075598977E-03  8.06632119515E-03  8.20420369851E-03  8.34444311084E-03
  8.48707972020E-03  8.63215450333E-03  8.77970913742E-03  8.92978601204E-03
  9.08242824139E-03  9.23767967661E-03  9.39558491845E-03  9.55618933003E-03
  9.71953904988E-03  9.88568100521E-03  1.00546629254E-02  1.02265333557E-02
  1.04013416711E-02  1.05791380907E-02  1.07599736920E-02  1.09439004255E-02
  1.11309711298E-02  1.13212395468E-02  1.15147603367E-02  1.17115890945E-02
  1.19117823653E-02  1.21153976605E-02  1.23224934751E-02  1.25331293037E-02
  1.27473656577E-02  1.29652640832E-02  1.31868871782E-02  1.34122986107E-02
  1.36415631371E-02  1.38747466206E-02  1.41119160503E-02  1.43531395604E-02
  1.45984864497E-02  1.48480272017E-02  1.51018335046E-02  1.53599782721E-02
  1.56225356640E-02  1.58895811082E-02  1.61611913215E-02  1.64374443324E-02
  1.67184195029E-02  1.70041975519E-02  1.72948605777E-02  1.75904920824E-02
  1.78911769950E-02  1.81970016965E-02  1.85080540446E-02  1.88244233984E-02
  1.91462006447E-02  1.94734782241E-02  1.98063501569E-02  2.01449120708E-02
  2.04892612281E-02  2.08394965537E-02  2.11957186634E-02  2.15580298929E-02
  2.19265343273E-02  2.23013378306E-02  2.26825480768E-02  2.30702745801E-02
  2.34646287269E-02  2.38657238074E-02  2.42736750486E-02  2.46885996468E-02
  2.51106168021E-02  2.55398477516E-02  2.59764158051E-02  2.64204463803E-02
  2.68720670384E-02  2.73314075214E-02  2.77985997889E-02  2.82737780562E-02
  2.87570788328E-02  2.92486409617E-02  2.97486056591E-02  3.02571165553E-02
  3.07743197356E-02  3.13003637824E-02  3.18353998180E-02  3.23795815480E-02
  3.29330653052E-02  3.34960100948E-02  3.40685776398E-02  3.46509324280E-02
  3.52432417586E-02  3.58456757905E-02  3.64584075914E-02  3.70816131873E-02
  3.77154716132E-02  3.83601649642E-02  3.90158784483E-02  3.96828004393E-02
  4.03611225309E-02  4.10510395921E-02  4.17527498225E-02  4.24664548100E-02
  4.31923595882E-02  4.39306726955E-02  4.46816062350E-02  4.54453759354E-02
  4.62222012128E-02  4.70123052342E-02  4.78159149812E-02  4.86332613152E-02
  4.94645790442E-02  5.03101069895E-02  5.11700880550E-02  5.20447692966E-02
  5.29344019934E-02  5.38392417195E-02  5.47595484179E-02  5.56955864749E-02
  5.66476247962E-02  5.76159368839E-02  5.86008009154E-02  5.96024998229E-02
  6.06213213754E-02  6.16575582603E-02  6.27115081687E-02  6.37834738798E-02
  6.48737633487E-02  6.59826897944E-02  6.71105717901E-02  6.82577333544E-02
  6.94245040447E-02  7.06112190516E-02  7.18182192953E-02  7.30458515237E-02
  7.42944684117E-02  7.55644286628E-02  7.68560971121E-02  7.81698448308E-02
  7.95060492333E-02  8.08650941852E-02  8.22473701139E-02  8.36532741204E-02
  8.50832100939E-02  8.65375888271E-02  8.80168281351E-02  8.95213529746E-02
  9.10515955665E-02  9.26079955198E-02  9.41909999583E-02  9.58010636483E-02
  9.74386491301E-02  9.91042268503E-02  1.00798275297E-01  1.02521281138E-01
  1.04273739359E-01  1.06056153407E-01  1.07869035336E-01  1.09712905952E-01
  1.11588294962E-01  1.13495741131E-01  1.15435792429E-01  1.17409006197E-01
  1.19415949300E-01  1.21457198295E-01  1.23533339593E-01  1.25644969628E-01
  1.27792695032E-01  1.29977132804E-01  1.32198910492E-01  1.34458666368E-01
  1.36757049617E-01  1.39094720521E-01  1.41472350645E-01  1.43890623039E-01
  1.46350232424E-01  1.48851885399E-01  1.51396300640E-01  1.53984209109E-01
  1.56616354261E-01  1.59293492261E-01  1.62016392199E-01  1.64785836312E-01
  1.67602620206E-01  1.70467553090E-01  1.73381458003E-01  1.76345172054E-01
  1.79359546661E-01  1.82425447795E-01  1.85543756229E-01  1.88715367795E-01
  1.91941193633E-01  1.95222160463E-01  1.98559210841E-01  2.01953303438E-01
  2.05405413312E-01  2.08916532186E-01  2.12487668737E-01  2.16119848883E-01
  2.19814116080E-01  2.23571531619E-01  2.27393174933E-01  2.31280143905E-01
  2.35233555187E-01  2.39254544518E-01  2.43344267050E-01  2.47503897681E-01
  2.51734631392E-01  2.56037683591E-01  2.60414290462E-01  2.64865709320E-01
  2.69393218971E-01  2.73998120080E-01  2.78681735547E-01  2.83445410885E-01
  2.88290514603E-01  2.93218438608E-01  2.98230598597E-01  3.03328434465E-01
  3.08513410723E-01  3.13787016914E-01  3.19150768043E-01  3.24606205011E-01
  3.30154895061E-01  3.35798432223E-01  3.41538437777E-01  3.47376560716E-01
  3.53314478217E-01  3.59353896132E-01  3.65496549467E-01  3.71744202889E-01
  3.78098651226E-01  3.84561719989E-01  3.91135265892E-01  3.97821177389E-01
  4.04621375212E-01  4.11537812926E-01  4.18572477490E-01  4.25727389828E-01
  4.33004605406E-01  4.40406214828E-01  4.47934344434E-01  4.55591156909E-01
  4.63378851907E-01  4.71299666682E-01  4.79355876732E-01  4.87549796449E-01
  4.95883779788E-01  5.04360220942E-01  5.12981555027E-01  5.21750258786E-01
  5.30668851298E-01  5.39739894702E-01  5.48965994934E-01  5.58349802473E-01
  5.67894013106E-01  5.77601368699E-01  5.87474657989E-01  5.97516717380E-01
  6.07730431761E-01  6.18118735335E-01  6.28684612461E-01  6.39431098510E-01
  6.50361280740E-01  6.61478299181E-01  6.72785347538E-01  6.84285674106E-01
  6.95982582706E-01  7.07879433635E-01  7.19979644627E-01  7.32286691838E-01
  7.44804110846E-01  7.57535497662E-01  7.70484509768E-01  7.83654867164E-01
  7.97050353438E-01  8.10674816856E-01  8.24532171461E-01  8.38626398204E-01
  8.52961546083E-01  8.67541733309E-01  8.82371148487E-01  8.97454051821E-01
  9.12794776338E-01  9.28397729131E-01  9.44267392626E-01  9.60408325870E-01
  9.76825165842E-01  9.93522628782E-01  1.01050551155E+00  1.02777869299E+00
  1.04534713537E+00  1.06321588574E+00  1.08139007747E+00  1.09987493164E+00
  1.11867575860E+00  1.13779795946E+00  1.15724702765E+00  1.17702855051E+00
  1.19714821091E+00  1.21761178882E+00  1.23842516303E+00  1.25959431283E+00
  1.28112531970E+00  1.30302436909E+00  1.32529775216E+00  1.34795186763E+00
  1.37099322358E+00
  </PP_RAB>
</PP_MESH>


<PP_NLCC>
  0.00000000000E+00  4.85121418880E-01  4.85121418563E-01  4.85121418029E-01
  4.85121417262E-01  4.85121416249E-01  4.85121414978E-01  4.85121413440E-01
  4.85121411613E-01  4.85121409494E-01  4.85121407061E-01  4.85121404303E-01
  4.85121401205E-01  4.85121397748E-01  4.85121393919E-01  4.85121389698E-01
  4.85121385071E-01  4.85121380010E-01  4.85121374511E-01  4.85121368543E-01
  4.85121362080E-01  4.85121355112E-01  4.85121347611E-01  4.85121339557E-01
  4.85121330929E-01  4.85121321686E-01  4.85121311820E-01  4.85121301292E-01
  4.85121290080E-01  4.85121278154E-01  4.85121265484E-01  4.85121252034E-01
  4.85121237775E-01  4.85121222676E-01  4.85121206698E-01  4.85121189807E-01
  4.85121171964E-01  4.85121153127E-01  4.85121133260E-01  4.85121112318E-01
  4.85121090261E-01  4.85121067038E-01  4.85121042607E-01  4.85121016917E-01
  4.85120989917E-01  4.85120961558E-01  4.85120931780E-01  4.85120900530E-01
  4.85120867754E-01  4.85120833384E-01  4.85120797360E-01  4.85120759620E-01
  4.85120720093E-01  4.85120678708E-01  4.85120635396E-01  4.85120590081E-01
  4.85120542684E-01  4.85120493126E-01  4.85120441322E-01  4.85120387185E-01
  4.85120330628E-01  4.85120271555E-01  4.85120209873E-01  4.85120145477E-01
  4.85120078270E-01  4.85120008140E-01  4.85119934977E-01  4.85119858667E-01
  4.85119779091E-01  4.85119696123E-01  4.85119609636E-01  4.85119519500E-01
  4.85119425576E-01  4.85119327720E-01  4.85119225786E-01  4.85119119623E-01
  4.85119009071E-01  4.85118893967E-01  4.85118774141E-01  4.85118649418E-01
  4.85118519618E-01  4.85118384547E-01  4.85118244009E-01  4.85118097811E-01
  4.85117945735E-01  4.85117787567E-01  4.85117623085E-01  4.85117452059E-01
  4.85117274237E-01  4.85117089379E-01  4.85116897229E-01  4.85116697507E-01
  4.85116489950E-01  4.85116274260E-01  4.85116050147E-01  4.85115817309E-01
  4.85115575418E-01  4.85115324141E-01  4.85115063145E-01  4.85114792082E-01
  4.85114510573E-01  4.85114218249E-01  4.85113914715E-01  4.85113599562E-01
  4.85113272371E-01  4.85112932712E-01  4.85112580135E-01  4.85112214166E-01
  4.85111834328E-01  4.85111440116E-01  4.85111031016E-01  4.85110606499E-01
  4.85110166004E-01  4.85109708955E-01  4.85109234764E-01  4.85108742813E-01
  4.85108232468E-01  4.85107703068E-01  4.85107153928E-01  4.85106584351E-01
  4.85105993597E-01  4.85105380914E-01  4.85104745521E-01  4.85104086604E-01
  4.85103403327E-01  4.85102694823E-01  4.85101960193E-01  4.85101198504E-01
  4.85100408796E-01  4.85099590078E-01  4.85098741308E-01  4.85097861426E-01
  4.85096949328E-01  4.85096003873E-01  4.85095023872E-01  4.85094008105E-01
  4.85092955302E-01  4.85091864158E-01  4.85090733309E-01  4.85089561357E-01
  4.85088346843E-01  4.85087088267E-01  4.85085784069E-01  4.85084432642E-01
  4.85083032318E-01  4.85081581371E-01  4.85080078015E-01  4.85078520404E-01
  4.85076906625E-01  4.85075234701E-01  4.85073502585E-01  4.85071708157E-01
  4.85069849226E-01  4.85067923518E-01  4.85065928694E-01  4.85063862321E-01
  4.85061721881E-01  4.85059504780E-01  4.85057208321E-01  4.85054829720E-01
  4.85052366096E-01  4.85049814464E-01  4.85047171741E-01  4.85044434733E-01
  4.85041600131E-01  4.85038664524E-01  4.85035624369E-01  4.85032476008E-01
  4.85029215653E-01  4.85025839380E-01  4.85022343140E-01  4.85018722735E-01
  4.85014973822E-01  4.85011091913E-01  4.85007072353E-01  4.85002910340E-01
  4.84998600892E-01  4.84994138864E-01  4.84989518930E-01  4.84984735576E-01
  4.84979783098E-01  4.84974655599E-01  4.84969346974E-01  4.84963850905E-01
  4.84958160856E-01  4.84952270070E-01  4.84946171548E-01  4.84939858053E-01
  4.84933322096E-01  4.84926555933E-01  4.84919551544E-01  4.84912300640E-01
  4.84904794639E-01  4.84897024665E-01  4.84888981536E-01  4.84880655748E-01
  4.84872037473E-01  4.84863116540E-01  4.84853882431E-01  4.84844324257E-01
  4.84834430765E-01  4.84824190289E-01  4.84813590795E-01  4.84802619802E-01
  4.84791264422E-01  4.84779511303E-01  4.84767346638E-01  4.84754756151E-01
  4.84741725056E-01  4.84728238078E-01  4.84714279414E-01  4.84699832688E-01
  4.84684880980E-01  4.84669406801E-01  4.84653392030E-01  4.84636817938E-01
  4.84619665145E-01  4.84601913609E-01  4.84583542595E-01  4.84564530636E-01
  4.84544855562E-01  4.84524494414E-01  4.84503423440E-01  4.84481618092E-01
  4.84459052955E-01  4.84435701754E-01  4.84411537306E-01  4.84386531496E-01
  4.84360655231E-01  4.84333878433E-01  4.84306169990E-01  4.84277497702E-01
  4.84247828291E-01  4.84217127315E-01  4.84185359159E-01  4.84152486988E-01
  4.84118472705E-01  4.84083276890E-01  4.84046858797E-01  4.84009176269E-01
  4.83970185701E-01  4.83929842006E-01  4.83888098549E-01  4.83844907097E-01
  4.83800217774E-01  4.83753978994E-01  4.83706137399E-01  4.83656637832E-01
  4.83605423226E-01  4.83552434590E-01  4.83497610895E-01  4.83440889056E-01
  4.83382203823E-01  4.83321487722E-01  4.83258670993E-01  4.83193681492E-01
  4.83126444623E-01  4.83056883259E-01  4.82984917649E-01  4.82910465334E-01
  4.82833441054E-01  4.82753756669E-01  4.82671321039E-01  4.82586039948E-01
  4.82497815981E-01  4.82406548443E-01  4.82312133229E-01  4.82214462715E-01
  4.82113425652E-01  4.82008907046E-01  4.81900788019E-01  4.81788945704E-01
  4.81673253098E-01  4.81553578935E-01  4.81429787546E-01  4.81301738713E-01
  4.81169287530E-01  4.81032284238E-01  4.80890574086E-01  4.80743997146E-01
  4.80592388177E-01  4.80435576426E-01  4.80273385484E-01  4.80105633064E-01
  4.79932130858E-01  4.79752684316E-01  4.79567092470E-01  4.79375147712E-01
  4.79176635606E-01  4.78971334661E-01  4.78759016126E-01  4.78539443744E-01
  4.78312373548E-01  4.78077553601E-01  4.77834723767E-01  4.77583615457E-01
  4.77323951373E-01  4.77055445253E-01  4.76777801592E-01  4.76490715377E-01
  4.76193871805E-01  4.75886945986E-01  4.75569602664E-01  4.75241495907E-01
  4.74902268800E-01  4.74551553139E-01  4.74188969109E-01  4.73814124950E-01
  4.73426616632E-01  4.73026027526E-01  4.72611928039E-01  4.72183875283E-01
  4.71741412713E-01  4.71284069764E-01  4.70811361488E-01  4.70322788186E-01
  4.69817835030E-01  4.69295971685E-01  4.68756651930E-01  4.68199313266E-01
  4.67623376537E-01  4.67028245532E-01  4.66413306602E-01  4.65777928262E-01
  4.65121460802E-01  4.64443235897E-01  4.63742566224E-01  4.63018745066E-01
  4.62271045943E-01  4.61498722229E-01  4.60701006788E-01  4.59877111614E-01
  4.59026227476E-01  4.58147523587E-01  4.57240147267E-01  4.56303223653E-01
  4.55335855389E-01  4.54337122339E-01  4.53306081380E-01  4.52241766135E-01
  4.51143186786E-01  4.50009329915E-01  4.48839158356E-01  4.47631611103E-01
  4.46385603225E-01  4.45100025903E-01  4.43773746421E-01  4.42405608250E-01
  4.40994431226E-01  4.39539011722E-01  4.38038122912E-01  4.36490515143E-01
  4.34894916334E-01  4.33250032485E-01  4.31554548254E-01  4.29807127663E-01
  4.28006414881E-01  4.26151035127E-01  4.24239595661E-01  4.22270686972E-01
  4.20242884005E-01  4.18154747602E-01  4.16004826060E-01  4.13791656853E-01
  4.11513768511E-01  4.09169682709E-01  4.06757916500E-01  4.04276984767E-01
  4.01725402892E-01  3.99101689622E-01  3.96404370153E-01  3.93631979495E-01
  3.90783066036E-01  3.87856195398E-01  3.84849954546E-01  3.81762956167E-01
  3.78593843378E-01  3.75341294678E-01  3.72004029256E-01  3.68580812583E-01
  3.65070462354E-01  3.61471854736E-01  3.57783930984E-01  3.54005704381E-01
  3.50136267530E-01  3.46174800021E-01  3.42120576409E-01  3.37972974588E-01
  3.33731484495E-01  3.29395717165E-01  3.24965414128E-01  3.20440457148E-01
  3.15820878257E-01  3.11106870123E-01  3.06298796686E-01  3.01397204072E-01
  2.96402831723E-01  2.91316623768E-01  2.86139740528E-01  2.80873570182E-01
  2.75519740511E-01  2.70080130660E-01  2.64556882895E-01  2.58952414256E-01
  2.53269428051E-01  2.47510925100E-01  2.41680214644E-01  2.35780924816E-01
  2.29817012573E-01  2.23792772942E-01  2.17712847478E-01  2.11582231758E-01
  2.05406281771E-01  1.99190719001E-01  1.92941634026E-01  1.86665488403E-01
  1.80369114614E-01  1.74059713791E-01  1.67744850967E-01  1.61432447507E-01
  1.55130770405E-01  1.48848418085E-01  1.42594302288E-01  1.36377625650E-01
  1.30207854535E-01  1.24094686638E-01  1.18048012921E-01  1.12077873414E-01
  1.06194406432E-01  1.00407790833E-01  9.47281810072E-02  8.91656343882E-02
  8.37300315098E-02  7.84309888074E-02  7.32777647501E-02  6.82791602700E-02
  6.34434150255E-02  5.87781016814E-02  5.42900212158E-02  4.99851031928E-02
  4.58683160240E-02  4.19435933963E-02  3.82137842032E-02  3.46806343580E-02
  3.13448095474E-02  2.82059679641E-02  2.52628908153E-02  2.25136751566E-02
  1.99559872197E-02  1.75873632675E-02  1.54055268441E-02  1.34086628484E-02
  1.15955457039E-02  9.96535484376E-03  8.51691728821E-03  7.24698271302E-03
  6.14680574610E-03  5.19995638334E-03  4.38723437826E-03  3.69151014806E-03
  3.09756396904E-03  2.59191106844E-03  2.16263797305E-03  1.79924993972E-03
  1.49252923227E-03  1.23440394805E-03  1.01782705124E-03  8.36665223826E-04
  6.85597112949E-04  5.60020522513E-04  4.55968078091E-04  3.70030877044E-04
  2.99289629270E-04  2.41252788837E-04  1.93801180714E-04  1.55138631971E-04
  1.23748128766E-04  9.83530340315E-05  7.78829186971E-05  6.14435787173E-05
  4.82908324330E-05  3.78077157017E-05  2.94847169282E-05  2.29027187478E-05
  1.77183384416E-05  1.36513839418E-05  1.04741669154E-05  8.00243808304E-06
  6.08773283980E-06  4.61093692099E-06  3.47690238066E-06  2.60996326877E-06
  1.95021817267E-06  1.45046309863E-06  1.07367309103E-06  7.90944480070E-07
  5.79821804690E-07  4.22944298688E-07  3.06956452158E-07  2.21635628785E-07
  1.59197131173E-07  1.13743541765E-07  8.08307218294E-08  5.71276105982E-08
  4.01510196931E-08  2.80600447647E-08  1.94975953389E-08  1.34689458507E-08
  9.24920178425E-09  6.31321378549E-09  4.28281275913E-09  2.88732731809E-09
  1.93422278681E-09  1.28740413570E-09  8.51284570305E-10  5.59163345315E-10
  3.64802926168E-10  2.36365511973E-10  1.52077601204E-10  9.71514513893E-11
  6.16143198799E-11  3.87886688712E-11  2.42357948112E-11  1.50269489757E-11
  9.24416255839E-12  5.64096860247E-12  3.41357224084E-12  2.04771750805E-12
  1.21702222392E-12  7.16025816958E-13  4.16458198930E-13  2.38913432155E-13
  1.34656917371E-13  7.40418027587E-14  3.91990609605E-14  1.94675753532E-14
  8.56697698656E-15  2.87217573114E-15  3.84175420770E-16  0.00000000000E+00
  0.00000000000E+00  0.00000000000E+00  0.00000000000E+00  0.00000000000E+00
  0.00000000000E+00  0.00000000000E+00  0.00000000000E+00  0.00000000000E+00
  0.00000000000E+00  0.00000000000E+00  0.00000000000E+00  0.00000000000E+00
  0.00000000000E+00  0.00000000000E+00  0.00000000000E+00  0.00000000000E+00
  0.00000000000E+00  0.00000000000E+00  0.00000000000E+00  0.00000000000E+00
  0.00000000000E+00  0.00000000000E+00  0.00000000000E+00  0.00000000000E+00
  0.00000000000E+00  0.00000000000E+00  0.00000000000E+00  0.00000000000E+00
  0.00000000000E+00  0.00000000000E+00  0.00000000000E+00  0.00000000000E+00
  0.00000000000E+00  0.00000000000E+00  0.00000000000E+00  0.00000000000E+00
  0.00000000000E+00  0.00000000000E+00  0.00000000000E+00  0.00000000000E+00
  0.00000000000E+00  0.00000000000E+00  0.00000000000E+00  0.00000000000E+00
  0.00000000000E+00  0.00000000000E+00  0.00000000000E+00  0.00000000000E+00
  0.00000000000E+00  0.00000000000E+00  0.00000000000E+00  0.00000000000E+00
  0.00000000000E+00  0.00000000000E+00  0.00000000000E+00  0.00000000000E+00
  0.00000000000E+00  0.00000000000E+00  0.00000000000E+00  0.00000000000E+00
  0.00000000000E+00  0.00000000000E+00  0.00000000000E+00  0.00000000000E+00
  0.00000000000E+00  0.00000000000E+00  0.00000000000E+00  0.00000000000E+00
  0.00000000000E+00  0.00000000000E+00  0.00000000000E+00  0.00000000000E+00
  0.00000000000E+00  0.00000000000E+00  0.00000000000E+00  0.00000000000E+00
  0.00000000000E+00  0.00000000000E+00  0.00000000000E+00  0.00000000000E+00
  0.00000000000E+00  0.00000000000E+00  0.00000000000E+00  0.00000000000E+00
  0.00000000000E+00  0.00000000000E+00  0.00000000000E+00  0.00000000000E+00
  0.00000000000E+00  0.00000000000E+00  0.00000000000E+00  0.00000000000E+00
  0.00000000000E+00  0.00000000000E+00  0.00000000000E+00  0.00000000000E+00
  0.00000000000E+00  0.00000000000E+00  0.00000000000E+00  0.00000000000E+00
  0.00000000000E+00  0.00000000000E+00  0.00000000000E+00  0.00000000000E+00
  0.00000000000E+00  0.00000000000E+00  0.00000000000E+00  0.00000000000E+00
  0.00000000000E+00  0.00000000000E+00  0.00000000000E+00  0.00000000000E+00
  0.00000000000E+00  0.00000000000E+00  0.00000000000E+00  0.00000000000E+00
  0.00000000000E+00  0.00000000000E+00  0.00000000000E+00  0.00000000000E+00
  0.00000000000E+00  0.00000000000E+00  0.00000000000E+00  0.00000000000E+00
  0.00000000000E+00  0.00000000000E+00  0.00000000000E+00  0.00000000000E+00
  0.00000000000E+00  0.00000000000E+00  0.00000000000E+00  0.00000000000E+00
  0.00000000000E+00  0.00000000000E+00  0.00000000000E+00  0.00000000000E+00
  0.00000000000E+00  0.00000000000E+00  0.00000000000E+00  0.00000000000E+00
  0.00000000000E+00  0.00000000000E+00  0.00000000000E+00  0.00000000000E+00
  0.00000000000E+00  0.00000000000E+00  0.00000000000E+00  0.00000000000E+00
  0.00000000000E+00  0.00000000000E+00  0.00000000000E+00  0.00000000000E+00
  0.00000000000E+00  0.00000000000E+00  0.00000000000E+00  0.00000000000E+00
  0.00000000000E+00  0.00000000000E+00  0.00000000000E+00  0.00000000000E+00
  0.00000000000E+00  0.00000000000E+00  0.00000000000E+00  0.00000000000E+00
  0.00000000000E+00  0.00000000000E+00  0.00000000000E+00  0.00000000000E+00
  0.00000000000E+00  0.00000000000E+00  0.00000000000E+00  0.00000000000E+00
  0.00000000000E+00  0.00000000000E+00  0.00000000000E+00  0.00000000000E+00
  0.00000000000E+00  0.00000000000E+00  0.00000000000E+00  0.00000000000E+00
  0.00000000000E+00  0.00000000000E+00  0.00000000000E+00  0.00000000000E+00
  0.00000000000E+00  0.00000000000E+00  0.00000000000E+00  0.00000000000E+00
  0.00000000000E+00
</PP_NLCC>


<PP_LOCAL>
 -2.05777558828E+01 -2.05777558828E+01 -2.05777558740E+01 -2.05777558693E+01
 -2.05777558657E+01 -2.05777558597E+01 -2.05777558524E+01 -2.05777558435E+01
 -2.05777558330E+01 -2.05777558208E+01 -2.05777558067E+01 -2.05777557908E+01
 -2.05777557729E+01 -2.05777557530E+01 -2.05777557308E+01 -2.05777557064E+01
 -2.05777556798E+01 -2.05777556505E+01 -2.05777556188E+01 -2.05777555844E+01
 -2.05777555470E+01 -2.05777555067E+01 -2.05777554634E+01 -2.05777554169E+01
 -2.05777553672E+01 -2.05777553137E+01 -2.05777552569E+01 -2.05777551960E+01
 -2.05777551313E+01 -2.05777550624E+01 -2.05777549893E+01 -2.05777549116E+01
 -2.05777548293E+01 -2.05777547421E+01 -2.05777546498E+01 -2.05777545523E+01
 -2.05777544494E+01 -2.05777543406E+01 -2.05777542259E+01 -2.05777541049E+01
 -2.05777539776E+01 -2.05777538435E+01 -2.05777537025E+01 -2.05777535541E+01
 -2.05777533982E+01 -2.05777532345E+01 -2.05777530626E+01 -2.05777528821E+01
 -2.05777526929E+01 -2.05777524944E+01 -2.05777522864E+01 -2.05777520687E+01
 -2.05777518403E+01 -2.05777516015E+01 -2.05777513513E+01 -2.05777510896E+01
 -2.05777508161E+01 -2.05777505299E+01 -2.05777502309E+01 -2.05777499183E+01
 -2.05777495917E+01 -2.05777492506E+01 -2.05777488945E+01 -2.05777485227E+01
 -2.05777481346E+01 -2.05777477298E+01 -2.05777473073E+01 -2.05777468667E+01
 -2.05777464073E+01 -2.05777459282E+01 -2.05777454289E+01 -2.05777449085E+01
 -2.05777443661E+01 -2.05777438012E+01 -2.05777432126E+01 -2.05777425997E+01
 -2.05777419614E+01 -2.05777412968E+01 -2.05777406050E+01 -2.05777398849E+01
 -2.05777391355E+01 -2.05777383557E+01 -2.05777375442E+01 -2.05777367000E+01
 -2.05777358220E+01 -2.05777349087E+01 -2.05777339590E+01 -2.05777329716E+01
 -2.05777319449E+01 -2.05777308776E+01 -2.05777297682E+01 -2.05777286150E+01
 -2.05777274167E+01 -2.05777261713E+01 -2.05777248773E+01 -2.05777235330E+01
 -2.05777221364E+01 -2.05777206856E+01 -2.05777191786E+01 -2.05777176136E+01
 -2.05777159883E+01 -2.05777143004E+01 -2.05777125479E+01 -2.05777107283E+01
 -2.05777088391E+01 -2.05777068780E+01 -2.05777048423E+01 -2.05777027293E+01
 -2.05777005362E+01 -2.05776982601E+01 -2.05776958980E+01 -2.05776934469E+01
 -2.05776909036E+01 -2.05776882647E+01 -2.05776855268E+01 -2.05776826864E+01
 -2.05776797397E+01 -2.05776766831E+01 -2.05776735124E+01 -2.05776702238E+01
 -2.05776668129E+01 -2.05776632753E+01 -2.05776596067E+01 -2.05776558021E+01
 -2.05776518570E+01 -2.05776477662E+01 -2.05776435245E+01 -2.05776391266E+01
 -2.05776345669E+01 -2.05776298397E+01 -2.05776249390E+01 -2.05776198586E+01
 -2.05776145922E+01 -2.05776091332E+01 -2.05776034748E+01 -2.05775976098E+01
 -2.05775915309E+01 -2.05775852307E+01 -2.05775787012E+01 -2.05775719343E+01
 -2.05775649217E+01 -2.05775576547E+01 -2.05775501242E+01 -2.05775423210E+01
 -2.05775342354E+01 -2.05775258576E+01 -2.05775171771E+01 -2.05775081832E+01
 -2.05774988651E+01 -2.05774892112E+01 -2.05774792097E+01 -2.05774688484E+01
 -2.05774581146E+01 -2.05774469952E+01 -2.05774354766E+01 -2.05774235449E+01
 -2.05774111855E+01 -2.05773983833E+01 -2.05773851228E+01 -2.05773713880E+01
 -2.05773571622E+01 -2.05773424281E+01 -2.05773271680E+01 -2.05773113635E+01
 -2.05772949952E+01 -2.05772780435E+01 -2.05772604882E+01 -2.05772423079E+01
 -2.05772234809E+01 -2.05772039842E+01 -2.05771837947E+01 -2.05771628881E+01
 -2.05771412393E+01 -2.05771188223E+01 -2.05770956104E+01 -2.05770715755E+01
 -2.05770466892E+01 -2.05770209214E+01 -2.05769942417E+01 -2.05769666179E+01
 -2.05769380173E+01 -2.05769084056E+01 -2.05768777477E+01 -2.05768460069E+01
 -2.05768131457E+01 -2.05767791247E+01 -2.05767439037E+01 -2.05767074408E+01
 -2.05766696927E+01 -2.05766306146E+01 -2.05765901602E+01 -2.05765482815E+01
 -2.05765049290E+01 -2.05764600513E+01 -2.05764135953E+01 -2.05763655059E+01
 -2.05763157266E+01 -2.05762641983E+01 -2.05762108603E+01 -2.05761556496E+01
 -2.05760985012E+01 -2.05760393473E+01 -2.05759781186E+01 -2.05759147427E+01
 -2.05758491453E+01 -2.05757812488E+01 -2.05757109737E+01 -2.05756382369E+01
 -2.05755629532E+01 -2.05754850339E+01 -2.05754043880E+01 -2.05753209201E+01
 -2.05752345326E+01 -2.05751451240E+01 -2.05750525897E+01 -2.05749568210E+01
 -2.05748577058E+01 -2.05747551276E+01 -2.05746489670E+01 -2.05745390988E+01
 -2.05744253952E+01 -2.05743077226E+01 -2.05741859438E+01 -2.05740599161E+01
 -2.05739294925E+01 -2.05737945202E+01 -2.05736548422E+01 -2.05735102947E+01
 -2.05733607094E+01 -2.05732059114E+01 -2.05730457207E+01 -2.05728799496E+01
 -2.05727084058E+01 -2.05725308884E+01 -2.05723471914E+01 -2.05721571000E+01
 -2.05719603937E+01 -2.05717568425E+01 -2.05715462104E+01 -2.05713282515E+01
 -2.05711027130E+01 -2.05708693318E+01 -2.05706278373E+01 -2.05703779479E+01
 -2.05701193743E+01 -2.05698518149E+01 -2.05695749600E+01 -2.05692884871E+01
 -2.05689920646E+01 -2.05686853474E+01 -2.05683679807E+01 -2.05680395950E+01
 -2.05676998110E+01 -2.05673482330E+01 -2.05669844551E+01 -2.05666080541E+01
 -2.05662185953E+01 -2.05658156260E+01 -2.05653986812E+01 -2.05649672764E+01
 -2.05645209138E+01 -2.05640590751E+01 -2.05635812278E+01 -2.05630868171E+01
 -2.05625752731E+01 -2.05620460023E+01 -2.05614983952E+01 -2.05609318164E+01
 -2.05603456136E+01 -2.05597391073E+01 -2.05591115995E+01 -2.05584623630E+01
 -2.05577906510E+01 -2.05570956856E+01 -2.05563766678E+01 -2.05556327651E+01
 -2.05548631228E+01 -2.05540668503E+01 -2.05532430331E+01 -2.05523907183E+01
 -2.05515089276E+01 -2.05505966417E+01 -2.05496528140E+01 -2.05486763538E+01
 -2.05476661417E+01 -2.05466210110E+01 -2.05455397640E+01 -2.05444211528E+01
 -2.05432638963E+01 -2.05420666594E+01 -2.05408280719E+01 -2.05395467058E+01
 -2.05382210955E+01 -2.05368497135E+01 -2.05354309924E+01 -2.05339632982E+01
 -2.05324449545E+01 -2.05308742143E+01 -2.05292492841E+01 -2.05275682956E+01
 -2.05258293313E+01 -2.05240303929E+01 -2.05221694298E+01 -2.05202443055E+01
 -2.05182528268E+01 -2.05161927095E+01 -2.05140616086E+01 -2.05118570816E+01
 -2.05095766214E+01 -2.05072176165E+01 -2.05047773870E+01 -2.05022531406E+01
 -2.04996420125E+01 -2.04969410180E+01 -2.04941470945E+01 -2.04912570520E+01
 -2.04882676170E+01 -2.04851753798E+01 -2.04819768423E+01 -2.04786683601E+01
 -2.04752461950E+01 -2.04717064528E+01 -2.04680451392E+01 -2.04642580932E+01
 -2.04603410471E+01 -2.04562895555E+01 -2.04520990596E+01 -2.04477648102E+01
 -2.04432819381E+01 -2.04386453706E+01 -2.04338499073E+01 -2.04288901310E+01
 -2.04237604883E+01 -2.04184551946E+01 -2.04129683209E+01 -2.04072936913E+01
 -2.04014249769E+01 -2.03953555845E+01 -2.03890787596E+01 -2.03825874656E+01
 -2.03758744945E+01 -2.03689323379E+01 -2.03617533061E+01 -2.03543293884E+01
 -2.03466523826E+01 -2.03387137442E+01 -2.03305047268E+01 -2.03220162187E+01
 -2.03132388950E+01 -2.03041630420E+01 -2.02947787206E+01 -2.02850755777E+01
 -2.02750430232E+01 -2.02646700256E+01 -2.02539453043E+01 -2.02428571085E+01
 -2.02313934265E+01 -2.02195417454E+01 -2.02072892790E+01 -2.01946227079E+01
 -2.01815284268E+01 -2.01679922631E+01 -2.01539997453E+01 -2.01395357993E+01
 -2.01245850394E+01 -2.01091314393E+01 -2.00931586488E+01 -2.00766496373E+01
 -2.00595870381E+01 -2.00419527628E+01 -2.00237283750E+01 -2.00048946725E+01
 -1.99854320946E+01 -1.99653202688E+01 -1.99445384544E+01 -1.99230650505E+01
 -1.99008780794E+01 -1.98779546534E+01 -1.98542715005E+01 -1.98298043870E+01
 -1.98045286889E+01 -1.97784187674E+01 -1.97514485895E+01 -1.97235910521E+01
 -1.96948186572E+01 -1.96651027798E+01 -1.96344144018E+01 -1.96027233201E+01
 -1.95699989444E+01 -1.95362094405E+01 -1.95013225962E+01 -1.94653048963E+01
 -1.94281224624E+01 -1.93897400530E+01 -1.93501220838E+01 -1.93092315489E+01
 -1.92670311253E+01 -1.92234820117E+01 -1.91785451225E+01 -1.91321798394E+01
 -1.90843453013E+01 -1.90349990630E+01 -1.89840984866E+01 -1.89315993049E+01
 -1.88774571180E+01 -1.88216258573E+01 -1.87640593936E+01 -1.87047098989E+01
 -1.86435295690E+01 -1.85804688816E+01 -1.85154784378E+01 -1.84485071150E+01
 -1.83795040300E+01 -1.83084165887E+01 -1.82351925707E+01 -1.81597780789E+01
 -1.80821197467E+01 -1.80021625929E+01 -1.79198523488E+01 -1.78351332273E+01
 -1.77479503667E+01 -1.76582475274E+01 -1.75659696457E+01 -1.74710604760E+01
 -1.73734652478E+01 -1.72731282778E+01 -1.71699957201E+01 -1.70640131830E+01
 -1.69551285635E+01 -1.68432897129E+01 -1.67284473503E+01 -1.66105528407E+01
 -1.64895611892E+01 -1.63654290172E+01 -1.62381176586E+01 -1.61075914541E+01
 -1.59738209948E+01 -1.58367818971E+01 -1.56964582703E+01 -1.55528421687E+01
 -1.54059373665E+01 -1.52557596571E+01 -1.51023409184E+01 -1.49457302143E+01
 -1.47859977377E+01 -1.46232359994E+01 -1.44575621992E+01 -1.42891172295E+01
 -1.41180628422E+01 -1.39445732009E+01 -1.37688193376E+01 -1.35909430378E+01
 -1.34110147928E+01 -1.32289795659E+01 -1.30444980718E+01 -1.28568284272E+01
 -1.26655894684E+01 -1.24715662579E+01 -1.22757171319E+01 -1.20782557484E+01
 -1.18792592555E+01 -1.16791733844E+01 -1.14788943197E+01 -1.12792628645E+01
 -1.10803248431E+01 -1.08818921201E+01 -1.06842310095E+01 -1.04877851142E+01
 -1.02929770663E+01 -1.01002741039E+01 -9.91018390760E+00 -9.72326227537E+00
 -9.54011315509E+00 -9.36139713194E+00 -9.18783204732E+00 -9.02020231122E+00
 -8.85936021676E+00 -8.70623601331E+00 -8.55999976833E+00 -8.41609473591E+00
 -8.27461262781E+00 -8.13550975521E+00 -7.99873768109E+00 -7.86426698455E+00
 -7.73206217367E+00 -7.60207949346E+00 -7.47428273073E+00 -7.34863500402E+00
 -7.22510012733E+00 -7.10364253491E+00 -6.98422726023E+00 -6.86681993283E+00
 -6.75138676119E+00 -6.63789452754E+00 -6.52631057355E+00 -6.41660279385E+00
 -6.30873962372E+00 -6.20269003181E+00 -6.09842350930E+00 -5.99591006222E+00
 -5.89512020163E+00 -5.79602493574E+00 -5.69859576096E+00 -5.60280465384E+00
 -5.50862406281E+00 -5.41602690039E+00 -5.32498653501E+00 -5.23547678355E+00
 -5.14747190370E+00 -5.06094658643E+00 -4.97587594880E+00 -4.89223552666E+00
 -4.81000126759E+00 -4.72914952398E+00 -4.64965704619E+00 -4.57150097579E+00
 -4.49465883896E+00 -4.41910854000E+00 -4.34482835498E+00 -4.27179692539E+00
 -4.19999325200E+00 -4.12939668881E+00 -4.05998693709E+00 -3.99174403946E+00
 -3.92464837423E+00 -3.85868064969E+00 -3.79382189855E+00 -3.73005347251E+00
 -3.66735703691E+00 -3.60571456544E+00 -3.54510833495E+00 -3.48552092039E+00
 -3.42693518984E+00 -3.36933429955E+00 -3.31270168915E+00 -3.25702107686E+00
 -3.20227645488E+00 -3.14845208479E+00 -3.09553249300E+00 -3.04350246632E+00
 -2.99234704767E+00 -2.94205153164E+00 -2.89260146040E+00 -2.84398261943E+00
 -2.79618103352E+00 -2.74918296264E+00 -2.70297489804E+00 -2.65754355833E+00
 -2.61287588558E+00 -2.56895904163E+00 -2.52578040432E+00 -2.48332756378E+00
 -2.44158831894E+00 -2.40055067389E+00 -2.36020283447E+00 -2.32053320481E+00
 -2.28153038399E+00 -2.24318316274E+00 -2.20548052022E+00 -2.16841162078E+00
 -2.13196581092E+00 -2.09613261616E+00 -2.06090173804E+00 -2.02626305118E+00
 -1.99220660036E+00 -1.95872259768E+00 -1.92580141973E+00 -1.89343360485E+00
 -1.86160985042E+00 -1.83032101018E+00 -1.79955809163E+00 -1.76931225345E+00
 -1.73957480294E+00 -1.71033719358E+00 -1.68159102252E+00 -1.65332802822E+00
 -1.62554008804E+00 -1.59821921593E+00 -1.57135756013E+00 -1.54494740091E+00
 -1.51898114836E+00 -1.49345134021E+00 -1.46835063966E+00 -1.44367183328E+00
 -1.41940782896E+00 -1.39555165385E+00 -1.37209645234E+00 -1.34903548409E+00
 -1.32636212213E+00 -1.30406985090E+00 -1.28215226441E+00 -1.26060306437E+00
 -1.23941605840E+00 -1.21858515824E+00 -1.19810437799E+00 -1.17796783239E+00
 -1.15816973516E+00 -1.13870439726E+00 -1.11956622534E+00 -1.10074972007E+00
 -1.08224947456E+00 -1.06406017287E+00 -1.04617658838E+00 -1.02859358237E+00
 -1.01130610251E+00 -9.94309181397E-01 -9.77597935154E-01 -9.61167561970E-01
 -9.45013340819E-01 -9.29130629981E-01 -9.13514865799E-01 -8.98161561343E-01
 -8.83066305081E-01 -8.68224759670E-01 -8.53632660656E-01 -8.39285815300E-01
 -8.25180101314E-01 -8.11311465738E-01 -7.97675923958E-01 -7.84269557598E-01
 -7.71088514947E-01 -7.58129008744E-01 -7.45387315401E-01 -7.32859773924E-01
 -7.20542784846E-01 -7.08432809225E-01 -6.96526367593E-01 -6.84820038977E-01
 -6.73310459908E-01 -6.61994323447E-01 -6.50868378252E-01 -6.39929427631E-01
 -6.29174328621E-01 -6.18599991094E-01 -6.08203376867E-01 -5.97981498815E-01
 -5.87931420033E-01 -5.78050252977E-01 -5.68335158640E-01 -5.58783345743E-01
 -5.49392069912E-01 -5.40158632909E-01 -5.31080381850E-01 -5.22154708444E-01
 -5.13379048236E-01 -5.04750879879E-01 -4.96267724406E-01 -4.87927144517E-01
 -4.79726743884E-01 -4.71664166451E-01 -4.63737095763E-01 -4.55943254257E-01
 -4.48280403468E-01 -4.40746340300E-01 -4.33338900954E-01 -4.26055957221E-01
 -4.18895416660E-01 -4.11855222002E-01 -4.04933350557E-01 -3.98127813632E-01
 -3.91436655963E-01 -3.84857955146E-01 -3.78389821094E-01 -3.72030395483E-01
 -3.65777851233E-01 -3.59630391963E-01 -3.53586251494E-01 -3.47643693328E-01
 -3.41801010157E-01 -3.36056523368E-01 -3.30408582563E-01 -3.24855565081E-01
 -3.19395875538E-01 -3.14027945362E-01 -3.08750232348E-01 -3.03561220212E-01
 -2.98459418152E-01 -2.93443360427E-01 -2.88511605929E-01 -2.83662737773E-01
 -2.78895362888E-01 -2.74208111618E-01 -2.69599637327E-01 -2.65068616014E-01
 -2.60613745929E-01 -2.56233747204E-01 -2.51927361479E-01 -2.47693351547E-01
 -2.43530500995E-01 -2.39437613854E-01 -2.35413514255E-01 -2.31457046095E-01
 -2.27567072701E-01 -2.23742476503E-01 -2.19982158718E-01 -2.16285039027E-01
 -2.12650055270E-01 -2.09076163139E-01 -2.05562335878E-01 -2.02107563988E-01
 -1.98710854937E-01 -1.95371232875E-01 -1.92087738352E-01 -1.88859428046E-01
 -1.85685374487E-01 -1.82564665796E-01 -1.79496405417E-01 -1.76479711866E-01
 -1.73513718472E-01 -1.70597573130E-01 -1.67730438058E-01 -1.64911489554E-01
 -1.62139917759E-01 -1.59414926428E-01 -1.56735732697E-01 -1.54101566858E-01
 -1.51511672141E-01 -1.48965304497E-01 -1.46461732380E-01 -1.44000236539E-01
 -1.41580109813E-01 -1.39200656923E-01 -1.36861194281E-01 -1.34561049783E-01
 -1.32299562623E-01 -1.30076083102E-01 -1.27889972439E-01 -1.25740602589E-01
 -1.23627356064E-01
</PP_LOCAL>


<PP_NONLOCAL>
  <PP_BETA>
    1    0             Beta    L
   491
  0.00000000000E+00 -2.11963786381E-05 -4.27511862919E-05 -6.46856608471E-05
 -8.69818657264E-05 -1.09669390625E-04 -1.32735115745E-04 -1.56208560999E-04
 -1.80062798243E-04 -2.04350303742E-04 -2.29032973380E-04 -2.54145136027E-04
 -2.79683118860E-04 -3.05663400939E-04 -3.32089443007E-04 -3.58954081052E-04
 -3.86287033477E-04 -4.14095426005E-04 -4.42361663446E-04 -4.71120520603E-04
 -5.00374613151E-04 -5.30115750783E-04 -5.60383084468E-04 -5.91153348615E-04
 -6.22454031577E-04 -6.54299859942E-04 -6.86665925884E-04 -7.19606356242E-04
 -7.53111710124E-04 -7.87169296997E-04 -8.21830289422E-04 -8.57064391543E-04
 -8.92927701764E-04 -9.29365834376E-04 -9.66472983930E-04 -1.00416329095E-03
 -1.04254998789E-03 -1.08155174877E-03 -1.12124329293E-03 -1.16159685517E-03
 -1.20265592244E-03 -1.24441562322E-03 -1.28687044300E-03 -1.33007223334E-03
 -1.37400702492E-03 -1.41868336909E-03 -1.46413022347E-03 -1.51036360049E-03
 -1.55736876382E-03 -1.60518825492E-03 -1.65382136102E-03 -1.70329158270E-03
 -1.75360447277E-03 -1.80477360588E-03 -1.85681396433E-03 -1.90976732324E-03
 -1.96358596085E-03 -2.01836283717E-03 -2.07405848168E-03 -2.13070778463E-03
 -2.18831969425E-03 -2.24692321880E-03 -2.30653430394E-03 -2.36715765403E-03
 -2.42881549389E-03 -2.49152001822E-03 -2.55532390657E-03 -2.62017926824E-03
 -2.68618109686E-03 -2.75328457486E-03 -2.82154861314E-03 -2.89096717824E-03
 -2.96159445308E-03 -3.03341078211E-03 -3.10645065081E-03 -3.18075156044E-03
 -3.25632612670E-03 -3.33317487722E-03 -3.41135311810E-03 -3.49085688958E-03
 -3.57173033233E-03 -3.65397112952E-03 -3.73764268622E-03 -3.82271044730E-03
 -3.90926575541E-03 -3.99727712111E-03 -4.08680295946E-03 -4.17786049561E-03
 -4.27046419222E-03 -4.36465856400E-03 -4.46047535386E-03 -4.55789889999E-03
 -4.65701925961E-03 -4.75781530014E-03 -4.86033937565E-03 -4.96462002721E-03
 -5.07067199972E-03 -5.17855210835E-03 -5.28825962304E-03 -5.39986312999E-03
 -5.51334532832E-03 -5.62879299367E-03 -5.74621336352E-03 -5.86562204704E-03
 -5.98708355057E-03 -6.11061963533E-03 -6.23627176841E-03 -6.36406385070E-03
 -6.49404441444E-03 -6.62624723169E-03 -6.76071178910E-03 -6.89746537978E-03
 -7.03657069144E-03 -7.17804092813E-03 -7.32193520235E-03 -7.46828968700E-03
 -7.61714431118E-03 -7.76854207913E-03 -7.92253259069E-03 -8.07914639768E-03
 -8.23844644485E-03 -8.40046265005E-03 -8.56525600502E-03 -8.73285579720E-03
 -8.90333049982E-03 -9.07670962535E-03 -9.25305534057E-03 -9.43242824271E-03
 -9.61484111545E-03 -9.80039550423E-03 -9.98910920176E-03 -1.01810550291E-02
 -1.03762753433E-02 -1.05748345778E-02 -1.07767935984E-02 -1.09821936995E-02
 -1.11911136975E-02 -1.14036002154E-02 -1.16197211264E-02 -1.18395343804E-02
 -1.20631042612E-02 -1.22904960682E-02 -1.25217775643E-02 -1.27570031890E-02
 -1.29962610092E-02 -1.32395993399E-02 -1.34870987360E-02 -1.37388329569E-02
 -1.39948627285E-02 -1.42552761005E-02 -1.45201271065E-02 -1.47895265060E-02
 -1.50635083187E-02 -1.53421872056E-02 -1.56256175048E-02 -1.59139049764E-02
 -1.62071104028E-02 -1.65053299054E-02 -1.68086459016E-02 -1.71171457896E-02
 -1.74309149634E-02 -1.77500550710E-02 -1.80746407637E-02 -1.84047783627E-02
 -1.87405556079E-02 -1.90820741906E-02 -1.94294278009E-02 -1.97827144164E-02
 -2.01420410928E-02 -2.05075153184E-02 -2.08792215887E-02 -2.12572919597E-02
 -2.16418166656E-02 -2.20329160482E-02 -2.24306945629E-02 -2.28352752638E-02
 -2.32467666561E-02 -2.36652890756E-02 -2.40909700084E-02 -2.45239113562E-02
 -2.49642666474E-02 -2.54121348309E-02 -2.58676585444E-02 -2.63309712834E-02
 -2.68021902269E-02 -2.72814721832E-02 -2.77689334495E-02 -2.82647301484E-02
 -2.87689943290E-02 -2.92818751723E-02 -2.98035196527E-02 -3.03340722081E-02
 -3.08736963021E-02 -3.14225319860E-02 -3.19807475935E-02 -3.25485014451E-02
 -3.31259495835E-02 -3.37132641465E-02 -3.43106143372E-02 -3.49181632642E-02
 -3.55360941276E-02 -3.61645802167E-02 -3.68037960633E-02 -3.74539374359E-02
 -3.81151771004E-02 -3.87877141345E-02 -3.94717338460E-02 -4.01674395852E-02
 -4.08750236819E-02 -4.15946925450E-02 -4.23266494501E-02 -4.30711076902E-02
 -4.38282756954E-02 -4.45983739395E-02 -4.53816193449E-02 -4.61782395393E-02
 -4.69884594420E-02 -4.78125103745E-02 -4.86506313461E-02 -4.95030562126E-02
 -5.03700366274E-02 -5.12518095833E-02 -5.21486380974E-02 -5.30607688954E-02
 -5.39884695290E-02 -5.49319994207E-02 -5.58916319474E-02 -5.68676371157E-02
 -5.78602964665E-02 -5.88698902508E-02 -5.98967105574E-02 -6.09410461415E-02
 -6.20031925703E-02 -6.30834595779E-02 -6.41821489749E-02 -6.52995748146E-02
 -6.64360575497E-02 -6.75919150602E-02 -6.87674827908E-02 -6.99630884585E-02
 -7.11790779496E-02 -7.24157910179E-02 -7.36735838572E-02 -7.49528077148E-02
 -7.62538333660E-02 -7.75770219055E-02 -7.89227535879E-02 -8.02914061677E-02
 -8.16833712981E-02 -8.30990400550E-02 -8.45388120929E-02 -8.60030980387E-02
 -8.74923095638E-02 -8.90068656653E-02 -9.05471984178E-02 -9.21137380266E-02
 -9.37069276133E-02 -9.53272172530E-02 -9.69750615077E-02 -9.86509244766E-02
 -1.00355278113E-01 -1.02088600235E-01 -1.03851377496E-01 -1.05644105720E-01
 -1.07467284925E-01 -1.09321428641E-01 -1.11207052381E-01 -1.13124685911E-01
 -1.15074863353E-01 -1.17058128708E-01 -1.19075035560E-01 -1.21126144383E-01
 -1.23212026720E-01 -1.25333260023E-01 -1.27490435227E-01 -1.29684148525E-01
 -1.31915007304E-01 -1.34183628742E-01 -1.36490637575E-01 -1.38836671941E-01
 -1.41222375262E-01 -1.43648404859E-01 -1.46115425452E-01 -1.48624112735E-01
 -1.51175154414E-01 -1.53769245251E-01 -1.56407092067E-01 -1.59089414542E-01
 -1.61816938327E-01 -1.64590404679E-01 -1.67410562445E-01 -1.70278172057E-01
 -1.73194007500E-01 -1.76158850325E-01 -1.79173495305E-01 -1.82238749431E-01
 -1.85355428578E-01 -1.88524362800E-01 -1.91746392130E-01 -1.95022368615E-01
 -1.98353155885E-01 -2.01739629980E-01 -2.05182679605E-01 -2.08683200688E-01
 -2.12242108219E-01 -2.15860323883E-01 -2.19538781636E-01 -2.23278431369E-01
 -2.27080229899E-01 -2.30945149881E-01 -2.34874173511E-01 -2.38868296540E-01
 -2.42928525437E-01 -2.47055879629E-01 -2.51251388841E-01 -2.55516096631E-01
 -2.59851055888E-01 -2.64257333063E-01 -2.68736003896E-01 -2.73288157851E-01
 -2.77914893294E-01 -2.82617320824E-01 -2.87396561173E-01 -2.92253745742E-01
 -2.97190016326E-01 -3.02206524895E-01 -3.07304431761E-01 -3.12484909470E-01
 -3.17749136353E-01 -3.23098301376E-01 -3.28533601971E-01 -3.34056241991E-01
 -3.39667434073E-01 -3.45368396421E-01 -3.51160355957E-01 -3.57044540957E-01
 -3.63022190701E-01 -3.69094543633E-01 -3.75262845057E-01 -3.81528342553E-01
 -3.87892285707E-01 -3.94355925332E-01 -4.00920513742E-01 -4.07587301245E-01
 -4.14357538401E-01 -4.21232471247E-01 -4.28213343983E-01 -4.35301394845E-01
 -4.42497855648E-01 -4.49803952024E-01 -4.57220898749E-01 -4.64749901807E-01
 -4.72392154153E-01 -4.80148835137E-01 -4.88021109282E-01 -4.96010122440E-01
 -5.04117002296E-01 -5.12342854807E-01 -5.20688761872E-01 -5.29155779769E-01
 -5.37744936835E-01 -5.46457229786E-01 -5.55293622184E-01 -5.64255040968E-01
 -5.73342373823E-01 -5.82556465018E-01 -5.91898114270E-01 -6.01368070586E-01
 -6.10967029722E-01 -6.20695631094E-01 -6.30554451864E-01 -6.40544003721E-01
 -6.50664727966E-01 -6.60916989946E-01 -6.71301074682E-01 -6.81817180279E-01
 -6.92465412886E-01 -7.03245779277E-01 -7.14158181090E-01 -7.25202406545E-01
 -7.36378123499E-01 -7.47684869915E-01 -7.59122046733E-01 -7.70688905679E-01
 -7.82384541728E-01 -7.94207878905E-01 -8.06157660784E-01 -8.18232435404E-01
 -8.30430542561E-01 -8.42750097063E-01 -8.55188973123E-01 -8.67744785875E-01
 -8.80414870914E-01 -8.93196263977E-01 -9.06085676693E-01 -9.19079471341E-01
 -9.32173632851E-01 -9.45363738575E-01 -9.58644924922E-01 -9.72011851291E-01
 -9.85458660505E-01 -9.98978935351E-01 -1.01256565208E+00 -1.02621112842E+00
 -1.03990696809E+00 -1.05364399974E+00 -1.06741221039E+00 -1.08120067422E+00
 -1.09499747357E+00 -1.10878961526E+00 -1.12256293857E+00 -1.13630201743E+00
 -1.14999005386E+00 -1.16360876466E+00 -1.17713825987E+00 -1.19055691341E+00
 -1.20384122497E+00 -1.21696567628E+00 -1.22990257669E+00 -1.24262190552E+00
 -1.25509114531E+00 -1.26727511252E+00 -1.27913578286E+00 -1.29063211766E+00
 -1.30171988800E+00 -1.31235150632E+00 -1.32247586284E+00 -1.33203817561E+00
 -1.34097985684E+00 -1.34923840326E+00 -1.35674731566E+00 -1.36343605777E+00
 -1.36923006170E+00 -1.37405079192E+00 -1.37781587752E+00 -1.38043932674E+00
 -1.38183183670E+00 -1.38190121173E+00 -1.38055290748E+00 -1.37769071303E+00
 -1.37321758870E+00 -1.36703667059E+00 -1.35905245641E+00 -1.34917217867E+00
 -1.33730737187E+00 -1.32337563107E+00 -1.30730255018E+00 -1.28902382213E+00
 -1.26848746371E+00 -1.24565611491E+00 -1.22050934229E+00 -1.19304584984E+00
 -1.16328547592E+00 -1.13127082350E+00 -1.09706833824E+00 -1.06076861638E+00
 -1.02248569304E+00 -9.82355039124E-01 -9.40529980738E-01 -8.97176270284E-01
 -8.52464581573E-01 -8.06560803291E-01 -7.59614185549E-01 -7.11743685122E-01
 -6.63023311503E-01 -6.13467950163E-01 -5.63022124280E-01 -5.11555555068E-01
 -4.58871343174E-01 -4.04735310153E-01 -3.48938756448E-01 -2.91411940078E-01
 -2.32412368569E-01 -1.72821176218E-01 -1.14592115225E-01 -6.14218639244E-02
 -1.96527304750E-02 -2.06523834736E-04  3.90278241542E-05  0.00000000000E+00
  0.00000000000E+00  0.00000000000E+00  0.00000000000E+00  0.00000000000E+00
  0.00000000000E+00  0.00000000000E+00  0.00000000000E+00  0.00000000000E+00
  0.00000000000E+00  0.00000000000E+00  0.00000000000E+00
  </PP_BETA>
  <PP_BETA>
    2    0             Beta    L
   491
  0.00000000000E+00  4.66505915655E-05  9.41087229299E-05  1.42346764222E-04
  1.91447968432E-04  2.41354546416E-04  2.92146180769E-04  3.43770795855E-04
  3.96336370946E-04  4.49709994586E-04  5.04082093489E-04  5.59332329405E-04
  6.15564003295E-04  6.72721668495E-04  7.30852887973E-04  7.90026561265E-04
  8.50185880115E-04  9.11320192575E-04  9.73594716908E-04  1.03687667255E-03
  1.10123609436E-03  1.16674609506E-03  1.23329999733E-03  1.30105086497E-03
  1.36994702386E-03  1.43997053189E-03  1.51130673830E-03  1.58375623619E-03
  1.65744135822E-03  1.73248286201E-03  1.80870165735E-03  1.88632196007E-03
  1.96513331127E-03  2.04548375468E-03  2.12697873765E-03  2.21010931976E-03
  2.29442875093E-03  2.38035847870E-03  2.46767804059E-03  2.55653786633E-03
  2.64686899764E-03  2.73872504566E-03  2.83226115993E-03  2.92728801405E-03
  3.02395482011E-03  3.12233778205E-03  3.22235165420E-03  3.32404256126E-03
  3.42755376178E-03  3.53277819579E-03  3.63983362137E-03  3.74867766474E-03
  3.85939989035E-03  3.97203666175E-03  4.08660958864E-03  4.20303784340E-03
  4.32163244380E-03  4.44208871468E-03  4.56466720497E-03  4.68935673623E-03
  4.81618682258E-03  4.94516243057E-03  5.07630267257E-03  5.20973617519E-03
  5.34543910519E-03  5.48350700427E-03  5.62380621119E-03  5.76667801954E-03
  5.91182159742E-03  6.05957323450E-03  6.20977905534E-03  6.36261632287E-03
  6.51796059414E-03  6.67604508369E-03  6.83684860167E-03  7.00034559593E-03
  7.16662455847E-03  7.33581454266E-03  7.50783628070E-03  7.68283994503E-03
  7.86078843585E-03  8.04185230343E-03  8.22588899070E-03  8.41322808542E-03
  8.60362423706E-03  8.79736936514E-03  8.99439637318E-03  9.19476722567E-03
  9.39862472352E-03  9.60591776668E-03  9.81671322877E-03  1.00312399476E-02
  1.02492955386E-02  1.04711648191E-02  1.06967973555E-02  1.09262755470E-02
  1.11597177432E-02  1.13970889586E-02  1.16385877133E-02  1.18841209936E-02
  1.21339845633E-02  1.23879970120E-02  1.26463598300E-02  1.29092231636E-02
  1.31765205741E-02  1.34484008406E-02  1.37249025537E-02  1.40061673624E-02
  1.42922225005E-02  1.45831627472E-02  1.48790673446E-02  1.51800708941E-02
  1.54861548693E-02  1.57975296431E-02  1.61141974969E-02  1.64362774424E-02
  1.67638648287E-02  1.70970595174E-02  1.74359247226E-02  1.77806223002E-02
  1.81311694645E-02  1.84877374185E-02  1.88503620369E-02  1.92192358336E-02
  1.95943598886E-02  1.99759446263E-02  2.03640319767E-02  2.07586959379E-02
  2.11602199466E-02  2.15685000794E-02  2.19838116070E-02  2.24061903857E-02
  2.28358213374E-02  2.32727744907E-02  2.37171767042E-02  2.41692161002E-02
  2.46289414089E-02  2.50965419086E-02  2.55721204100E-02  2.60558340681E-02
  2.65478115872E-02  2.70481966262E-02  2.75571159400E-02  2.80747684175E-02
  2.86012159925E-02  2.91366962628E-02  2.96813170707E-02  3.02352213234E-02
  3.07986217366E-02  3.13716121547E-02  3.19544509844E-02  3.25471475127E-02
  3.31500751498E-02  3.37632268256E-02  3.43869138572E-02  3.50211927796E-02
  3.56663468295E-02  3.63225095571E-02  3.69898810212E-02  3.76686515706E-02
  3.83590286773E-02  3.90611606409E-02  3.97753241314E-02  4.05016595711E-02
  4.12404148338E-02  4.19917699145E-02  4.27559657682E-02  4.35332216517E-02
  4.43237422825E-02  4.51277281268E-02  4.59455031165E-02  4.67771869587E-02
  4.76231012844E-02  4.84834378796E-02  4.93584837562E-02  5.02484441039E-02
  5.11536106895E-02  5.20742299757E-02  5.30105299742E-02  5.39628748585E-02
  5.49313968343E-02  5.59165019464E-02  5.69184043374E-02  5.79373758581E-02
  5.89737828350E-02  6.00278177357E-02  6.10998790484E-02  6.21901997081E-02
  6.32991320536E-02  6.44269767160E-02  6.55740493402E-02  6.67407055143E-02
  6.79272195141E-02  6.91340001081E-02  7.03613385333E-02  7.16095913797E-02
  7.28791432385E-02  7.41703246864E-02  7.54834991801E-02  7.68190740324E-02
  7.81773887650E-02  7.95588432567E-02  8.09638547827E-02  8.23927649285E-02
  8.38460371546E-02  8.53240404817E-02  8.68272238948E-02  8.83559800231E-02
  8.99107699319E-02  9.14920167408E-02  9.31001771159E-02  9.47356887317E-02
  9.63990311097E-02  9.80906570078E-02  9.98110568782E-02  1.01560697261E-01
  1.03340084309E-01  1.05149717805E-01  1.06990090352E-01  1.08861742536E-01
  1.10765163269E-01  1.12700933380E-01  1.14669541224E-01  1.16671582929E-01
  1.18707581272E-01  1.20778130535E-01  1.22883786780E-01  1.25025154325E-01
  1.27202812327E-01  1.29417379372E-01  1.31669448461E-01  1.33959662524E-01
  1.36288660398E-01  1.38657056718E-01  1.41065527136E-01  1.43514731324E-01
  1.46005329547E-01  1.48538030804E-01  1.51113498709E-01  1.53732466505E-01
  1.56395621944E-01  1.59103716250E-01  1.61857463764E-01  1.64657638661E-01
  1.67504962925E-01  1.70400243555E-01  1.73344238711E-01  1.76337754207E-01
  1.79381578503E-01  1.82476540225E-01  1.85623468896E-01  1.88823189063E-01
  1.92076559163E-01  1.95384451439E-01  1.98747717503E-01  2.02167264459E-01
  2.05643983546E-01  2.09178779500E-01  2.12772582307E-01  2.16426324563E-01
  2.20140948389E-01  2.23917418294E-01  2.27756703777E-01  2.31659781813E-01
  2.35627658235E-01  2.39661327599E-01  2.43761820684E-01  2.47930159421E-01
  2.52167390422E-01  2.56474569480E-01  2.60852758226E-01  2.65303038694E-01
  2.69826494806E-01  2.74424235418E-01  2.79097360031E-01  2.83846998431E-01
  2.88674280615E-01  2.93580347157E-01  2.98566356874E-01  3.03633461587E-01
  3.08782842848E-01  3.14015673426E-01  3.19333146203E-01  3.24736458802E-01
  3.30226807426E-01  3.35805412399E-01  3.41473489810E-01  3.47232255371E-01
  3.53082948428E-01  3.59026791516E-01  3.65065026501E-01  3.71198894277E-01
  3.77429627696E-01  3.83758475566E-01  3.90186678786E-01  3.96715472502E-01
  4.03346101638E-01  4.10079794729E-01  4.16917783440E-01  4.23861290698E-01
  4.30911532868E-01  4.38069713645E-01  4.45337021726E-01  4.52714653963E-01
  4.60203760265E-01  4.67805497237E-01  4.75520999914E-01  4.83351366644E-01
  4.91297692206E-01  4.99361029136E-01  5.07542411581E-01  5.15842834156E-01
  5.24263262375E-01  5.32804618178E-01  5.41467789141E-01  5.50253607701E-01
  5.59162868315E-01  5.68196302806E-01  5.77354595963E-01  5.86638359617E-01
  5.96048149593E-01  6.05584444161E-01  6.15247649179E-01  6.25038086714E-01
  6.34955992111E-01  6.45001504632E-01  6.55174672436E-01  6.65475421920E-01
  6.75903582161E-01  6.86458851962E-01  6.97140800484E-01  7.07948866800E-01
  7.18882338366E-01  7.29940353570E-01  7.41121877018E-01  7.52425719124E-01
  7.63850480312E-01  7.75394589606E-01  7.87056256809E-01  7.98833476226E-01
  8.10724013619E-01  8.22725391093E-01  8.34834870119E-01  8.47049446683E-01
  8.59365824055E-01  8.71780411148E-01  8.84289292496E-01  8.96888221295E-01
  9.09572600109E-01  9.22337454881E-01  9.35177430413E-01  9.48086754346E-01
  9.61059228883E-01  9.74088203861E-01  9.87166552350E-01  1.00028665645E+00
  1.01344037210E+00  1.02661901101E+00  1.03981331563E+00  1.05301342943E+00
  1.06620886864E+00  1.07938849948E+00  1.09254050332E+00  1.10565234969E+00
  1.11871076422E+00  1.13170170009E+00  1.14461029773E+00  1.15742086151E+00
  1.17011682178E+00  1.18268069577E+00  1.19509406093E+00  1.20733751314E+00
  1.21939063248E+00  1.23123194886E+00  1.24283890201E+00  1.25418780847E+00
  1.26525382154E+00  1.27601089929E+00  1.28643176393E+00  1.29648787166E+00
  1.30614937386E+00  1.31538509020E+00  1.32416246803E+00  1.33244756485E+00
  1.34020500685E+00  1.34739797918E+00  1.35398819064E+00  1.35993586581E+00
  1.36519972335E+00  1.36973697363E+00  1.37350330904E+00  1.37645290838E+00
  1.37853844852E+00  1.37971111605E+00  1.37992063636E+00  1.37911530697E+00
  1.37724204399E+00  1.37424643832E+00  1.37007282721E+00  1.36466437758E+00
  1.35796318695E+00  1.34991040172E+00  1.34044635097E+00  1.32951070573E+00
  1.31704265513E+00  1.30298111005E+00  1.28726493217E+00  1.26983318657E+00
  1.25062543176E+00  1.22958203293E+00  1.20664451639E+00  1.18175595337E+00
  1.15486138747E+00  1.12590829817E+00  1.09484710716E+00  1.06163172806E+00
  1.02622016440E+00  9.88575144668E-01  9.48664819701E-01  9.06463491476E-01
  8.61952404359E-01  8.15120573536E-01  7.65965669007E-01  7.14494933418E-01
  6.60726156189E-01  6.04688669905E-01  5.46424391998E-01  4.85988885126E-01
  4.23452440018E-01  3.58901161839E-01  2.92438058322E-01  2.24184105406E-01
  1.54279282650E-01  8.28835532653E-02  1.01777742038E-02 -6.36354933604E-02
 -1.38331296882E-01 -2.13661753133E-01 -2.89355697625E-01 -3.65118542803E-01
 -4.40632392266E-01 -5.15556434152E-01 -5.89527660582E-01 -6.62161934750E-01
 -7.33055447716E-01 -8.01786587344E-01 -8.67918234517E-01 -9.31000509957E-01
 -9.90573960676E-01 -1.04617317463E+00 -1.09733079552E+00 -1.14358187742E+00
 -1.18446850748E+00 -1.21954459407E+00 -1.24838069301E+00 -1.27056872246E+00
 -1.28572639810E+00 -1.29350121978E+00 -1.29357384362E+00 -1.28566073130E+00
 -1.26951604521E+00 -1.24493291694E+00 -1.21174446827E+00 -1.16982532850E+00
 -1.11909495552E+00 -1.05952484720E+00 -9.91152843340E-01 -9.14109238602E-01
 -8.28661501407E-01 -7.35287184868E-01 -6.34788319656E-01 -5.28465468885E-01
 -4.18376009211E-01 -3.07709583080E-01 -2.01323409367E-01 -1.06503012797E-01
 -3.39424295574E-02  1.81887476236E-04  7.33756536259E-05  0.00000000000E+00
  0.00000000000E+00  0.00000000000E+00  0.00000000000E+00  0.00000000000E+00
  0.00000000000E+00  0.00000000000E+00  0.00000000000E+00  0.00000000000E+00
  0.00000000000E+00  0.00000000000E+00  0.00000000000E+00
  </PP_BETA>
  <PP_BETA>
    3    1             Beta    L
   491
  0.00000000000E+00 -2.66629984824E-10  7.04227668330E-09  5.25306793178E-09
  3.87825465176E-09  1.95651379562E-09 -4.41889137077E-10 -3.35298969965E-09
 -6.79494427041E-09 -1.08015367158E-08 -1.53915577600E-08 -2.05975426908E-08
 -2.64510033081E-08 -3.29734987687E-08 -4.02053996017E-08 -4.81757025939E-08
 -5.69131089064E-08 -6.64623658486E-08 -7.68566120325E-08 -8.81272810730E-08
 -1.00320610505E-07 -1.13476182173E-07 -1.27637701410E-07 -1.42846203624E-07
 -1.59139592914E-07 -1.76594000399E-07 -1.95217837784E-07 -2.15097841555E-07
 -2.36257386173E-07 -2.58797918017E-07 -2.82697490272E-07 -3.08106954891E-07
 -3.35016086270E-07 -3.63541734284E-07 -3.93690053027E-07 -4.25599480533E-07
 -4.59286657640E-07 -4.94859321971E-07 -5.32353839560E-07 -5.71907574241E-07
 -6.13557656845E-07 -6.57389889473E-07 -7.03539856582E-07 -7.52034021048E-07
 -8.03010618107E-07 -8.56557870767E-07 -9.12784390373E-07 -9.71789030228E-07
 -1.03367749807E-06 -1.09854311238E-06 -1.16661895786E-06 -1.23782161866E-06
 -1.31249193168E-06 -1.39061487715E-06 -1.47240254284E-06 -1.55797216239E-06
 -1.64742325534E-06 -1.74104297053E-06 -1.83882779708E-06 -1.94106319306E-06
 -2.04782457707E-06 -2.15939680286E-06 -2.27585517126E-06 -2.39740063677E-06
 -2.52433773235E-06 -2.65673817407E-06 -2.79489215076E-06 -2.93897125565E-06
 -3.08922268038E-06 -3.24586803407E-06 -3.40917316646E-06 -3.57936633230E-06
 -3.75671773214E-06 -3.94146179821E-06 -4.13392887500E-06 -4.33438769698E-06
 -4.54313706949E-06 -4.76045311039E-06 -4.98669803721E-06 -5.22219860746E-06
 -5.46729281339E-06 -5.72233858819E-06 -5.98765881831E-06 -6.26371193607E-06
 -6.55086116164E-06 -6.84946472416E-06 -7.16008581766E-06 -7.48300636459E-06
 -7.81870260236E-06 -8.16779206899E-06 -8.53060195676E-06 -8.90765945251E-06
 -9.29959149809E-06 -9.70684548904E-06 -1.01300053184E-05 -1.05696382007E-05
 -1.10263490834E-05 -1.15008336260E-05 -1.19936172141E-05 -1.25053835185E-05
 -1.30369947144E-05 -1.35888832853E-05 -1.41620261545E-05 -1.47571105329E-05
 -1.53748056657E-05 -1.60162544315E-05 -1.66819006247E-05 -1.73729057920E-05
 -1.80901695834E-05 -1.88344478200E-05 -1.96068712037E-05 -2.04084900930E-05
 -2.12401514782E-05 -2.21031842242E-05 -2.29985251252E-05 -2.39273676710E-05
 -2.48910723074E-05 -2.58905566546E-05 -2.69275397720E-05 -2.80029224663E-05
 -2.91183989236E-05 -3.02752411492E-05 -3.14749789116E-05 -3.27191318416E-05
 -3.40092693367E-05 -3.53470531690E-05 -3.67342004013E-05 -3.81723594151E-05
 -3.96635173220E-05 -4.12093882080E-05 -4.28120271107E-05 -4.44734372328E-05
 -4.61956568781E-05 -4.79808198740E-05 -4.98312662383E-05 -5.17492704379E-05
 -5.37371757310E-05 -5.57974765169E-05 -5.79326781290E-05 -6.01457066536E-05
 -6.24388403728E-05 -6.48154152643E-05 -6.72780025475E-05 -6.98297001191E-05
 -7.24739482874E-05 -7.52136279830E-05 -7.80523124136E-05 -8.09934735528E-05
 -8.40406437334E-05 -8.71976679157E-05 -9.04683569904E-05 -9.38566504797E-05
 -9.73668234607E-05 -1.01003069679E-04 -1.04769771871E-04 -1.08671726789E-04
 -1.12713429171E-04 -1.16899986317E-04 -1.21236293261E-04 -1.25727817194E-04
 -1.30379925380E-04 -1.35198121560E-04 -1.40188454483E-04 -1.45356797555E-04
 -1.50709444473E-04 -1.56252791793E-04 -1.61993716258E-04 -1.67938878209E-04
 -1.74095564492E-04 -1.80471226409E-04 -1.87073438779E-04 -1.93910069321E-04
 -2.00989556883E-04 -2.08320109634E-04 -2.15910673393E-04 -2.23770287390E-04
 -2.31908402694E-04 -2.40334606630E-04 -2.49059150961E-04 -2.58092347688E-04
 -2.67444918550E-04 -2.77128185499E-04 -2.87153426771E-04 -2.97532887736E-04
 -3.08278623877E-04 -3.19403634749E-04 -3.30920931970E-04 -3.42844497464E-04
 -3.55188135097E-04 -3.67966679992E-04 -3.81195354466E-04 -3.94889588005E-04
 -4.09065769556E-04 -4.23740737570E-04 -4.38931654395E-04 -4.54656711708E-04
 -4.70934191787E-04 -4.87783655537E-04 -5.05224725589E-04 -5.23278227804E-04
 -5.41965159977E-04 -5.61307835673E-04 -5.81328833236E-04 -6.02051872501E-04
 -6.23501309132E-04 -6.45702277583E-04 -6.68681171239E-04 -6.92464543121E-04
 -7.17080833476E-04 -7.42558647927E-04 -7.68928089579E-04 -7.96219853247E-04
 -8.24466257503E-04 -8.53700178451E-04 -8.83956026539E-04 -9.15269340505E-04
 -9.47676457686E-04 -9.81215828249E-04 -1.01592617002E-03 -1.05184848251E-03
 -1.08902473630E-03 -1.12749816330E-03 -1.16731391509E-03 -1.20851862119E-03
 -1.25116009969E-03 -1.29528847679E-03 -1.34095487727E-03 -1.38821303711E-03
 -1.43711764126E-03 -1.48772600310E-03 -1.54009707745E-03 -1.59429165900E-03
 -1.65037320229E-03 -1.70840683971E-03 -1.76846007469E-03 -1.83060293587E-03
 -1.89490763288E-03 -1.96144902214E-03 -2.03030429365E-03 -2.10155379930E-03
 -2.17527998490E-03 -2.25156871214E-03 -2.33050845669E-03 -2.41219100822E-03
 -2.49671089110E-03 -2.58416645211E-03 -2.67465901646E-03 -2.76829342013E-03
 -2.86517831985E-03 -2.96542599204E-03 -3.06915240317E-03 -3.17647783809E-03
 -3.28752662974E-03 -3.40242693975E-03 -3.52131225135E-03 -3.64431951205E-03
 -3.77159139196E-03 -3.90327481395E-03 -4.03952194137E-03 -4.18049028988E-03
 -4.32634258695E-03 -4.47724721182E-03 -4.63337826430E-03 -4.79491623338E-03
 -4.96204684798E-03 -5.13496348148E-03 -5.31386483020E-03 -5.49895744736E-03
 -5.69045441438E-03 -5.88857616517E-03 -6.09355086674E-03 -6.30561425438E-03
 -6.52501036401E-03 -6.75199134260E-03 -6.98681822354E-03 -7.22976075812E-03
 -7.48109783046E-03 -7.74111819937E-03 -8.01012018534E-03 -8.28841227009E-03
 -8.57631384538E-03 -8.87415448145E-03 -9.18227581045E-03 -9.50103045692E-03
 -9.83078331865E-03 -1.01719117736E-02 -1.05248057907E-02 -1.08898690146E-02
 -1.12675180942E-02 -1.16581846667E-02 -1.20623144902E-02 -1.24803684645E-02
 -1.29128232986E-02 -1.33601717922E-02 -1.38229233775E-02 -1.43016046754E-02
 -1.47967601185E-02 -1.53089528923E-02 -1.58387645135E-02 -1.63867966016E-02
 -1.69536710164E-02 -1.75400303313E-02 -1.81465391111E-02 -1.87738835378E-02
 -1.94227738093E-02 -2.00939433006E-02 -2.07881499215E-02 -2.15061773919E-02
 -2.22488353715E-02 -2.30169603644E-02 -2.38114174220E-02 -2.46330996442E-02
 -2.54829306767E-02 -2.63618638835E-02 -2.72708854088E-02 -2.82110133940E-02
 -2.91832994522E-02 -3.01888310082E-02 -3.12287303086E-02 -3.23041571321E-02
 -3.34163094522E-02 -3.45664244328E-02 -3.57557798042E-02 -3.69856955103E-02
 -3.82575340155E-02 -3.95727027558E-02 -4.09326548125E-02 -4.23388906691E-02
 -4.37929589278E-02 -4.52964590461E-02 -4.68510415069E-02 -4.84584104441E-02
 -5.01203242365E-02 -5.18385981644E-02 -5.36151051921E-02 -5.54517781117E-02
 -5.73506111801E-02 -5.93136618700E-02 -6.13430528821E-02 -6.34409734195E-02
 -6.56096818766E-02 -6.78515070880E-02 -7.01688508783E-02 -7.25641894571E-02
 -7.50400757049E-02 -7.75991419565E-02 -8.02441003873E-02 -8.29777474381E-02
 -8.58029638083E-02 -8.87227182934E-02 -9.17400692462E-02 -9.48581666627E-02
 -9.80802555609E-02 -1.01409676830E-01 -1.04849870947E-01 -1.08404379227E-01
 -1.12076847454E-01 -1.15871026649E-01 -1.19790777241E-01 -1.23840070395E-01
 -1.28022990570E-01 -1.32343738519E-01 -1.36806632934E-01 -1.41416113619E-01
 -1.46176743396E-01 -1.51093210605E-01 -1.56170331819E-01 -1.61413053504E-01
 -1.66826454960E-01 -1.72415750156E-01 -1.78186290094E-01 -1.84143564772E-01
 -1.90293205284E-01 -1.96640985773E-01 -2.03192825144E-01 -2.09954788745E-01
 -2.16933089945E-01 -2.24134091708E-01 -2.31564307158E-01 -2.39230401187E-01
 -2.47139191252E-01 -2.55297646852E-01 -2.63712890891E-01 -2.72392199102E-01
 -2.81342998732E-01 -2.90572868946E-01 -3.00089537856E-01 -3.09900882039E-01
 -3.20014921962E-01 -3.30439820648E-01 -3.41183877761E-01 -3.52255526005E-01
 -3.63663323380E-01 -3.75415947446E-01 -3.87522185851E-01 -3.99990926001E-01
 -4.12831143951E-01 -4.26051889924E-01 -4.39662272603E-01 -4.53671439776E-01
 -4.68088558341E-01 -4.82922787358E-01 -4.98183251130E-01 -5.13879005564E-01
 -5.30018999515E-01 -5.46612032920E-01 -5.63666705439E-01 -5.81191359388E-01
 -5.99194015547E-01 -6.17682296598E-01 -6.36663342743E-01 -6.56143713549E-01
 -6.76129277362E-01 -6.96625083850E-01 -7.17635220839E-01 -7.39162650384E-01
 -7.61209023508E-01 -7.83774471130E-01 -8.06857366080E-01 -8.30454057321E-01
 -8.54558568246E-01 -8.79162260284E-01 -9.04253454853E-01 -9.29817011941E-01
 -9.55833861154E-01 -9.82280480842E-01 -1.00912832388E+00 -1.03634318504E+00
 -1.06388450754E+00 -1.09170462992E+00 -1.11974796832E+00 -1.14795013797E+00
 -1.17623701719E+00 -1.20452375548E+00 -1.23271373868E+00 -1.26069752028E+00
 -1.28835173580E+00 -1.31553802426E+00 -1.34210198341E+00 -1.36787219693E+00
 -1.39265937674E+00 -1.41625567846E+00 -1.43843425315E+00 -1.45894911595E+00
 -1.47753542156E+00 -1.49391025215E+00 -1.50777403156E+00 -1.51881270000E+00
 -1.52670078068E+00 -1.53110548714E+00 -1.53169200821E+00 -1.52813010504E+00
 -1.52010212770E+00 -1.50731251746E+00 -1.48949880607E+00 -1.46644402415E+00
 -1.43799031632E+00 -1.40405338924E+00 -1.36463721393E+00 -1.31984813481E+00
 -1.26990723038E+00 -1.21515940247E+00 -1.15607728581E+00 -1.09325767403E+00
 -1.02740783976E+00 -9.59318957216E-01 -8.89824004276E-01 -8.19738252241E-01
 -7.49782136062E-01 -6.80489491162E-01 -6.12109655262E-01 -5.44520958235E-01
 -4.77187363122E-01 -4.09211873671E-01 -3.39573232480E-01 -2.67681388614E-01
 -1.94456840584E-01 -1.24259462351E-01 -6.20082557722E-02 -1.18270148966E-02
  7.61507696850E-04  0.00000000000E+00  0.00000000000E+00  0.00000000000E+00
  0.00000000000E+00  0.00000000000E+00  0.00000000000E+00  0.00000000000E+00
  0.00000000000E+00  0.00000000000E+00  0.00000000000E+00
  </PP_BETA>
  <PP_BETA>
    4    1             Beta    L
   491
  0.00000000000E+00 -1.05697276147E-10 -2.02199503213E-08 -1.73140668148E-08
 -1.62597126439E-08 -1.45850410444E-08 -1.25137168251E-08 -9.99526878482E-09
 -7.02139769174E-09 -3.55693953103E-09  4.12045225904E-10  4.91043476090E-09
  9.97166767033E-09  1.56109751612E-08  2.18631080324E-08  2.87514076494E-08
  3.63080532000E-08  4.45601816350E-08  5.35482408255E-08  6.32898922024E-08
  7.38330610237E-08  8.52050064085E-08  9.74480771184E-08  1.10593838226E-07
  1.24681766279E-07  1.39771029146E-07  1.55871263703E-07  1.73058165503E-07
  1.91348182246E-07  2.10835850588E-07  2.31498258061E-07  2.53464331259E-07
  2.76726476788E-07  3.01388211620E-07  3.27450728303E-07  3.55037414686E-07
  3.84161126957E-07  4.14909459240E-07  4.47330850638E-07  4.81518662244E-07
  5.17532455646E-07  5.55415874424E-07  5.95321817996E-07  6.37246706337E-07
  6.81303200221E-07  7.27613768376E-07  7.76208521495E-07  8.27222985903E-07
  8.80727616681E-07  9.36800983658E-07  9.95657597126E-07  1.05721255805E-06
  1.12176201372E-06  1.18930366658E-06  1.26000998210E-06  1.33398679241E-06
  1.41131667134E-06  1.49225924635E-06  1.57677835719E-06  1.66518020906E-06
  1.75747246055E-06  1.85392889813E-06  1.95460015033E-06  2.05969220257E-06
  2.16941970125E-06  2.28389094273E-06  2.40332778847E-06  2.52788025866E-06
  2.65777832477E-06  2.79320457301E-06  2.93438645921E-06  3.08151760378E-06
  3.23484646570E-06  3.39455936507E-06  3.56095302879E-06  3.73425407019E-06
  3.91473138913E-06  4.10259575768E-06  4.29819891055E-06  4.50179239214E-06
  4.71368258109E-06  4.93418834222E-06  5.16355667206E-06  5.40221232553E-06
  5.65047589883E-06  5.90861131116E-06  6.17717774054E-06  6.45633369548E-06
  6.74657717211E-06  7.04836198420E-06  7.36203945104E-06  7.68802007884E-06
  8.02686307297E-06  8.37895549510E-06  8.74479200663E-06  9.12489458529E-06
  9.51973069819E-06  9.92995263227E-06  1.03559958009E-05  1.07984570296E-05
  1.12580544886E-05  1.17352052956E-05  1.22307280065E-05  1.27452204487E-05
  1.32792637891E-05  1.38338436125E-05  1.44093468594E-05  1.50067757439E-05
  1.56269158353E-05  1.62704084983E-05  1.69382444397E-05  1.76313072268E-05
  1.83503708771E-05  1.90965504534E-05  1.98706540265E-05  2.06737698301E-05
  2.15069652693E-05  2.23711679988E-05  2.32677464387E-05  2.41975624112E-05
  2.51620335771E-05  2.61622840673E-05  2.71996258881E-05  2.82753918579E-05
  2.93908852258E-05  3.05476338277E-05  3.17470323240E-05  3.29905809976E-05
  3.42799340991E-05  3.56166375907E-05  3.70024118527E-05  3.84390228555E-05
  3.99282618396E-05  4.14718718436E-05  4.30720100051E-05  4.47305539182E-05
  4.64495673019E-05  4.82311980771E-05  5.00776239931E-05  5.19913699912E-05
  5.39744004960E-05  5.60296241637E-05  5.81592581381E-05  6.03659637482E-05
  6.26527480106E-05  6.50220936733E-05  6.74771029773E-05  7.00207527700E-05
  7.26561542826E-05  7.53865856577E-05  7.82153614847E-05  8.11459164953E-05
  8.41819585831E-05  8.73270296173E-05  9.05850634236E-05  9.39601213038E-05
  9.74561355533E-05  1.01077503119E-04  1.04828500891E-04  1.08713847744E-04
  1.12738173916E-04  1.16906311166E-04  1.21223458348E-04  1.25694668022E-04
  1.30325498337E-04  1.35121420107E-04  1.40088420636E-04  1.45232255273E-04
  1.50559314917E-04  1.56075965134E-04  1.61788821204E-04  1.67704769673E-04
  1.73831034100E-04  1.80174784210E-04  1.86743809183E-04  1.93545926881E-04
  2.00589349644E-04  2.07882424827E-04  2.15434007306E-04  2.23253121860E-04
  2.31349041401E-04  2.39731618686E-04  2.48410674748E-04  2.57396792513E-04
  2.66700554102E-04  2.76333198307E-04  2.86306069371E-04  2.96631310661E-04
  3.07320964125E-04  3.18387958921E-04  3.29845494606E-04  3.41707093081E-04
  3.53986934979E-04  3.66699781623E-04  3.79860559682E-04  3.93485131760E-04
  4.07589459353E-04  4.22190587898E-04  4.37305680381E-04  4.52952878052E-04
  4.69150576704E-04  4.85918237694E-04  5.03275562665E-04  5.21243405153E-04
  5.39842943691E-04  5.59096277644E-04  5.79026448441E-04  5.99656763943E-04
  6.21012096631E-04  6.43117592699E-04  6.65999590843E-04  6.89685098621E-04
  7.14202414063E-04  7.39580519959E-04  7.65849582262E-04  7.93040901061E-04
  8.21186465462E-04  8.50320110095E-04  8.80475978605E-04  9.11690220773E-04
  9.43999851361E-04  9.77443107875E-04  1.01205979663E-03  1.04789125391E-03
  1.08497972953E-03  1.12336970040E-03  1.16310640818E-03  1.20423759115E-03
  1.24681179348E-03  1.29087997574E-03  1.33649458385E-03  1.38370981245E-03
  1.43258211389E-03  1.48316978292E-03  1.53553301841E-03  1.58973452332E-03
  1.64583892745E-03  1.70391335966E-03  1.76402715960E-03  1.82625247241E-03
  1.89066360461E-03  1.95733786218E-03  2.02635517160E-03  2.09779844804E-03
  2.17175332477E-03  2.24830891628E-03  2.32755733085E-03  2.40959376603E-03
  2.49451743149E-03  2.58243072296E-03  2.67343970569E-03  2.76765460726E-03
  2.86518951794E-03  2.96616244907E-03  3.07069630516E-03  3.17891771912E-03
  3.29095869359E-03  3.40695560526E-03  3.52704997529E-03  3.65138867023E-03
  3.78012376647E-03  3.91341310172E-03  4.05142023255E-03  4.19431516597E-03
  4.34227349202E-03  4.49547837907E-03  4.65411863652E-03  4.81839128411E-03
  4.98850003652E-03  5.16465646849E-03  5.34708019561E-03  5.53599901350E-03
  5.73164952440E-03  5.93427710536E-03  6.14413676205E-03  6.36149301905E-03
  6.58662050532E-03  6.81980468340E-03  7.06134175680E-03  7.31153941537E-03
  7.57071751626E-03  7.83920780850E-03  8.11735569790E-03  8.40551950253E-03
  8.70407182834E-03  9.01340014003E-03  9.33390666394E-03  9.66601033465E-03
  1.00101458744E-02  1.03667660725E-02  1.07363414952E-02  1.11193614863E-02
  1.15163354325E-02  1.19277930943E-02  1.23542857967E-02  1.27963872395E-02
  1.32546945681E-02  1.37298297139E-02  1.42224396605E-02  1.47331984752E-02
  1.52628081847E-02  1.58119998091E-02  1.63815351578E-02  1.69722074483E-02
  1.75848439555E-02  1.82203064450E-02  1.88794929070E-02  1.95633402455E-02
  2.02728246533E-02  2.10089642431E-02  2.17728212210E-02  2.25655029162E-02
  2.33881652368E-02  2.42420134194E-02  2.51283059040E-02  2.60483556822E-02
  2.70035328558E-02  2.79952685827E-02  2.90250561394E-02  3.00944551241E-02
  3.12050942178E-02  3.23586741625E-02  3.35569713892E-02  3.48018416865E-02
  3.60952234359E-02  3.74391417710E-02  3.88357129367E-02  4.02871479335E-02
  4.17957567927E-02  4.33639542074E-02  4.49942628579E-02  4.66893197434E-02
  4.84518800960E-02  5.02848238294E-02  5.21911604197E-02  5.41740347586E-02
  5.62367335202E-02  5.83826907874E-02  6.06154950512E-02  6.29388950036E-02
  6.53568072316E-02  6.78733223129E-02  7.04927128048E-02  7.32194396725E-02
  7.60581603236E-02  7.90137362297E-02  8.20912400370E-02  8.52959642528E-02
  8.86334279793E-02  9.21093857786E-02  9.57298348659E-02  9.95010227605E-02
  1.03429455716E-01  1.07521904887E-01  1.11785414628E-01  1.16227308335E-01
  1.20855195787E-01  1.25676977589E-01  1.30700851679E-01  1.35935316837E-01
  1.41389176046E-01  1.47071539220E-01  1.52991823574E-01  1.59159753617E-01
  1.65585358611E-01  1.72278968026E-01  1.79251206084E-01  1.86512981371E-01
  1.94075476054E-01  2.01950130211E-01  2.10148623245E-01  2.18682851146E-01
  2.27564899035E-01  2.36807009124E-01  2.46421542698E-01  2.56420936106E-01
  2.66817650152E-01  2.77624112097E-01  2.88852648808E-01  3.00515412213E-01
  3.12624294309E-01  3.25190831111E-01  3.38226096634E-01  3.51740583520E-01
  3.65744069558E-01  3.80245472576E-01  3.95252686481E-01  4.10772404434E-01
  4.26809921348E-01  4.43368921413E-01  4.60451243095E-01  4.78056626676E-01
  4.96182437987E-01  5.14823373008E-01  5.33971138066E-01  5.53614107550E-01
  5.73736959636E-01  5.94320287447E-01  6.15340188936E-01  6.36767833538E-01
  6.58569010674E-01  6.80703656147E-01  7.03125365683E-01  7.25780893361E-01
  7.48609640874E-01  7.71543145290E-01  7.94504565650E-01  8.17408181221E-01
  8.40158908446E-01  8.62651844280E-01  8.84771852188E-01  9.06393201203E-01
  9.27379275645E-01  9.47582371743E-01  9.66843603094E-01  9.84992935327E-01
  1.00184937567E+00  1.01722134475E+00  1.03090725759E+00  1.04269634860E+00
  1.05236976933E+00  1.05970199760E+00  1.06446258957E+00  1.06641831276E+00
  1.06533569240E+00  1.06098400439E+00  1.05313874243E+00  1.04158558239E+00
  1.02612485663E+00  1.00657654490E+00  9.82785766849E-01  9.54628750103E-01
  9.22019222145E-01  8.84915144948E-01  8.43325683735E-01  7.97318257306E-01
  7.47025474469E-01  6.92651710793E-01  6.34479019602E-01  5.72872009869E-01
  5.08281253140E-01  4.41244713282E-01  3.72386617520E-01  3.02413122142E-01
  2.32104064579E-01  1.62300052893E-01  9.38841192795E-02  2.77571933296E-02
 -3.51932910206E-02 -9.41321877500E-02 -1.48323138481E-01 -1.97182729162E-01
 -2.40341755258E-01 -2.77712365649E-01 -3.09558951021E-01 -3.36569499119E-01
 -3.59922698830E-01 -3.81344343848E-01 -4.03144539853E-01 -4.28224905676E-01
 -4.60042443109E-01 -5.02514207713E-01 -5.59844605547E-01 -6.36255529014E-01
 -7.35599301667E-01 -8.60836576268E-01 -1.01336741166E+00 -1.19221593173E+00
 -1.39309030571E+00 -1.60737460467E+00 -1.82116337303E+00 -2.01453175399E+00
 -2.16135500054E+00 -2.23016658131E+00 -2.18679438128E+00 -1.99986975264E+00
 -1.65078249346E+00 -1.15049446973E+00 -5.71634219034E-01 -1.08157232213E-01
  6.95838204517E-03  0.00000000000E+00  0.00000000000E+00  0.00000000000E+00
  0.00000000000E+00  0.00000000000E+00  0.00000000000E+00  0.00000000000E+00
  0.00000000000E+00  0.00000000000E+00  0.00000000000E+00
  </PP_BETA>
  <PP_DIJ>
    6                  Number of nonzero Dij
    1    1  4.30780550384E-01
    1    2  3.24955351260E+00
    2    2 -5.22705987571E+00
    3    3  1.33498018667E+01
    3    4 -1.51121141305E+01
    4    4  1.67776326813E+01
  </PP_DIJ>
  <PP_QIJ>
    8     nqf. If not zero, Qij's inside rinner are computed using qfcoef's
    <PP_RINNER>
    1  9.00000000000E-01
    2  9.00000000000E-01
    3  9.00000000000E-01
    </PP_RINNER>
    1    1    0        i  j  (l(j))
 -4.15232929360E-01    Q_int
  0.00000000000E+00 -5.22614005221E-10 -2.12634215105E-09 -4.86663272097E-09
 -8.80115644581E-09 -1.39898884418E-08 -2.04951930642E-08 -2.83819117794E-08
 -3.77174541602E-08 -4.85718921143E-08 -6.10180574584E-08 -7.51316429561E-08
 -9.09913069388E-08 -1.08678781637E-07 -1.28278985350E-07 -1.49880138591E-07
 -1.73573884337E-07 -1.99455412547E-07 -2.27623589071E-07 -2.58181089124E-07
 -2.91234535479E-07 -3.26894641535E-07 -3.65276359442E-07 -4.06499033452E-07
 -4.50686558680E-07 -4.97967545468E-07 -5.48475489537E-07 -6.02348948141E-07
 -6.59731722421E-07 -7.20773046186E-07 -7.85627781334E-07 -8.54456620151E-07
 -9.27426294728E-07 -1.00470979374E-06 -1.08648658684E-06 -1.17294285695E-06
 -1.26427174071E-06 -1.36067357733E-06 -1.46235616627E-06 -1.56953503387E-06
 -1.68243370935E-06 -1.80128401056E-06 -1.92632633967E-06 -2.05780998927E-06
 -2.19599345914E-06 -2.34114478420E-06 -2.49354187390E-06 -2.65347286347E-06
 -2.82123647750E-06 -2.99714240624E-06 -3.18151169504E-06 -3.37467714746E-06
 -3.57698374243E-06 -3.78878906597E-06 -4.01046375811E-06 -4.24239197529E-06
 -4.48497186900E-06 -4.73861608111E-06 -5.00375225652E-06 -5.28082357362E-06
 -5.57028929342E-06 -5.87262532767E-06 -6.18832482693E-06 -6.51789878908E-06
 -6.86187668907E-06 -7.22080713067E-06 -7.59525852083E-06 -7.98581976768E-06
 -8.39310100273E-06 -8.81773432834E-06 -9.26037459111E-06 -9.72170018230E-06
 -1.02024138661E-05 -1.07032436366E-05 -1.12249436050E-05 -1.17682949171E-05
 -1.23341067030E-05 -1.29232170601E-05 -1.35364940701E-05 -1.41748368509E-05
 -1.48391766458E-05 -1.55304779504E-05 -1.62497396781E-05 -1.69979963669E-05
 -1.77763194279E-05 -1.85858184364E-05 -1.94276424693E-05 -2.03029814878E-05
 -2.12130677683E-05 -2.21591773837E-05 -2.31426317352E-05 -2.41647991377E-05
 -2.52270964604E-05 -2.63309908242E-05 -2.74780013578E-05 -2.86697010148E-05
 -2.99077184543E-05 -3.11937399860E-05 -3.25295115834E-05 -3.39168409663E-05
 -3.53575997560E-05 -3.68537257047E-05 -3.84072250030E-05 -4.00201746660E-05
 -4.16947250037E-05 -4.34331021760E-05 -4.52376108362E-05 -4.71106368670E-05
 -4.90546502098E-05 -5.10722077936E-05 -5.31659565643E-05 -5.53386366188E-05
 -5.75930844488E-05 -5.99322362952E-05 -6.23591316204E-05 -6.48769166990E-05
 -6.74888483346E-05 -7.01982977034E-05 -7.30087543323E-05 -7.59238302140E-05
 -7.89472640641E-05 -8.20829257260E-05 -8.53348207281E-05 -8.87070949984E-05
 -9.22040397420E-05 -9.58300964875E-05 -9.95898623081E-05 -1.03488095222E-04
 -1.07529719782E-04 -1.11719832853E-04 -1.16063709598E-04 -1.20566809660E-04
 -1.25234783568E-04 -1.30073479354E-04 -1.35088949409E-04 -1.40287457569E-04
 -1.45675486443E-04 -1.51259745007E-04 -1.57047176441E-04 -1.63044966255E-04
 -1.69260550685E-04 -1.75701625378E-04 -1.82376154384E-04 -1.89292379451E-04
 -1.96458829645E-04 -2.03884331298E-04 -2.11578018306E-04 -2.19549342772E-04
 -2.27808086022E-04 -2.36364370005E-04 -2.45228669073E-04 -2.54411822181E-04
 -2.63925045497E-04 -2.73779945454E-04 -2.83988532244E-04 -2.94563233781E-04
 -3.05516910146E-04 -3.16862868528E-04 -3.28614878675E-04 -3.40787188883E-04
 -3.53394542531E-04 -3.66452195187E-04 -3.79975932300E-04 -3.93982087504E-04
 -4.08487561544E-04 -4.23509841864E-04 -4.39067022853E-04 -4.55177826802E-04
 -4.71861625570E-04 -4.89138462996E-04 -5.07029078084E-04 -5.25554928981E-04
 -5.44738217778E-04 -5.64601916159E-04 -5.85169791937E-04 -6.06466436488E-04
 -6.28517293141E-04 -6.51348686523E-04 -6.74987852923E-04 -6.99462971686E-04
 -7.24803197692E-04 -7.51038694933E-04 -7.78200671251E-04 -8.06321414255E-04
 -8.35434328470E-04 -8.65573973754E-04 -8.96776105026E-04 -9.29077713354E-04
 -9.62517068436E-04 -9.97133762544E-04 -1.03296875595E-03 -1.07006442392E-03
 -1.10846460528E-03 -1.14821465266E-03 -1.18936148445E-03 -1.23195363849E-03
 -1.27604132764E-03 -1.32167649717E-03 -1.36891288413E-03 -1.41780607879E-03
 -1.46841358805E-03 -1.52079490109E-03 -1.57501155721E-03 -1.63112721595E-03
 -1.68920772962E-03 -1.74932121825E-03 -1.81153814707E-03 -1.87593140662E-03
 -1.94257639555E-03 -2.01155110624E-03 -2.08293621320E-03 -2.15681516459E-03
 -2.23327427668E-03 -2.31240283159E-03 -2.39429317818E-03 -2.47904083646E-03
 -2.56674460537E-03 -2.65750667423E-03 -2.75143273788E-03 -2.84863211567E-03
 -2.94921787441E-03 -3.05330695539E-03 -3.16102030563E-03 -3.27248301347E-03
 -3.38782444864E-03 -3.50717840702E-03 -3.63068326006E-03 -3.75848210924E-03
 -3.89072294550E-03 -4.02755881402E-03 -4.16914798427E-03 -4.31565412572E-03
 -4.46724648924E-03 -4.62410009439E-03 -4.78639592286E-03 -4.95432111806E-03
 -5.12806919133E-03 -5.30784023464E-03 -5.49384114025E-03 -5.68628582735E-03
 -5.88539547597E-03 -6.09139876841E-03 -6.30453213826E-03 -6.52504002736E-03
 -6.75317515092E-03 -6.98919877095E-03 -7.23338097824E-03 -7.48600098329E-03
 -7.74734741614E-03 -8.01771863564E-03 -8.29742304819E-03 -8.58677943638E-03
 -8.88611729757E-03 -9.19577719295E-03 -9.51611110701E-03 -9.84748281805E-03
 -1.01902682796E-02 -1.05448560136E-02 -1.09116475145E-02 -1.12910576661E-02
 -1.16835151705E-02 -1.20894629886E-02 -1.25093587944E-02 -1.29436754421E-02
 -1.33929014457E-02 -1.38575414734E-02 -1.43381168543E-02 -1.48351661009E-02
 -1.53492454440E-02 -1.58809293836E-02 -1.64308112539E-02 -1.69995038033E-02
 -1.75876397898E-02 -1.81958725913E-02 -1.88248768323E-02 -1.94753490253E-02
 -2.01480082287E-02 -2.08435967205E-02 -2.15628806881E-02 -2.23066509341E-02
 -2.30757235981E-02 -2.38709408951E-02 -2.46931718697E-02 -2.55433131661E-02
 -2.64222898148E-02 -2.73310560338E-02 -2.82705960468E-02 -2.92419249150E-02
 -3.02460893853E-02 -3.12841687516E-02 -3.23572757311E-02 -3.34665573533E-02
 -3.46131958620E-02 -3.57984096290E-02 -3.70234540793E-02 -3.82896226257E-02
 -3.95982476130E-02 -4.09507012698E-02 -4.23483966663E-02 -4.37927886773E-02
 -4.52853749482E-02 -4.68276968623E-02 -4.84213405073E-02 -5.00679376385E-02
 -5.17691666369E-02 -5.35267534589E-02 -5.53424725742E-02 -5.72181478900E-02
 -5.91556536569E-02 -6.11569153527E-02 -6.32239105410E-02 -6.53586696981E-02
 -6.75632770058E-02 -6.98398711028E-02 -7.21906457898E-02 -7.46178506828E-02
 -7.71237918063E-02 -7.97108321211E-02 -8.23813919780E-02 -8.51379494893E-02
 -8.79830408094E-02 -9.09192603153E-02 -9.39492606760E-02 -9.70757528013E-02
 -1.00301505657E-01 -1.03629345935E-01 -1.07062157566E-01 -1.10602881055E-01
 -1.14254512636E-01 -1.18020103219E-01 -1.21902757116E-01 -1.25905630528E-01
 -1.30031929780E-01 -1.34284909267E-01 -1.38667869115E-01 -1.43184152502E-01
 -1.47837142652E-01 -1.52630259442E-01 -1.57566955617E-01 -1.62650712580E-01
 -1.67885035724E-01 -1.73273449277E-01 -1.78819490627E-01 -1.84526704096E-01
 -1.90398634119E-01 -1.96438817807E-01 -2.02650776832E-01 -2.09038008618E-01
 -2.15603976778E-01 -2.22352100758E-01 -2.29285744658E-01 -2.36408205158E-01
 -2.43722698521E-01 -2.51232346621E-01 -2.58940161939E-01 -2.66849031485E-01
 -2.74961699592E-01 -2.83280749525E-01 -2.91808583865E-01 -3.00547403606E-01
 -3.09499185914E-01 -3.18665660508E-01 -3.28048284605E-01 -3.37648216379E-01
 -3.47466286904E-01 -3.57502970519E-01 -3.67758353604E-01 -3.78232101704E-01
 -3.88923424996E-01 -3.99831042073E-01 -4.10953142027E-01 -4.22287344829E-01
 -4.33830660022E-01 -4.45579443722E-01 -4.57529353990E-01 -4.69675304591E-01
 -4.82011417225E-01 -4.94530972298E-01 -5.07226358343E-01 -5.20089020219E-01
 -5.33109406228E-01 -5.46276914344E-01 -5.59579837758E-01 -5.73005309977E-01
 -5.86539249771E-01 -6.00166306273E-01 -6.13869804606E-01 -6.27631692436E-01
 -6.41432487916E-01 -6.55251229516E-01 -6.69065428314E-01 -6.82851023363E-01
 -6.96582340810E-01 -7.10232057518E-01 -7.23771169985E-01 -7.37168969446E-01
 -7.50393024089E-01 -7.63409169392E-01 -7.76181507662E-01 -7.88672417896E-01
 -8.00842577189E-01 -8.12650994918E-01 -8.24055061045E-01 -8.35010609857E-01
 -8.45472000571E-01 -8.55392216184E-01 -8.64722982018E-01 -8.73414905363E-01
 -8.81417637610E-01 -8.88680060221E-01 -8.95150495792E-01 -9.00776945375E-01
 -9.05507353077E-01 -9.09289898791E-01 -9.12073319668E-01 -9.13807260732E-01
 -9.14442654662E-01 -9.13932130483E-01 -9.12230450425E-01 -9.09294973800E-01
 -9.05086146174E-01 -8.99568011575E-01 -8.92708744813E-01 -8.84481200298E-01
 -8.74863473028E-01 -8.63839466624E-01 -8.51399462463E-01 -8.37540683166E-01
 -8.22267842796E-01 -8.05593675352E-01 -7.87539432276E-01 -7.68135338966E-01
 -7.47420999590E-01 -7.25445738908E-01 -7.02268869326E-01 -6.77959871123E-01
 -6.52598473623E-01 -6.26274625162E-01 -5.99088339974E-01 -5.71149410631E-01
 -5.42576975418E-01 -5.13498931024E-01 -4.84051182112E-01 -4.54376720776E-01
 -4.24624530459E-01 -3.94948310697E-01 -3.65505020918E-01 -3.36453243639E-01
 -3.07951369651E-01 -2.80155610510E-01 -2.53217846941E-01 -2.27283326197E-01
 -2.02488227647E-01 -1.78957124882E-01 -1.56800385861E-01 -1.36111571988E-01
 -1.16964924769E-01 -9.94130678627E-02 -8.34851058625E-02 -6.91853722890E-02
 -5.64931699674E-02 -4.53639572868E-02 -3.57325588813E-02 -2.75189840169E-02
 -2.06359254926E-02 -1.49876273766E-02 -1.04686312970E-02 -6.96434063219E-03
 -4.35182680345E-03 -2.50101776424E-03 -1.27661501720E-03 -5.41185885515E-04
 -1.59917165834E-04 -7.40796808064E-06  2.35318976860E-05  1.20815839694E-05
  1.55472048712E-06  1.22867412047E-08  0.00000000000E+00  0.00000000000E+00
  0.00000000000E+00  0.00000000000E+00  0.00000000000E+00  0.00000000000E+00
  0.00000000000E+00  0.00000000000E+00  0.00000000000E+00  0.00000000000E+00
  0.00000000000E+00  0.00000000000E+00  0.00000000000E+00  0.00000000000E+00
  0.00000000000E+00  0.00000000000E+00  0.00000000000E+00  0.00000000000E+00
  0.00000000000E+00  0.00000000000E+00  0.00000000000E+00  0.00000000000E+00
  0.00000000000E+00  0.00000000000E+00  0.00000000000E+00  0.00000000000E+00
  0.00000000000E+00  0.00000000000E+00  0.00000000000E+00  0.00000000000E+00
  0.00000000000E+00  0.00000000000E+00  0.00000000000E+00  0.00000000000E+00
  0.00000000000E+00  0.00000000000E+00  0.00000000000E+00  0.00000000000E+00
  0.00000000000E+00  0.00000000000E+00  0.00000000000E+00  0.00000000000E+00
  0.00000000000E+00  0.00000000000E+00  0.00000000000E+00  0.00000000000E+00
  0.00000000000E+00  0.00000000000E+00  0.00000000000E+00  0.00000000000E+00
  0.00000000000E+00  0.00000000000E+00  0.00000000000E+00  0.00000000000E+00
  0.00000000000E+00  0.00000000000E+00  0.00000000000E+00  0.00000000000E+00
  0.00000000000E+00  0.00000000000E+00  0.00000000000E+00  0.00000000000E+00
  0.00000000000E+00  0.00000000000E+00  0.00000000000E+00  0.00000000000E+00
  0.00000000000E+00  0.00000000000E+00  0.00000000000E+00  0.00000000000E+00
  0.00000000000E+00  0.00000000000E+00  0.00000000000E+00  0.00000000000E+00
  0.00000000000E+00  0.00000000000E+00  0.00000000000E+00  0.00000000000E+00
  0.00000000000E+00  0.00000000000E+00  0.00000000000E+00  0.00000000000E+00
  0.00000000000E+00  0.00000000000E+00  0.00000000000E+00  0.00000000000E+00
  0.00000000000E+00  0.00000000000E+00  0.00000000000E+00  0.00000000000E+00
  0.00000000000E+00  0.00000000000E+00  0.00000000000E+00  0.00000000000E+00
  0.00000000000E+00  0.00000000000E+00  0.00000000000E+00  0.00000000000E+00
  0.00000000000E+00  0.00000000000E+00  0.00000000000E+00  0.00000000000E+00
  0.00000000000E+00  0.00000000000E+00  0.00000000000E+00  0.00000000000E+00
  0.00000000000E+00  0.00000000000E+00  0.00000000000E+00  0.00000000000E+00
  0.00000000000E+00  0.00000000000E+00  0.00000000000E+00  0.00000000000E+00
  0.00000000000E+00  0.00000000000E+00  0.00000000000E+00  0.00000000000E+00
  0.00000000000E+00  0.00000000000E+00  0.00000000000E+00  0.00000000000E+00
  0.00000000000E+00  0.00000000000E+00  0.00000000000E+00  0.00000000000E+00
  0.00000000000E+00  0.00000000000E+00  0.00000000000E+00  0.00000000000E+00
  0.00000000000E+00  0.00000000000E+00  0.00000000000E+00  0.00000000000E+00
  0.00000000000E+00  0.00000000000E+00  0.00000000000E+00  0.00000000000E+00
  0.00000000000E+00  0.00000000000E+00  0.00000000000E+00  0.00000000000E+00
  0.00000000000E+00  0.00000000000E+00  0.00000000000E+00  0.00000000000E+00
  0.00000000000E+00  0.00000000000E+00  0.00000000000E+00  0.00000000000E+00
  0.00000000000E+00  0.00000000000E+00  0.00000000000E+00  0.00000000000E+00
  0.00000000000E+00  0.00000000000E+00  0.00000000000E+00  0.00000000000E+00
  0.00000000000E+00  0.00000000000E+00  0.00000000000E+00  0.00000000000E+00
  0.00000000000E+00  0.00000000000E+00  0.00000000000E+00  0.00000000000E+00
  0.00000000000E+00  0.00000000000E+00  0.00000000000E+00  0.00000000000E+00
  0.00000000000E+00  0.00000000000E+00  0.00000000000E+00  0.00000000000E+00
  0.00000000000E+00  0.00000000000E+00  0.00000000000E+00  0.00000000000E+00
  0.00000000000E+00  0.00000000000E+00  0.00000000000E+00  0.00000000000E+00
  0.00000000000E+00  0.00000000000E+00  0.00000000000E+00  0.00000000000E+00
  0.00000000000E+00  0.00000000000E+00  0.00000000000E+00  0.00000000000E+00
  0.00000000000E+00  0.00000000000E+00  0.00000000000E+00  0.00000000000E+00
  0.00000000000E+00  0.00000000000E+00  0.00000000000E+00  0.00000000000E+00
  0.00000000000E+00  0.00000000000E+00  0.00000000000E+00  0.00000000000E+00
  0.00000000000E+00  0.00000000000E+00  0.00000000000E+00  0.00000000000E+00
  0.00000000000E+00  0.00000000000E+00  0.00000000000E+00  0.00000000000E+00
  0.00000000000E+00  0.00000000000E+00  0.00000000000E+00  0.00000000000E+00
  0.00000000000E+00  0.00000000000E+00  0.00000000000E+00  0.00000000000E+00
  0.00000000000E+00  0.00000000000E+00  0.00000000000E+00  0.00000000000E+00
  0.00000000000E+00  0.00000000000E+00  0.00000000000E+00  0.00000000000E+00
  0.00000000000E+00  0.00000000000E+00  0.00000000000E+00  0.00000000000E+00
  0.00000000000E+00  0.00000000000E+00  0.00000000000E+00  0.00000000000E+00
  0.00000000000E+00  0.00000000000E+00  0.00000000000E+00  0.00000000000E+00
  0.00000000000E+00  0.00000000000E+00  0.00000000000E+00  0.00000000000E+00
  0.00000000000E+00  0.00000000000E+00  0.00000000000E+00  0.00000000000E+00
  0.00000000000E+00  0.00000000000E+00  0.00000000000E+00  0.00000000000E+00
  0.00000000000E+00
    <PP_QFCOEF>
 -1.42640748793E+01  7.83577588560E+01 -1.95820669054E+02  2.92705681231E+02
 -2.84401568582E+02  1.78485725434E+02 -6.58208875811E+01  1.07530291162E+01
  0.00000000000E+00  0.00000000000E+00  0.00000000000E+00  0.00000000000E+00
  0.00000000000E+00  0.00000000000E+00  0.00000000000E+00  0.00000000000E+00
  0.00000000000E+00  0.00000000000E+00  0.00000000000E+00  0.00000000000E+00
  0.00000000000E+00  0.00000000000E+00  0.00000000000E+00  0.00000000000E+00
    </PP_QFCOEF>
    1    2    0        i  j  (l(j))
  3.25038260810E-01    Q_int
  0.00000000000E+00  5.35057963564E-10  2.17697246863E-09  4.98251207681E-09
  9.01072071526E-09  1.43230015657E-08  2.09832039385E-08  2.90577132369E-08
  3.86155441189E-08  4.97284369692E-08  6.24709577970E-08  7.69206016788E-08
  9.31578998710E-08  1.11266530720E-07  1.31333434504E-07  1.53448932338E-07
  1.77706849299E-07  2.04204641892E-07  2.33043530042E-07  2.64328633741E-07
  2.98169114530E-07  3.34678321974E-07  3.73973945315E-07  4.16178170471E-07
  4.61417842584E-07  5.09824634285E-07  5.61535219909E-07  6.16691455836E-07
  6.75440567189E-07  7.37935341109E-07  8.04334326826E-07  8.74802042778E-07
  9.49509191013E-07  1.02863287912E-06  1.11235684999E-06  1.20087171960E-06
  1.29437522321E-06  1.39307247016E-06  1.49717620761E-06  1.60690709360E-06
  1.72249397959E-06  1.84417420301E-06  1.97219388995E-06  2.10680826861E-06
  2.24828199361E-06  2.39688948168E-06  2.55291525919E-06  2.71665432171E-06
  2.88841250632E-06  3.06850687678E-06  3.25726612231E-06  3.45503097026E-06
  3.66215461316E-06  3.87900315083E-06  4.10595604781E-06  4.34340660683E-06
  4.59176245885E-06  4.85144607014E-06  5.12289526714E-06  5.40656377959E-06
  5.70292180265E-06  6.01245657861E-06  6.33567299889E-06  6.67309422708E-06
  7.02526234367E-06  7.39273901326E-06  7.77610617503E-06  8.17596675729E-06
  8.59294541691E-06  9.02768930451E-06  9.48086885634E-06  9.95317861366E-06
  1.04453380707E-05  1.09580925523E-05  1.14922141215E-05  1.20485025197E-05
  1.26277861386E-05  1.32309230265E-05  1.38588019292E-05  1.45123433678E-05
  1.51925007531E-05  1.59002615391E-05  1.66366484169E-05  1.74027205500E-05
  1.81995748519E-05  1.90283473086E-05  1.98902143477E-05  2.07863942533E-05
  2.17181486319E-05  2.26867839280E-05  2.36936529930E-05  2.47401567079E-05
  2.58277456630E-05  2.69579218954E-05  2.81322406871E-05  2.93523124253E-05
  3.06198045275E-05  3.19364434327E-05  3.33040166627E-05  3.47243749539E-05
  3.61994344636E-05  3.77311790525E-05  3.93216626466E-05  4.09730116807E-05
  4.26874276265E-05  4.44671896089E-05  4.63146571120E-05  4.82322727797E-05
  5.02225653129E-05  5.22881524671E-05  5.44317441536E-05  5.66561456485E-05
  5.89642609129E-05  6.13590960268E-05  6.38437627438E-05  6.64214821672E-05
  6.90955885540E-05  7.18695332506E-05  7.47468887643E-05  7.77313529761E-05
  8.08267534984E-05  8.40370521847E-05  8.73663497939E-05  9.08188908169E-05
  9.43990684692E-05  9.81114298568E-05  1.01960681320E-04  1.05951693964E-04
  1.10089509376E-04  1.14379345543E-04  1.18826602977E-04  1.23436871046E-04
  1.28215934525E-04  1.33169780377E-04  1.38304604764E-04  1.43626820301E-04
  1.49143063563E-04  1.54860202847E-04  1.60785346206E-04  1.66925849755E-04
  1.73289326271E-04  1.79883654080E-04  1.86716986261E-04  1.93797760160E-04
  2.01134707233E-04  2.08736863232E-04  2.16613578740E-04  2.24774530066E-04
  2.33229730520E-04  2.41989542075E-04  2.51064687432E-04  2.60466262493E-04
  2.70205749277E-04  2.80295029269E-04  2.90746397234E-04  3.01572575502E-04
  3.12786728754E-04  3.24402479305E-04  3.36433922918E-04  3.48895645165E-04
  3.61802738347E-04  3.75170818994E-04  3.89016045969E-04  4.03355139193E-04
  4.18205399017E-04  4.33584726250E-04  4.49511642887E-04  4.66005313539E-04
  4.83085567599E-04  5.00772922177E-04  5.19088605809E-04  5.38054582992E-04
  5.57693579548E-04  5.78029108866E-04  5.99085499039E-04  6.20887920929E-04
  6.43462417200E-04  6.66835932334E-04  6.91036343680E-04  7.16092493568E-04
  7.42034222514E-04  7.68892403563E-04  7.96698977804E-04  8.25486991102E-04
  8.55290632078E-04  8.86145271384E-04  9.18087502326E-04  9.51155182864E-04
  9.85387479040E-04  1.02082490990E-03  1.05750939392E-03  1.09548429703E-03
  1.13479448229E-03  1.17548636120E-03  1.21760794678E-03  1.26120890849E-03
  1.30634062892E-03  1.35305626253E-03  1.40141079625E-03  1.45146111221E-03
  1.50326605256E-03  1.55688648651E-03  1.61238537962E-03  1.66982786538E-03
  1.72928131929E-03  1.79081543539E-03  1.85450230534E-03  1.92041650021E-03
  1.98863515500E-03  2.05923805598E-03  2.13230773097E-03  2.20792954265E-03
  2.28619178499E-03  2.36718578289E-03  2.45100599516E-03  2.53775012093E-03
  2.62751920958E-03  2.72041777438E-03  2.81655390985E-03  2.91603941303E-03
  3.01898990875E-03  3.12552497913E-03  3.23576829716E-03  3.34984776494E-03
  3.46789565621E-03  3.59004876378E-03  3.71644855164E-03  3.84724131210E-03
  3.98257832811E-03  4.12261604076E-03  4.26751622234E-03  4.41744615492E-03
  4.57257881480E-03  4.73309306281E-03  4.89917384084E-03  5.07101237464E-03
  5.24880638309E-03  5.43276029419E-03  5.62308546797E-03  5.82000042633E-03
  6.02373109038E-03  6.23451102504E-03  6.45258169148E-03  6.67819270744E-03
  6.91160211559E-03  7.15307666036E-03  7.40289207325E-03  7.66133336695E-03
  7.92869513852E-03  8.20528188178E-03  8.49140830920E-03  8.78739968360E-03
  9.09359215972E-03  9.41033313603E-03  9.73798161707E-03  1.00769085864E-02
  1.04274973906E-02  1.07901441342E-02  1.11652580866E-02  1.15532620999E-02
  1.19545930396E-02  1.23697022263E-02  1.27990558909E-02  1.32431356416E-02
  1.37024389445E-02  1.41774796164E-02  1.46687883317E-02  1.51769131420E-02
  1.57024200101E-02  1.62458933574E-02  1.68079366255E-02  1.73891728515E-02
  1.79902452584E-02  1.86118178590E-02  1.92545760753E-02  1.99192273711E-02
  2.06065019007E-02  2.13171531711E-02  2.20519587191E-02  2.28117208029E-02
  2.35972671085E-02  2.44094514695E-02  2.52491546019E-02  2.61172848522E-02
  2.70147789591E-02  2.79426028282E-02  2.89017523203E-02  2.98932540506E-02
  3.09181662004E-02  3.19775793401E-02  3.30726172614E-02  3.42044378197E-02
  3.53742337845E-02  3.65832336976E-02  3.78327027365E-02  3.91239435836E-02
  4.04582972980E-02  4.18371441889E-02  4.32619046893E-02  4.47340402272E-02
  4.62550540921E-02  4.78264922952E-02  4.94499444198E-02  5.11270444598E-02
  5.28594716424E-02  5.46489512320E-02  5.64972553118E-02  5.84062035392E-02
  6.03776638692E-02  6.24135532438E-02  6.45158382397E-02  6.66865356704E-02
  6.89277131361E-02  7.12414895158E-02  7.36300353935E-02  7.60955734128E-02
  7.86403785504E-02  8.12667783012E-02  8.39771527653E-02  8.67739346277E-02
  8.96596090196E-02  9.26367132511E-02  9.57078364028E-02  9.88756187634E-02
  1.02142751101E-01  1.05511973753E-01  1.08986075516E-01  1.12567892333E-01
  1.16260305733E-01  1.20066241041E-01  1.23988665307E-01  1.28030584953E-01
  1.32195043106E-01  1.36485116601E-01  1.40903912628E-01  1.45454564991E-01
  1.50140229962E-01  1.54964081695E-01  1.59929307173E-01  1.65039100658E-01
  1.70296657606E-01  1.75705168021E-01  1.81267809207E-01  1.86987737877E-01
  1.92868081597E-01  1.98911929501E-01  2.05122322259E-01  2.11502241235E-01
  2.18054596810E-01  2.24782215808E-01  2.31687827991E-01  2.38774051563E-01
  2.46043377651E-01  2.53498153703E-01  2.61140565749E-01  2.68972619490E-01
  2.76996120161E-01  2.85212651103E-01  2.93623551028E-01  3.02229889895E-01
  3.11032443381E-01  3.20031665885E-01  3.29227662043E-01  3.38620156696E-01
  3.48208463308E-01  3.57991450782E-01  3.67967508672E-01  3.78134510774E-01
  3.88489777096E-01  3.99030034205E-01  4.09751373983E-01  4.20649210819E-01
  4.31718237273E-01  4.42952378297E-01  4.54344744071E-01  4.65887581573E-01
  4.77572224999E-01  4.89389045190E-01  5.01327398236E-01  5.13375573473E-01
  5.25520741109E-01  5.37748899762E-01  5.50044824220E-01  5.62392013790E-01
  5.74772641638E-01  5.87167505565E-01  5.99555980741E-01  6.11915974939E-01
  6.24223886900E-01  6.36454568495E-01  6.48581291443E-01  6.60575719370E-01
  6.72407886099E-01  6.84046181113E-01  6.95457343192E-01  7.06606463307E-01
  7.17456997937E-01  7.27970793982E-01  7.38108126591E-01  7.47827751195E-01
  7.57086971148E-01  7.65841722375E-01  7.74046676483E-01  7.81655363783E-01
  7.88620317689E-01  7.94893241902E-01  8.00425201793E-01  8.05166841264E-01
  8.09068626316E-01  8.12081116370E-01  8.14155264247E-01  8.15242745453E-01
  8.15296317180E-01  8.14270207093E-01  8.12120531598E-01  8.08805742874E-01
  8.04287103418E-01  7.98529186343E-01  7.91500399003E-01  7.83173526857E-01
  7.73526293756E-01  7.62541933996E-01  7.50209770672E-01  7.36525793964E-01
  7.21493232073E-01  7.05123106616E-01  6.87434763369E-01  6.68456368373E-01
  6.48225358627E-01  6.26788835855E-01  6.04203891255E-01  5.80537848740E-01
  5.55868413955E-01  5.30283716388E-01  5.03882232226E-01  4.76772576223E-01
  4.49073151803E-01  4.20911649929E-01  3.92424388876E-01  3.63755488956E-01
  3.35055878389E-01  3.06482128755E-01  2.78195120692E-01  2.50358542575E-01
  2.23137226511E-01  1.96695327009E-01  1.71194347818E-01  1.46791021467E-01
  1.23635044053E-01  1.01866664772E-01  8.16141262506E-02  6.29909489146E-02
  4.60930525102E-02  3.09957137144E-02  1.77503758054E-02  6.38136242106E-03
 -3.11738598712E-03 -1.07853208085E-02 -1.66976232705E-02 -2.09661705885E-02
 -2.37379987912E-02 -2.51894979110E-02 -2.55136638935E-02 -2.48969519531E-02
 -2.34932992240E-02 -2.14506994282E-02 -1.89264147703E-02 -1.60859411698E-02
 -1.31000896370E-02 -1.01403122687E-02 -7.37156414641E-03 -4.94202750369E-03
 -2.96932831792E-03 -1.52370686060E-03 -6.10348767783E-04 -1.56383711198E-04
 -1.38880603624E-05 -9.08004553501E-08  0.00000000000E+00  0.00000000000E+00
  0.00000000000E+00  0.00000000000E+00  0.00000000000E+00  0.00000000000E+00
  0.00000000000E+00  0.00000000000E+00  0.00000000000E+00  0.00000000000E+00
  0.00000000000E+00  0.00000000000E+00  0.00000000000E+00  0.00000000000E+00
  0.00000000000E+00  0.00000000000E+00  0.00000000000E+00  0.00000000000E+00
  0.00000000000E+00  0.00000000000E+00  0.00000000000E+00  0.00000000000E+00
  0.00000000000E+00  0.00000000000E+00  0.00000000000E+00  0.00000000000E+00
  0.00000000000E+00  0.00000000000E+00  0.00000000000E+00  0.00000000000E+00
  0.00000000000E+00  0.00000000000E+00  0.00000000000E+00  0.00000000000E+00
  0.00000000000E+00  0.00000000000E+00  0.00000000000E+00  0.00000000000E+00
  0.00000000000E+00  0.00000000000E+00  0.00000000000E+00  0.00000000000E+00
  0.00000000000E+00  0.00000000000E+00  0.00000000000E+00  0.00000000000E+00
  0.00000000000E+00  0.00000000000E+00  0.00000000000E+00  0.00000000000E+00
  0.00000000000E+00  0.00000000000E+00  0.00000000000E+00  0.00000000000E+00
  0.00000000000E+00  0.00000000000E+00  0.00000000000E+00  0.00000000000E+00
  0.00000000000E+00  0.00000000000E+00  0.00000000000E+00  0.00000000000E+00
  0.00000000000E+00  0.00000000000E+00  0.00000000000E+00  0.00000000000E+00
  0.00000000000E+00  0.00000000000E+00  0.00000000000E+00  0.00000000000E+00
  0.00000000000E+00  0.00000000000E+00  0.00000000000E+00  0.00000000000E+00
  0.00000000000E+00  0.00000000000E+00  0.00000000000E+00  0.00000000000E+00
  0.00000000000E+00  0.00000000000E+00  0.00000000000E+00  0.00000000000E+00
  0.00000000000E+00  0.00000000000E+00  0.00000000000E+00  0.00000000000E+00
  0.00000000000E+00  0.00000000000E+00  0.00000000000E+00  0.00000000000E+00
  0.00000000000E+00  0.00000000000E+00  0.00000000000E+00  0.00000000000E+00
  0.00000000000E+00  0.00000000000E+00  0.00000000000E+00  0.00000000000E+00
  0.00000000000E+00  0.00000000000E+00  0.00000000000E+00  0.00000000000E+00
  0.00000000000E+00  0.00000000000E+00  0.00000000000E+00  0.00000000000E+00
  0.00000000000E+00  0.00000000000E+00  0.00000000000E+00  0.00000000000E+00
  0.00000000000E+00  0.00000000000E+00  0.00000000000E+00  0.00000000000E+00
  0.00000000000E+00  0.00000000000E+00  0.00000000000E+00  0.00000000000E+00
  0.00000000000E+00  0.00000000000E+00  0.00000000000E+00  0.00000000000E+00
  0.00000000000E+00  0.00000000000E+00  0.00000000000E+00  0.00000000000E+00
  0.00000000000E+00  0.00000000000E+00  0.00000000000E+00  0.00000000000E+00
  0.00000000000E+00  0.00000000000E+00  0.00000000000E+00  0.00000000000E+00
  0.00000000000E+00  0.00000000000E+00  0.00000000000E+00  0.00000000000E+00
  0.00000000000E+00  0.00000000000E+00  0.00000000000E+00  0.00000000000E+00
  0.00000000000E+00  0.00000000000E+00  0.00000000000E+00  0.00000000000E+00
  0.00000000000E+00  0.00000000000E+00  0.00000000000E+00  0.00000000000E+00
  0.00000000000E+00  0.00000000000E+00  0.00000000000E+00  0.00000000000E+00
  0.00000000000E+00  0.00000000000E+00  0.00000000000E+00  0.00000000000E+00
  0.00000000000E+00  0.00000000000E+00  0.00000000000E+00  0.00000000000E+00
  0.00000000000E+00  0.00000000000E+00  0.00000000000E+00  0.00000000000E+00
  0.00000000000E+00  0.00000000000E+00  0.00000000000E+00  0.00000000000E+00
  0.00000000000E+00  0.00000000000E+00  0.00000000000E+00  0.00000000000E+00
  0.00000000000E+00  0.00000000000E+00  0.00000000000E+00  0.00000000000E+00
  0.00000000000E+00  0.00000000000E+00  0.00000000000E+00  0.00000000000E+00
  0.00000000000E+00  0.00000000000E+00  0.00000000000E+00  0.00000000000E+00
  0.00000000000E+00  0.00000000000E+00  0.00000000000E+00  0.00000000000E+00
  0.00000000000E+00  0.00000000000E+00  0.00000000000E+00  0.00000000000E+00
  0.00000000000E+00  0.00000000000E+00  0.00000000000E+00  0.00000000000E+00
  0.00000000000E+00  0.00000000000E+00  0.00000000000E+00  0.00000000000E+00
  0.00000000000E+00  0.00000000000E+00  0.00000000000E+00  0.00000000000E+00
  0.00000000000E+00  0.00000000000E+00  0.00000000000E+00  0.00000000000E+00
  0.00000000000E+00  0.00000000000E+00  0.00000000000E+00  0.00000000000E+00
  0.00000000000E+00  0.00000000000E+00  0.00000000000E+00  0.00000000000E+00
  0.00000000000E+00  0.00000000000E+00  0.00000000000E+00  0.00000000000E+00
  0.00000000000E+00  0.00000000000E+00  0.00000000000E+00  0.00000000000E+00
  0.00000000000E+00  0.00000000000E+00  0.00000000000E+00  0.00000000000E+00
  0.00000000000E+00  0.00000000000E+00  0.00000000000E+00  0.00000000000E+00
  0.00000000000E+00  0.00000000000E+00  0.00000000000E+00  0.00000000000E+00
  0.00000000000E+00  0.00000000000E+00  0.00000000000E+00  0.00000000000E+00
  0.00000000000E+00  0.00000000000E+00  0.00000000000E+00  0.00000000000E+00
  0.00000000000E+00  0.00000000000E+00  0.00000000000E+00  0.00000000000E+00
  0.00000000000E+00
    <PP_QFCOEF>
  1.46037166647E+01 -9.07774681125E+01  2.48586157850E+02 -3.94762482238E+02
  3.92977460167E+02 -2.41075218377E+02  8.13855987544E+01 -1.09342594409E+01
  0.00000000000E+00  0.00000000000E+00  0.00000000000E+00  0.00000000000E+00
  0.00000000000E+00  0.00000000000E+00  0.00000000000E+00  0.00000000000E+00
  0.00000000000E+00  0.00000000000E+00  0.00000000000E+00  0.00000000000E+00
  0.00000000000E+00  0.00000000000E+00  0.00000000000E+00  0.00000000000E+00
    </PP_QFCOEF>
    1    3    1        i  j  (l(j))
  0.00000000000E+00    Q_int
  0.00000000000E+00 -1.10809524172E-15 -9.09400621375E-15 -3.14882396146E-14
 -7.65799599954E-14 -1.53471204148E-13 -2.72134462893E-13 -4.43473825106E-13
 -6.79389889662E-13 -9.92848662406E-13 -1.39795466727E-12 -1.91002851343E-12
 -2.54568917364E-12 -3.32294124318E-12 -4.26126746357E-12 -5.38172681094E-12
 -6.70705846546E-12 -8.26179199571E-12 -1.00723641102E-11 -1.21672423472E-11
 -1.45770560957E-11 -1.73347353599E-11 -2.04756577039E-11 -2.40378038361E-11
 -2.80619223192E-11 -3.25917039165E-11 -3.76739661143E-11 -4.33588483892E-11
 -4.97000188214E-11 -5.67548926840E-11 -6.45848636788E-11 -7.32555485183E-11
 -8.28370455987E-11 -9.34042085428E-11 -1.05036935439E-10 -1.17820474645E-10
 -1.31845748069E-10 -1.47209692900E-10 -1.64015622799E-10 -1.82373609629E-10
 -2.02400886845E-10 -2.24222275749E-10 -2.47970635858E-10 -2.73787340709E-10
 -3.01822780495E-10 -3.32236893009E-10 -3.65199724437E-10 -4.00892021636E-10
 -4.39505857624E-10 -4.81245292077E-10 -5.26327068769E-10 -5.74981351941E-10
 -6.27452503744E-10 -6.83999904965E-10 -7.44898821423E-10 -8.10441318479E-10
 -8.80937226303E-10 -9.56715158633E-10 -1.03812358793E-09 -1.12553198001E-09
 -1.21933199131E-09 -1.31993873224E-09 -1.42779210017E-09 -1.54335818582E-09
 -1.66713075702E-09 -1.79963282393E-09 -1.94141829032E-09 -2.09307369530E-09
 -2.25522005056E-09 -2.42851477814E-09 -2.61365375427E-09 -2.81137346480E-09
 -3.02245327839E-09 -3.24771784370E-09 -3.48803961725E-09 -3.74434152897E-09
 -4.01759979279E-09 -4.30884687011E-09 -4.61917459431E-09 -4.94973746484E-09
 -5.30175612015E-09 -5.67652099885E-09 -6.07539619925E-09 -6.49982354791E-09
 -6.95132688823E-09 -7.43151660105E-09 -7.94209436947E-09 -8.48485820092E-09
 -9.06170772035E-09 -9.67464974882E-09 -1.03258041828E-08 -1.10174101904E-08
 -1.17518327406E-08 -1.25315694844E-08 -1.33592580060E-08 -1.42376834629E-08
 -1.51697866375E-08 -1.61586724205E-08 -1.72076187490E-08 -1.83200860247E-08
 -1.94997270371E-08 -2.07503974172E-08 -2.20761666527E-08 -2.34813296911E-08
 -2.49704191651E-08 -2.65482182706E-08 -2.82197743338E-08 -2.99904131028E-08
 -3.18657538027E-08 -3.38517249942E-08 -3.59545812782E-08 -3.81809208922E-08
 -4.05377042438E-08 -4.30322734325E-08 -4.56723728117E-08 -4.84661706449E-08
 -5.14222819157E-08 -5.45497923504E-08 -5.78582837197E-08 -6.13578604846E-08
 -6.50591778591E-08 -6.89734713642E-08 -7.31125879514E-08 -7.74890187787E-08
 -8.21159337265E-08 -8.70072177451E-08 -9.21775091300E-08 -9.76422398266E-08
 -1.03417677873E-07 -1.09520972087E-07 -1.15970199132E-07 -1.22784413058E-07
 -1.29983697483E-07 -1.37589220525E-07 -1.45623292645E-07 -1.54109427550E-07
 -1.63072406315E-07 -1.72538344895E-07 -1.82534765210E-07 -1.93090669976E-07
 -2.04236621501E-07 -2.16004824630E-07 -2.28429214084E-07 -2.41545546392E-07
 -2.55391496685E-07 -2.70006760597E-07 -2.85433161534E-07 -3.01714763601E-07
 -3.18897990486E-07 -3.37031750603E-07 -3.56167568836E-07 -3.76359725214E-07
 -3.97665400895E-07 -4.20144831834E-07 -4.43861470541E-07 -4.68882156346E-07
 -4.95277294630E-07 -5.23121045478E-07 -5.52491522250E-07 -5.83471000602E-07
 -6.16146138478E-07 -6.50608207678E-07 -6.86953337580E-07 -7.25282771669E-07
 -7.65703137537E-07 -8.08326731054E-07 -8.53271815458E-07 -9.00662936135E-07
 -9.50631251922E-07 -1.00331488377E-06 -1.05885928173E-06 -1.11741761109E-06
 -1.17915115889E-06 -1.24422976157E-06 -1.31283225518E-06 -1.38514694908E-06
 -1.46137212441E-06 -1.54171655879E-06 -1.62640007832E-06 -1.71565413859E-06
 -1.80972243599E-06 -1.90886155107E-06 -2.01334162544E-06 -2.12344707413E-06
 -2.23947733518E-06 -2.36174765827E-06 -2.49058993472E-06 -2.62635357062E-06
 -2.76940640575E-06 -2.92013568022E-06 -3.07894905175E-06 -3.24627566586E-06
 -3.42256728187E-06 -3.60829945767E-06 -3.80397279611E-06 -4.01011425638E-06
 -4.22727853363E-06 -4.45604951040E-06 -4.69704178362E-06 -4.95090227097E-06
 -5.21831190081E-06 -5.49998738989E-06 -5.79668311349E-06 -6.10919307265E-06
 -6.43835296352E-06 -6.78504235414E-06 -7.15018697408E-06 -7.53476112284E-06
 -7.93979020307E-06 -8.36635338503E-06 -8.81558640896E-06 -9.28868453257E-06
 -9.78690563095E-06 -1.03115734568E-05 -1.08640810692E-05 -1.14458944391E-05
 -1.20585562418E-05 -1.27036898439E-05 -1.33830034970E-05 -1.40982947466E-05
 -1.48514550687E-05 -1.56444747447E-05 -1.64794479871E-05 -1.73585783286E-05
 -1.82841842882E-05 -1.92587053280E-05 -2.02847081154E-05 -2.13648931064E-05
 -2.25021014661E-05 -2.36993223426E-05 -2.49597005141E-05 -2.62865444251E-05
 -2.76833346336E-05 -2.91537326888E-05 -3.07015904607E-05 -3.23309599449E-05
 -3.40461035649E-05 -3.58515049985E-05 -3.77518805524E-05 -3.97521911138E-05
 -4.18576547056E-05 -4.40737596775E-05 -4.64062785614E-05 -4.88612826258E-05
 -5.14451571632E-05 -5.41646175444E-05 -5.70267260801E-05 -6.00389097256E-05
 -6.32089786729E-05 -6.65451458696E-05 -7.00560475123E-05 -7.37507645586E-05
 -7.76388453084E-05 -8.17303291040E-05 -8.60357712032E-05 -9.05662688797E-05
 -9.53334888097E-05 -1.00349695804E-04 -1.05627782948E-04 -1.11181303220E-04
 -1.17024502642E-04 -1.23172355059E-04 -1.29640598586E-04 -1.36445773837E-04
 -1.43605263983E-04 -1.51137336743E-04 -1.59061188388E-04 -1.67396989839E-04
 -1.76165934963E-04 -1.85390291158E-04 -1.95093452325E-04 -2.05299994328E-04
 -2.16035733051E-04 -2.27327785164E-04 -2.39204631699E-04 -2.51696184565E-04
 -2.64833856117E-04 -2.78650631894E-04 -2.93181146664E-04 -3.08461763894E-04
 -3.24530658793E-04 -3.41427905033E-04 -3.59195565323E-04 -3.77877785941E-04
 -3.97520895396E-04 -4.18173507332E-04 -4.39886627850E-04 -4.62713767368E-04
 -4.86711057185E-04 -5.11937370878E-04 -5.38454450688E-04 -5.66327039032E-04
 -5.95623015291E-04 -6.26413537998E-04 -6.58773192562E-04 -6.92780144671E-04
 -7.28516299465E-04 -7.66067466616E-04 -8.05523531399E-04 -8.46978631851E-04
 -8.90531342088E-04 -9.36284861837E-04 -9.84347212225E-04 -1.03483143783E-03
 -1.08785581502E-03 -1.14354406645E-03 -1.20202558182E-03 -1.26343564455E-03
 -1.32791566447E-03 -1.39561341616E-03 -1.46668328273E-03 -1.54128650481E-03
 -1.61959143432E-03 -1.70177379257E-03 -1.78801693223E-03 -1.87851210252E-03
 -1.97345871696E-03 -2.07306462286E-03 -2.17754637157E-03 -2.28712948857E-03
 -2.40204874208E-03 -2.52254840893E-03 -2.64888253609E-03 -2.78131519626E-03
 -2.92012073552E-03 -3.06558401097E-03 -3.21800061595E-03 -3.37767709023E-03
 -3.54493111225E-03 -3.72009167011E-03 -3.90349920789E-03 -4.09550574312E-03
 -4.29647495127E-03 -4.50678221245E-03 -4.72681461489E-03 -4.95697090976E-03
 -5.19766141080E-03 -5.44930783196E-03 -5.71234305566E-03 -5.98721082334E-03
 -6.27436533944E-03 -6.57427077929E-03 -6.88740069014E-03 -7.21423727430E-03
 -7.55527054169E-03 -7.91099731886E-03 -8.28192009974E-03 -8.66854572303E-03
 -9.07138385914E-03 -9.49094528909E-03 -9.92773995595E-03 -1.03822747683E-02
 -1.08550511337E-02 -1.13465621987E-02 -1.18572897699E-02 -1.23877008906E-02
 -1.29382440436E-02 -1.35093449504E-02 -1.41014019366E-02 -1.47147808284E-02
 -1.53498093470E-02 -1.60067709638E-02 -1.66858981783E-02 -1.73873651798E-02
 -1.81112798522E-02 -1.88576750799E-02 -1.96264993121E-02 -2.04176063427E-02
 -2.12307442617E-02 -2.20655435352E-02 -2.29215041702E-02 -2.37979819246E-02
 -2.46941735197E-02 -2.56091008219E-02 -2.65415939572E-02 -2.74902733314E-02
 -2.84535305344E-02 -2.94295081110E-02 -3.04160781951E-02 -3.14108200104E-02
 -3.24109962565E-02 -3.34135284133E-02 -3.44149710158E-02 -3.54114849705E-02
 -3.63988100105E-02 -3.73722364137E-02 -3.83265761380E-02 -3.92561335662E-02
 -4.01546760912E-02 -4.10154048179E-02 -4.18309257081E-02 -4.25932215514E-02
 -4.32936252047E-02 -4.39227946108E-02 -4.44706901798E-02 -4.49265551947E-02
 -4.52788999883E-02 -4.55154907247E-02 -4.56233437179E-02 -4.55887263110E-02
 -4.53971654444E-02 -4.50334651383E-02 -4.44817342157E-02 -4.37254256840E-02
 -4.27473892831E-02 -4.15299387782E-02 -4.00549356386E-02 -3.83038907752E-02
 -3.62580860176E-02 -3.38987169803E-02 -3.12070588912E-02 -2.81646568211E-02
 -2.47535415559E-02 -2.09564720721E-02 -1.67572052104E-02 -1.21407926644E-02
 -7.09390481574E-03 -1.60518022497E-03  4.33440126801E-03  1.07311248866E-02
  1.75881309088E-02  2.49049938147E-02  3.26772975371E-02  4.08962153127E-02
  4.95481042662E-02  5.86141265160E-02  6.80699102021E-02  7.78852653008E-02
  8.80239702799E-02  9.84436464020E-02  1.09095736605E-01  1.19925605150E-01
  1.30872772345E-01  1.41871295378E-01  1.52850301241E-01  1.63734670668E-01
  1.74445862670E-01  1.84902857367E-01  1.95023180510E-01  2.04723956470E-01
  2.13922918191E-01  2.22539283788E-01  2.30494391908E-01  2.37711974553E-01
  2.44117940546E-01  2.49639550764E-01  2.54203894557E-01  2.57735633962E-01
  2.60154078757E-01  2.61369801606E-01  2.61281209028E-01  2.59771756867E-01
  2.56708836573E-01  2.51945741846E-01  2.45328504893E-01  2.36709667376E-01
  2.25971039076E-01  2.13056880969E-01  1.98017206396E-01  1.81057186952E-01
  1.62581666583E-01  1.43211507625E-01  1.23727849241E-01  1.04869247845E-01
  8.70263615772E-02  7.04197898380E-02  5.52555182456E-02  4.17231511623E-02
  2.99849030763E-02  2.01614347407E-02  1.23149989944E-02  6.43128258237E-03
  2.40262652543E-03  1.69357249190E-05 -1.04165058236E-03 -1.17288244768E-03
 -8.13972748129E-04 -3.62937622879E-04 -7.92120036902E-05 -2.16313633522E-06
  0.00000000000E+00  0.00000000000E+00  0.00000000000E+00  0.00000000000E+00
  0.00000000000E+00  0.00000000000E+00  0.00000000000E+00  0.00000000000E+00
  0.00000000000E+00  0.00000000000E+00  0.00000000000E+00  0.00000000000E+00
  0.00000000000E+00  0.00000000000E+00  0.00000000000E+00  0.00000000000E+00
  0.00000000000E+00  0.00000000000E+00  0.00000000000E+00  0.00000000000E+00
  0.00000000000E+00  0.00000000000E+00  0.00000000000E+00  0.00000000000E+00
  0.00000000000E+00  0.00000000000E+00  0.00000000000E+00  0.00000000000E+00
  0.00000000000E+00  0.00000000000E+00  0.00000000000E+00  0.00000000000E+00
  0.00000000000E+00  0.00000000000E+00  0.00000000000E+00  0.00000000000E+00
  0.00000000000E+00  0.00000000000E+00  0.00000000000E+00  0.00000000000E+00
  0.00000000000E+00  0.00000000000E+00  0.00000000000E+00  0.00000000000E+00
  0.00000000000E+00  0.00000000000E+00  0.00000000000E+00  0.00000000000E+00
  0.00000000000E+00  0.00000000000E+00  0.00000000000E+00  0.00000000000E+00
  0.00000000000E+00  0.00000000000E+00  0.00000000000E+00  0.00000000000E+00
  0.00000000000E+00  0.00000000000E+00  0.00000000000E+00  0.00000000000E+00
  0.00000000000E+00  0.00000000000E+00  0.00000000000E+00  0.00000000000E+00
  0.00000000000E+00  0.00000000000E+00  0.00000000000E+00  0.00000000000E+00
  0.00000000000E+00  0.00000000000E+00  0.00000000000E+00  0.00000000000E+00
  0.00000000000E+00  0.00000000000E+00  0.00000000000E+00  0.00000000000E+00
  0.00000000000E+00  0.00000000000E+00  0.00000000000E+00  0.00000000000E+00
  0.00000000000E+00  0.00000000000E+00  0.00000000000E+00  0.00000000000E+00
  0.00000000000E+00  0.00000000000E+00  0.00000000000E+00  0.00000000000E+00
  0.00000000000E+00  0.00000000000E+00  0.00000000000E+00  0.00000000000E+00
  0.00000000000E+00  0.00000000000E+00  0.00000000000E+00  0.00000000000E+00
  0.00000000000E+00  0.00000000000E+00  0.00000000000E+00  0.00000000000E+00
  0.00000000000E+00  0.00000000000E+00  0.00000000000E+00  0.00000000000E+00
  0.00000000000E+00  0.00000000000E+00  0.00000000000E+00  0.00000000000E+00
  0.00000000000E+00  0.00000000000E+00  0.00000000000E+00  0.00000000000E+00
  0.00000000000E+00  0.00000000000E+00  0.00000000000E+00  0.00000000000E+00
  0.00000000000E+00  0.00000000000E+00  0.00000000000E+00  0.00000000000E+00
  0.00000000000E+00  0.00000000000E+00  0.00000000000E+00  0.00000000000E+00
  0.00000000000E+00  0.00000000000E+00  0.00000000000E+00  0.00000000000E+00
  0.00000000000E+00  0.00000000000E+00  0.00000000000E+00  0.00000000000E+00
  0.00000000000E+00  0.00000000000E+00  0.00000000000E+00  0.00000000000E+00
  0.00000000000E+00  0.00000000000E+00  0.00000000000E+00  0.00000000000E+00
  0.00000000000E+00  0.00000000000E+00  0.00000000000E+00  0.00000000000E+00
  0.00000000000E+00  0.00000000000E+00  0.00000000000E+00  0.00000000000E+00
  0.00000000000E+00  0.00000000000E+00  0.00000000000E+00  0.00000000000E+00
  0.00000000000E+00  0.00000000000E+00  0.00000000000E+00  0.00000000000E+00
  0.00000000000E+00  0.00000000000E+00  0.00000000000E+00  0.00000000000E+00
  0.00000000000E+00  0.00000000000E+00  0.00000000000E+00  0.00000000000E+00
  0.00000000000E+00  0.00000000000E+00  0.00000000000E+00  0.00000000000E+00
  0.00000000000E+00  0.00000000000E+00  0.00000000000E+00  0.00000000000E+00
  0.00000000000E+00  0.00000000000E+00  0.00000000000E+00  0.00000000000E+00
  0.00000000000E+00  0.00000000000E+00  0.00000000000E+00  0.00000000000E+00
  0.00000000000E+00  0.00000000000E+00  0.00000000000E+00  0.00000000000E+00
  0.00000000000E+00  0.00000000000E+00  0.00000000000E+00  0.00000000000E+00
  0.00000000000E+00  0.00000000000E+00  0.00000000000E+00  0.00000000000E+00
  0.00000000000E+00  0.00000000000E+00  0.00000000000E+00  0.00000000000E+00
  0.00000000000E+00  0.00000000000E+00  0.00000000000E+00  0.00000000000E+00
  0.00000000000E+00  0.00000000000E+00  0.00000000000E+00  0.00000000000E+00
  0.00000000000E+00  0.00000000000E+00  0.00000000000E+00  0.00000000000E+00
  0.00000000000E+00  0.00000000000E+00  0.00000000000E+00  0.00000000000E+00
  0.00000000000E+00  0.00000000000E+00  0.00000000000E+00  0.00000000000E+00
  0.00000000000E+00  0.00000000000E+00  0.00000000000E+00  0.00000000000E+00
  0.00000000000E+00  0.00000000000E+00  0.00000000000E+00  0.00000000000E+00
  0.00000000000E+00  0.00000000000E+00  0.00000000000E+00  0.00000000000E+00
  0.00000000000E+00  0.00000000000E+00  0.00000000000E+00  0.00000000000E+00
  0.00000000000E+00  0.00000000000E+00  0.00000000000E+00  0.00000000000E+00
  0.00000000000E+00  0.00000000000E+00  0.00000000000E+00  0.00000000000E+00
  0.00000000000E+00  0.00000000000E+00  0.00000000000E+00  0.00000000000E+00
  0.00000000000E+00  0.00000000000E+00  0.00000000000E+00  0.00000000000E+00
  0.00000000000E+00
    <PP_QFCOEF>
  0.00000000000E+00  0.00000000000E+00  0.00000000000E+00  0.00000000000E+00
  0.00000000000E+00  0.00000000000E+00  0.00000000000E+00  0.00000000000E+00
 -4.99655806919E+00  4.65326471145E+01 -1.11121584090E+02 -1.01103602503E+01
  4.79423545237E+02 -8.79703423713E+02  6.77187898187E+02 -1.97412593768E+02
  0.00000000000E+00  0.00000000000E+00  0.00000000000E+00  0.00000000000E+00
  0.00000000000E+00  0.00000000000E+00  0.00000000000E+00  0.00000000000E+00
    </PP_QFCOEF>
    1    4    1        i  j  (l(j))
  0.00000000000E+00    Q_int
  0.00000000000E+00 -4.09485190109E-16 -3.36059639110E-15 -1.16361548767E-14
 -2.82993361964E-14 -5.67137045967E-14 -1.00564491841E-13 -1.63881192432E-13
 -2.51061551247E-13 -3.66897023810E-13 -5.16599793892E-13 -7.05831437792E-13
 -9.40733329652E-13 -1.22795888730E-12 -1.57470776367E-12 -1.98876209466E-12
 -2.47852492028E-12 -3.05306090253E-12 -3.72213947011E-12 -4.49628052735E-12
 -5.38680287209E-12 -6.40587547536E-12 -7.56657178398E-12 -8.88292721618E-12
 -1.03700000292E-11 -1.20439357484E-11 -1.39220353568E-11 -1.60228274555E-11
 -1.83661446169E-11 -2.09732041641E-11 -2.38666936235E-11 -2.70708611101E-11
 -3.06116109193E-11 -3.45166046154E-11 -3.88153679193E-11 -4.35394037192E-11
 -4.87223115396E-11 -5.43999138284E-11 -6.06103894367E-11 -6.73944146874E-11
 -7.47953124518E-11 -8.28592096735E-11 -9.16352038049E-11 -1.01175538644E-10
 -1.11535790089E-10 -1.22775062351E-10 -1.34956195205E-10 -1.48145982870E-10
 -1.62415405166E-10 -1.77839871613E-10 -1.94499479175E-10 -2.12479284404E-10
 -2.31869590752E-10 -2.52766251887E-10 -2.75270991889E-10 -2.99491743224E-10
 -3.25543003486E-10 -3.53546211896E-10 -3.83630146664E-10 -4.15931344314E-10
 -4.50594542177E-10 -4.87773145302E-10 -5.27629719106E-10 -5.70336509153E-10
 -6.16075989526E-10 -6.65041441343E-10 -7.17437563025E-10 -7.73481114053E-10
 -8.33401593996E-10 -8.97441958719E-10 -9.65859375772E-10 -1.03892602107E-09
 -1.11692991906E-09 -1.20017582878E-09 -1.28898617816E-09 -1.38370204925E-09
 -1.48468421711E-09 -1.59231424515E-09 -1.70699564003E-09 -1.82915506928E-09
 -1.95924364499E-09 -2.09773827715E-09 -2.24514310025E-09 -2.40199097727E-09
 -2.56884508494E-09 -2.74630058477E-09 -2.93498638448E-09 -3.13556699446E-09
 -3.34874448450E-09 -3.57526054608E-09 -3.81589866588E-09 -4.07148641632E-09
 -4.34289786956E-09 -4.63105614136E-09 -4.93693607181E-09 -5.26156705021E-09
 -5.60603599171E-09 -5.97149047381E-09 -6.35914204133E-09 -6.77026968858E-09
 -7.20622352835E-09 -7.66842865752E-09 -8.15838922987E-09 -8.67769274686E-09
 -9.22801457817E-09 -9.81112272416E-09 -1.04288828329E-08 -1.10832634855E-08
 -1.17763417638E-08 -1.25103091156E-08 -1.32874775328E-08 -1.41102860594E-08
 -1.49813076470E-08 -1.59032563752E-08 -1.68789950576E-08 -1.79115432529E-08
 -1.90040857027E-08 -2.01599812187E-08 -2.13827720428E-08 -2.26761937059E-08
 -2.40441854106E-08 -2.54909009662E-08 -2.70207203053E-08 -2.86382616125E-08
 -3.03483940970E-08 -3.21562514444E-08 -3.40672459823E-08 -3.60870835981E-08
 -3.82217794486E-08 -4.04776745029E-08 -4.28614529629E-08 -4.53801606076E-08
 -4.80412241103E-08 -5.08524713789E-08 -5.38221529745E-08 -5.69589646651E-08
 -6.02720711729E-08 -6.37711311801E-08 -6.74663236579E-08 -7.13683755891E-08
 -7.54885911582E-08 -7.98388824853E-08 -8.44318019865E-08 -8.92805764449E-08
 -9.43991428836E-08 -9.98021863352E-08 -1.05505179608E-07 -1.11524425152E-07
 -1.17877099141E-07 -1.24581297879E-07 -1.31656086659E-07 -1.39121551208E-07
 -1.46998851836E-07 -1.55310280460E-07 -1.64079320622E-07 -1.73330710689E-07
 -1.83090510380E-07 -1.93386170805E-07 -2.04246608203E-07 -2.15702281562E-07
 -2.27785274348E-07 -2.40529380526E-07 -2.53970195135E-07 -2.68145209627E-07
 -2.83093912243E-07 -2.98857893671E-07 -3.15480958282E-07 -3.33009241231E-07
 -3.51491331721E-07 -3.70978402775E-07 -3.91524347840E-07 -4.13185924597E-07
 -4.36022906342E-07 -4.60098241349E-07 -4.85478220635E-07 -5.12232654549E-07
 -5.40435058689E-07 -5.70162849592E-07 -6.01497550749E-07 -6.34525009470E-07
 -6.69335625175E-07 -7.06024589709E-07 -7.44692140329E-07 -7.85443826005E-07
 -8.28390787766E-07 -8.73650053809E-07 -9.21344850158E-07 -9.71604927692E-07
 -1.02456690641E-06 -1.08037463783E-06 -1.13917958649E-06 -1.20114123155E-06
 -1.26642748959E-06 -1.33521515962E-06 -1.40769039164E-06 -1.48404917982E-06
 -1.56449788176E-06 -1.64925376505E-06 -1.73854558270E-06 -1.83261417892E-06
 -1.93171312684E-06 -2.03610939983E-06 -2.14608407835E-06 -2.26193309397E-06
 -2.38396801278E-06 -2.51251686001E-06 -2.64792498835E-06 -2.79055599201E-06
 -2.94079266907E-06 -3.09903803471E-06 -3.26571638795E-06 -3.44127443480E-06
 -3.62618247072E-06 -3.82093562564E-06 -4.02605517491E-06 -4.24208991945E-06
 -4.46961763908E-06 -4.70924662270E-06 -4.96161727958E-06 -5.22740383588E-06
 -5.50731612124E-06 -5.80210144988E-06 -6.11254660166E-06 -6.43947990803E-06
 -6.78377344887E-06 -7.14634536579E-06 -7.52816229849E-06 -7.93024195039E-06
 -8.35365579086E-06 -8.79953190098E-06 -9.26905797095E-06 -9.76348445691E-06
 -1.02841279061E-05 -1.08323744590E-05 -1.14096835387E-05 -1.20175917368E-05
 -1.26577169066E-05 -1.33317624760E-05 -1.40415219893E-05 -1.47888838942E-05
 -1.55758365828E-05 -1.64044737047E-05 -1.72769997637E-05 -1.81957360154E-05
 -1.91631266814E-05 -2.01817454976E-05 -2.12543026148E-05 -2.23836518705E-05
 -2.35727984536E-05 -2.48249069811E-05 -2.61433100123E-05 -2.75315170224E-05
 -2.89932238622E-05 -3.05323227292E-05 -3.21529126809E-05 -3.38593107173E-05
 -3.56560634666E-05 -3.75479595067E-05 -3.95400423575E-05 -4.16376241821E-05
 -4.38463002369E-05 -4.61719641109E-05 -4.86208238007E-05 -5.11994186660E-05
 -5.39146373175E-05 -5.67737364874E-05 -5.97843609404E-05 -6.29545644830E-05
 -6.62928321329E-05 -6.98081035169E-05 -7.35097975647E-05 -7.74078385749E-05
 -8.15126837308E-05 -8.58353521500E-05 -9.03874555558E-05 -9.51812306646E-05
 -1.00229573388E-04 -1.05546074958E-04 -1.11145060079E-04 -1.17041627240E-04
 -1.23251691297E-04 -1.29792028471E-04 -1.36680323894E-04 -1.43935221871E-04
 -1.51576378989E-04 -1.59624520279E-04 -1.68101498581E-04 -1.77030357321E-04
 -1.86435396904E-04 -1.96342244928E-04 -2.06777930467E-04 -2.17770962653E-04
 -2.29351413834E-04 -2.41551007567E-04 -2.54403211756E-04 -2.67943337254E-04
 -2.82208642243E-04 -2.97238442769E-04 -3.13074229805E-04 -3.29759793246E-04
 -3.47341353263E-04 -3.65867699485E-04 -3.85390338493E-04 -4.05963650139E-04
 -4.27645053266E-04 -4.50495181397E-04 -4.74578069048E-04 -4.99961349315E-04
 -5.26716463472E-04 -5.54918883342E-04 -5.84648347240E-04 -6.15989110389E-04
 -6.49030210710E-04 -6.83865750993E-04 -7.20595198503E-04 -7.59323703147E-04
 -8.00162435403E-04 -8.43228945306E-04 -8.88647543842E-04 -9.36549708227E-04
 -9.87074512627E-04 -1.04036908597E-03 -1.09658909866E-03 -1.15589927998E-03
 -1.21847396839E-03 -1.28449769667E-03 -1.35416581430E-03 -1.42768514957E-03
 -1.50527471383E-03 -1.58716645096E-03 -1.67360603466E-03 -1.76485371699E-03
 -1.86118523135E-03 -1.96289275351E-03 -2.07028592445E-03 -2.18369293907E-03
 -2.30346170494E-03 -2.42996107582E-03 -2.56358216444E-03 -2.70473974001E-03
 -2.85387371547E-03 -3.01145073054E-03 -3.17796583630E-03 -3.35394428781E-03
 -3.53994345155E-03 -3.73655483453E-03 -3.94440624266E-03 -4.16416407615E-03
 -4.39653577006E-03 -4.64227238853E-03 -4.90217138170E-03 -5.17707951438E-03
 -5.46789597630E-03 -5.77557568373E-03 -6.10113278276E-03 -6.44564436473E-03
 -6.81025440452E-03 -7.19617793263E-03 -7.60470545192E-03 -8.03720761015E-03
 -8.49514013906E-03 -8.98004907069E-03 -9.49357624126E-03 -1.00374650923E-02
 -1.06135667782E-02 -1.12238465876E-02 -1.18703906860E-02 -1.25554131848E-02
 -1.32812635386E-02 -1.40504342733E-02 -1.48655690413E-02 -1.57294709993E-02
 -1.66451114976E-02 -1.76156390681E-02 -1.86443886885E-02 -1.97348912981E-02
 -2.08908835289E-02 -2.21163176096E-02 -2.34153713883E-02 -2.47924584102E-02
 -2.62522379704E-02 -2.77996250499E-02 -2.94398000238E-02 -3.11782180137E-02
 -3.30206177324E-02 -3.49730296479E-02 -3.70417832645E-02 -3.92335132915E-02
 -4.15551644360E-02 -4.40139945216E-02 -4.66175755947E-02 -4.93737926379E-02
 -5.22908394656E-02 -5.53772113244E-02 -5.86416936718E-02 -6.20933465482E-02
 -6.57414839012E-02 -6.95956471589E-02 -7.36655722900E-02 -7.79611495236E-02
 -8.24923748442E-02 -8.72692923176E-02 -9.23019262512E-02 -9.76002021482E-02
 -1.03173855379E-01 -1.09032326472E-01 -1.15184641933E-01 -1.21639279513E-01
 -1.28404016897E-01 -1.35485762903E-01 -1.42890370368E-01 -1.50622430120E-01
 -1.58685045677E-01 -1.67079588622E-01 -1.75805435007E-01 -1.84859683655E-01
 -1.94236857794E-01 -2.03928592184E-01 -2.13923308725E-01 -2.24205884487E-01
 -2.34757317158E-01 -2.45554394142E-01 -2.56569372801E-01 -2.67769680759E-01
 -2.79117646604E-01 -2.90570272777E-01 -3.02079063820E-01 -3.13589924343E-01
 -3.25043142042E-01 -3.36373471605E-01 -3.47510335247E-01 -3.58378154763E-01
 -3.68896828008E-01 -3.78982359509E-01 -3.88547650055E-01 -3.97503443425E-01
 -4.05759419626E-01 -4.13225412967E-01 -4.19812719939E-01 -4.25435446465E-01
 -4.30011827043E-01 -4.33465430710E-01 -4.35726152091E-01 -4.36730872604E-01
 -4.36423670487E-01 -4.34755463524E-01 -4.31682991148E-01 -4.27167090704E-01
 -4.21170304841E-01 -4.13653982975E-01 -4.04575218481E-01 -3.93884200849E-01
 -3.81522857084E-01 -3.67425993364E-01 -3.51526484595E-01 -3.33766309841E-01
 -3.14115237446E-01 -2.92598452005E-01 -2.69332934742E-01 -2.44569234894E-01
 -2.18729266180E-01 -1.92420178093E-01 -1.66386526878E-01 -1.41336416304E-01
 -1.17677094584E-01 -9.56703152353E-02 -7.55632203782E-02 -5.75849198706E-02
 -4.19337163547E-02 -2.87602392197E-02 -1.81467589009E-02 -1.00839949532E-02
 -4.44828791373E-03 -9.84135574305E-04  7.00270867569E-04  1.11404534707E-03
  8.28446620545E-04  3.72899386879E-04  8.14217662408E-05  2.22362883892E-06
  0.00000000000E+00  0.00000000000E+00  0.00000000000E+00  0.00000000000E+00
  0.00000000000E+00  0.00000000000E+00  0.00000000000E+00  0.00000000000E+00
  0.00000000000E+00  0.00000000000E+00  0.00000000000E+00  0.00000000000E+00
  0.00000000000E+00  0.00000000000E+00  0.00000000000E+00  0.00000000000E+00
  0.00000000000E+00  0.00000000000E+00  0.00000000000E+00  0.00000000000E+00
  0.00000000000E+00  0.00000000000E+00  0.00000000000E+00  0.00000000000E+00
  0.00000000000E+00  0.00000000000E+00  0.00000000000E+00  0.00000000000E+00
  0.00000000000E+00  0.00000000000E+00  0.00000000000E+00  0.00000000000E+00
  0.00000000000E+00  0.00000000000E+00  0.00000000000E+00  0.00000000000E+00
  0.00000000000E+00  0.00000000000E+00  0.00000000000E+00  0.00000000000E+00
  0.00000000000E+00  0.00000000000E+00  0.00000000000E+00  0.00000000000E+00
  0.00000000000E+00  0.00000000000E+00  0.00000000000E+00  0.00000000000E+00
  0.00000000000E+00  0.00000000000E+00  0.00000000000E+00  0.00000000000E+00
  0.00000000000E+00  0.00000000000E+00  0.00000000000E+00  0.00000000000E+00
  0.00000000000E+00  0.00000000000E+00  0.00000000000E+00  0.00000000000E+00
  0.00000000000E+00  0.00000000000E+00  0.00000000000E+00  0.00000000000E+00
  0.00000000000E+00  0.00000000000E+00  0.00000000000E+00  0.00000000000E+00
  0.00000000000E+00  0.00000000000E+00  0.00000000000E+00  0.00000000000E+00
  0.00000000000E+00  0.00000000000E+00  0.00000000000E+00  0.00000000000E+00
  0.00000000000E+00  0.00000000000E+00  0.00000000000E+00  0.00000000000E+00
  0.00000000000E+00  0.00000000000E+00  0.00000000000E+00  0.00000000000E+00
  0.00000000000E+00  0.00000000000E+00  0.00000000000E+00  0.00000000000E+00
  0.00000000000E+00  0.00000000000E+00  0.00000000000E+00  0.00000000000E+00
  0.00000000000E+00  0.00000000000E+00  0.00000000000E+00  0.00000000000E+00
  0.00000000000E+00  0.00000000000E+00  0.00000000000E+00  0.00000000000E+00
  0.00000000000E+00  0.00000000000E+00  0.00000000000E+00  0.00000000000E+00
  0.00000000000E+00  0.00000000000E+00  0.00000000000E+00  0.00000000000E+00
  0.00000000000E+00  0.00000000000E+00  0.00000000000E+00  0.00000000000E+00
  0.00000000000E+00  0.00000000000E+00  0.00000000000E+00  0.00000000000E+00
  0.00000000000E+00  0.00000000000E+00  0.00000000000E+00  0.00000000000E+00
  0.00000000000E+00  0.00000000000E+00  0.00000000000E+00  0.00000000000E+00
  0.00000000000E+00  0.00000000000E+00  0.00000000000E+00  0.00000000000E+00
  0.00000000000E+00  0.00000000000E+00  0.00000000000E+00  0.00000000000E+00
  0.00000000000E+00  0.00000000000E+00  0.00000000000E+00  0.00000000000E+00
  0.00000000000E+00  0.00000000000E+00  0.00000000000E+00  0.00000000000E+00
  0.00000000000E+00  0.00000000000E+00  0.00000000000E+00  0.00000000000E+00
  0.00000000000E+00  0.00000000000E+00  0.00000000000E+00  0.00000000000E+00
  0.00000000000E+00  0.00000000000E+00  0.00000000000E+00  0.00000000000E+00
  0.00000000000E+00  0.00000000000E+00  0.00000000000E+00  0.00000000000E+00
  0.00000000000E+00  0.00000000000E+00  0.00000000000E+00  0.00000000000E+00
  0.00000000000E+00  0.00000000000E+00  0.00000000000E+00  0.00000000000E+00
  0.00000000000E+00  0.00000000000E+00  0.00000000000E+00  0.00000000000E+00
  0.00000000000E+00  0.00000000000E+00  0.00000000000E+00  0.00000000000E+00
  0.00000000000E+00  0.00000000000E+00  0.00000000000E+00  0.00000000000E+00
  0.00000000000E+00  0.00000000000E+00  0.00000000000E+00  0.00000000000E+00
  0.00000000000E+00  0.00000000000E+00  0.00000000000E+00  0.00000000000E+00
  0.00000000000E+00  0.00000000000E+00  0.00000000000E+00  0.00000000000E+00
  0.00000000000E+00  0.00000000000E+00  0.00000000000E+00  0.00000000000E+00
  0.00000000000E+00  0.00000000000E+00  0.00000000000E+00  0.00000000000E+00
  0.00000000000E+00  0.00000000000E+00  0.00000000000E+00  0.00000000000E+00
  0.00000000000E+00  0.00000000000E+00  0.00000000000E+00  0.00000000000E+00
  0.00000000000E+00  0.00000000000E+00  0.00000000000E+00  0.00000000000E+00
  0.00000000000E+00  0.00000000000E+00  0.00000000000E+00  0.00000000000E+00
  0.00000000000E+00  0.00000000000E+00  0.00000000000E+00  0.00000000000E+00
  0.00000000000E+00  0.00000000000E+00  0.00000000000E+00  0.00000000000E+00
  0.00000000000E+00  0.00000000000E+00  0.00000000000E+00  0.00000000000E+00
  0.00000000000E+00  0.00000000000E+00  0.00000000000E+00  0.00000000000E+00
  0.00000000000E+00  0.00000000000E+00  0.00000000000E+00  0.00000000000E+00
  0.00000000000E+00  0.00000000000E+00  0.00000000000E+00  0.00000000000E+00
  0.00000000000E+00  0.00000000000E+00  0.00000000000E+00  0.00000000000E+00
  0.00000000000E+00  0.00000000000E+00  0.00000000000E+00  0.00000000000E+00
  0.00000000000E+00  0.00000000000E+00  0.00000000000E+00  0.00000000000E+00
  0.00000000000E+00
    <PP_QFCOEF>
  0.00000000000E+00  0.00000000000E+00  0.00000000000E+00  0.00000000000E+00
  0.00000000000E+00  0.00000000000E+00  0.00000000000E+00  0.00000000000E+00
 -1.84642659995E+00 -1.38286591177E+01  4.46291085165E+01  7.06496288275E+01
 -4.67172815637E+02  7.93223347408E+02 -5.98649872228E+02  1.73156268379E+02
  0.00000000000E+00  0.00000000000E+00  0.00000000000E+00  0.00000000000E+00
  0.00000000000E+00  0.00000000000E+00  0.00000000000E+00  0.00000000000E+00
    </PP_QFCOEF>
    2    2    0        i  j  (l(j))
 -2.14123979369E-01    Q_int
  0.00000000000E+00 -4.58245878209E-10 -1.86444970191E-09 -4.26723042633E-09
 -7.71715572411E-09 -1.22668138312E-08 -1.79708879494E-08 -2.48862332954E-08
 -3.30719568887E-08 -4.25895001736E-08 -5.35027245762E-08 -6.58780000968E-08
 -7.97842970456E-08 -9.52932810308E-08 -1.12479411313E-07 -1.31420042642E-07
 -1.52195530702E-07 -1.74889341287E-07 -1.99588163335E-07 -2.26382025961E-07
 -2.55364419632E-07 -2.86632421607E-07 -3.20286825825E-07 -3.56432277364E-07
 -3.95177411647E-07 -4.36634998562E-07 -4.80922091657E-07 -5.28160182596E-07
 -5.78475361054E-07 -6.31998480245E-07 -6.88865328268E-07 -7.49216805500E-07
 -8.13199108205E-07 -8.80963918622E-07 -9.52668601717E-07 -1.02847640886E-06
 -1.10855668865E-06 -1.19308510515E-06 -1.28224386377E-06 -1.37622194510E-06
 -1.47521534690E-06 -1.57942733467E-06 -1.68906870087E-06 -1.80435803336E-06
 -1.92552199315E-06 -2.05279560193E-06 -2.18642253967E-06 -2.32665545260E-06
 -2.47375627201E-06 -2.62799654419E-06 -2.78965777193E-06 -2.95903176790E-06
 -3.13642102050E-06 -3.32213907239E-06 -3.51651091231E-06 -3.71987338055E-06
 -3.93257558865E-06 -4.15497935369E-06 -4.38745964777E-06 -4.63040506317E-06
 -4.88421829381E-06 -5.14931663339E-06 -5.42613249098E-06 -5.71511392465E-06
 -6.01672519356E-06 -6.33144732947E-06 -6.65977872799E-06 -7.00223576062E-06
 -7.35935340797E-06 -7.73168591512E-06 -8.11980746977E-06 -8.52431290405E-06
 -8.94581842067E-06 -9.38496234450E-06 -9.84240590013E-06 -1.03188340167E-05
 -1.08149561604E-05 -1.13315071965E-05 -1.18692482805E-05 -1.24289677814E-05
 -1.30114822360E-05 -1.36176373367E-05 -1.42483089544E-05 -1.49044041957E-05
 -1.55868624977E-05 -1.62966567605E-05 -1.70347945193E-05 -1.78023191569E-05
 -1.86003111582E-05 -1.94298894092E-05 -2.02922125396E-05 -2.11884803132E-05
 -2.21199350662E-05 -2.30878631954E-05 -2.40935966977E-05 -2.51385147637E-05
 -2.62240454260E-05 -2.73516672647E-05 -2.85229111728E-05 -2.97393621817E-05
 -3.10026613506E-05 -3.23145077215E-05 -3.36766603418E-05 -3.50909403568E-05
 -3.65592331750E-05 -3.80834907083E-05 -3.96657336898E-05 -4.13080540722E-05
 -4.30126175084E-05 -4.47816659191E-05 -4.66175201487E-05 -4.85225827131E-05
 -5.04993406430E-05 -5.25503684250E-05 -5.46783310456E-05 -5.68859871389E-05
 -5.91761922450E-05 -6.15519021798E-05 -6.40161765219E-05 -6.65721822202E-05
 -6.92231973260E-05 -7.19726148544E-05 -7.48239467789E-05 -7.77808281645E-05
 -8.08470214432E-05 -8.40264208379E-05 -8.73230569386E-05 -9.07411014369E-05
 -9.42848720243E-05 -9.79588374593E-05 -1.01767622810E-04 -1.05716014878E-04
 -1.09808967807E-04 -1.14051608890E-04 -1.18449244574E-04 -1.23007366668E-04
 -1.27731658774E-04 -1.32628002935E-04 -1.37702486510E-04 -1.42961409289E-04
 -1.48411290857E-04 -1.54058878205E-04 -1.59911153605E-04 -1.65975342765E-04
 -1.72258923250E-04 -1.78769633208E-04 -1.85515480387E-04 -1.92504751466E-04
 -1.99746021709E-04 -2.07248164950E-04 -2.15020363919E-04 -2.23072120929E-04
 -2.31413268926E-04 -2.40053982926E-04 -2.49004791835E-04 -2.58276590685E-04
 -2.67880653289E-04 -2.77828645326E-04 -2.88132637884E-04 -2.98805121459E-04
 -3.09859020447E-04 -3.21307708122E-04 -3.33165022135E-04 -3.45445280547E-04
 -3.58163298406E-04 -3.71334404897E-04 -3.84974461085E-04 -3.99099878254E-04
 -4.13727636889E-04 -4.28875306302E-04 -4.44561064927E-04 -4.60803721322E-04
 -4.77622735876E-04 -4.95038243274E-04 -5.13071075716E-04 -5.31742786945E-04
 -5.51075677088E-04 -5.71092818349E-04 -5.91818081578E-04 -6.13276163754E-04
 -6.35492616402E-04 -6.58493874979E-04 -6.82307289264E-04 -7.06961154792E-04
 -7.32484745347E-04 -7.58908346573E-04 -7.86263290724E-04 -8.14581992599E-04
 -8.43897986703E-04 -8.74245965664E-04 -9.05661819966E-04 -9.38182679024E-04
 -9.71846953657E-04 -1.00669438000E-03 -1.04276606492E-03 -1.08010453292E-03
 -1.11875377472E-03 -1.15875929741E-03 -1.20016817629E-03 -1.24302910855E-03
 -1.28739246867E-03 -1.33331036570E-03 -1.38083670257E-03 -1.43002723723E-03
 -1.48093964602E-03 -1.53363358904E-03 -1.58817077778E-03 -1.64461504503E-03
 -1.70303241707E-03 -1.76349118831E-03 -1.82606199850E-03 -1.89081791237E-03
 -1.95783450206E-03 -2.02718993222E-03 -2.09896504799E-03 -2.17324346587E-03
 -2.25011166760E-03 -2.32965909722E-03 -2.41197826125E-03 -2.49716483224E-03
 -2.58531775572E-03 -2.67653936067E-03 -2.77093547363E-03 -2.86861553655E-03
 -2.96969272848E-03 -3.07428409130E-03 -3.18251065950E-03 -3.29449759416E-03
 -3.41037432138E-03 -3.53027467512E-03 -3.65433704466E-03 -3.78270452688E-03
 -3.91552508335E-03 -4.05295170256E-03 -4.19514256726E-03 -4.34226122721E-03
 -4.49447677734E-03 -4.65196404169E-03 -4.81490376301E-03 -4.98348279850E-03
 -5.15789432154E-03 -5.33833802985E-03 -5.52502036010E-03 -5.71815470915E-03
 -5.91796166217E-03 -6.12466922775E-03 -6.33851308029E-03 -6.55973680964E-03
 -6.78859217846E-03 -7.02533938727E-03 -7.27024734746E-03 -7.52359396250E-03
 -7.78566641740E-03 -8.05676147679E-03 -8.33718579174E-03 -8.62725621537E-03
 -8.92730012778E-03 -9.23765577008E-03 -9.55867258808E-03 -9.89071158560E-03
 -1.02341456876E-02 -1.05893601135E-02 -1.09567527604E-02 -1.13367345975E-02
 -1.17297300696E-02 -1.21361775132E-02 -1.25565295818E-02 -1.29912536832E-02
 -1.34408324275E-02 -1.39057640865E-02 -1.43865630644E-02 -1.48837603797E-02
 -1.53979041591E-02 -1.59295601425E-02 -1.64793121996E-02 -1.70477628580E-02
 -1.76355338431E-02 -1.82432666293E-02 -1.88716230024E-02 -1.95212856333E-02
 -2.01929586633E-02 -2.08873682992E-02 -2.16052634202E-02 -2.23474161941E-02
 -2.31146227040E-02 -2.39077035846E-02 -2.47275046669E-02 -2.55748976323E-02
 -2.64507806737E-02 -2.73560791644E-02 -2.82917463328E-02 -2.92587639427E-02
 -3.02581429787E-02 -3.12909243338E-02 -3.23581794999E-02 -3.34610112590E-02
 -3.46005543731E-02 -3.57779762727E-02 -3.69944777398E-02 -3.82512935862E-02
 -3.95496933221E-02 -4.08909818151E-02 -4.22764999357E-02 -4.37076251860E-02
 -4.51857723107E-02 -4.67123938850E-02 -4.82889808767E-02 -4.99170631786E-02
 -5.15982101075E-02 -5.33340308645E-02 -5.51261749522E-02 -5.69763325439E-02
 -5.88862347985E-02 -6.08576541157E-02 -6.28924043252E-02 -6.49923408016E-02
 -6.71593605001E-02 -6.93954019023E-02 -7.17024448655E-02 -7.40825103660E-02
 -7.65376601257E-02 -7.90699961136E-02 -8.16816599090E-02 -8.43748319164E-02
 -8.71517304185E-02 -9.00146104549E-02 -9.29657625111E-02 -9.60075110043E-02
 -9.91422125492E-02 -1.02372253987E-01 -1.05700050161E-01 -1.09128041418E-01
 -1.12658690814E-01 -1.16294481013E-01 -1.20037910846E-01 -1.23891491504E-01
 -1.27857742362E-01 -1.31939186377E-01 -1.36138345068E-01 -1.40457733013E-01
 -1.44899851871E-01 -1.49467183865E-01 -1.54162184718E-01 -1.58987276002E-01
 -1.63944836855E-01 -1.69037195050E-01 -1.74266617362E-01 -1.79635299208E-01
 -1.85145353513E-01 -1.90798798770E-01 -1.96597546241E-01 -2.02543386278E-01
 -2.08637973705E-01 -2.14882812228E-01 -2.21279237830E-01 -2.27828401111E-01
 -2.34531248526E-01 -2.41388502497E-01 -2.48400640340E-01 -2.55567871987E-01
 -2.62890116458E-01 -2.70366977067E-01 -2.77997715309E-01 -2.85781223435E-01
 -2.93715995672E-01 -3.01800098085E-01 -3.10031137084E-01 -3.18406226563E-01
 -3.26921953691E-01 -3.35574343380E-01 -3.44358821460E-01 -3.53270176600E-01
 -3.62302521063E-01 -3.71449250338E-01 -3.80703001777E-01 -3.90055612342E-01
 -3.99498075596E-01 -4.09020498122E-01 -4.18612055543E-01 -4.28260948379E-01
 -4.37954357986E-01 -4.47678402880E-01 -4.57418095753E-01 -4.67157301572E-01
 -4.76878697157E-01 -4.86563732693E-01 -4.96192595698E-01 -5.05744177990E-01
 -5.15196046271E-01 -5.24524416990E-01 -5.33704136226E-01 -5.42708665351E-01
 -5.51510073351E-01 -5.60079036688E-01 -5.68384847678E-01 -5.76395432429E-01
 -5.84077379404E-01 -5.91395979764E-01 -5.98315280681E-01 -6.04798152849E-01
 -6.10806373475E-01 -6.16300726027E-01 -6.21241118069E-01 -6.25586718466E-01
 -6.29296115269E-01 -6.32327495498E-01 -6.34638848034E-01 -6.36188190678E-01
 -6.36933822376E-01 -6.36834601386E-01 -6.35850250027E-01 -6.33941686369E-01
 -6.31071382954E-01 -6.27203752304E-01 -6.22305558579E-01 -6.16346354299E-01
 -6.09298940552E-01 -6.01139848524E-01 -5.91849839587E-01 -5.81414420467E-01
 -5.69824369301E-01 -5.57076267561E-01 -5.43173032019E-01 -5.28124439998E-01
 -5.11947640304E-01 -4.94667641261E-01 -4.76317766399E-01 -4.56940067454E-01
 -4.36585683502E-01 -4.15315134329E-01 -3.93198535494E-01 -3.70315722067E-01
 -3.46756267763E-01 -3.22619386078E-01 -2.98013700302E-01 -2.73056869708E-01
 -2.47875060119E-01 -2.22602248189E-01 -1.97379350350E-01 -1.72353169285E-01
 -1.47675153190E-01 -1.23499965762E-01 -9.99838679570E-02 -7.72829159661E-02
 -5.55509835413E-02 -3.49376208338E-02 -1.55857661695E-02  2.37066813685E-03
  1.88093096442E-02  3.36219070618E-02  4.67169394620E-02  5.80222048246E-02
  6.74873274019E-02  7.50861075098E-02  8.08186161165E-02  8.47129085883E-02
  8.68261960207E-02  8.72452683326E-02  8.60859127421E-02  8.34910197027E-02
  7.96270286770E-02  7.46783623170E-02  6.88395729475E-02  6.23057723436E-02
  5.52632962901E-02  4.79068166212E-02  4.04433609458E-02  3.30899037914E-02
  2.60683498918E-02  1.95975578089E-02  1.38814422260E-02  9.09232348620E-03
  5.34931500126E-03  2.69291709835E-03  1.05982886791E-03  2.67060736829E-04
  2.33207445004E-05  2.72582372215E-07  0.00000000000E+00  0.00000000000E+00
  0.00000000000E+00  0.00000000000E+00  0.00000000000E+00  0.00000000000E+00
  0.00000000000E+00  0.00000000000E+00  0.00000000000E+00  0.00000000000E+00
  0.00000000000E+00  0.00000000000E+00  0.00000000000E+00  0.00000000000E+00
  0.00000000000E+00  0.00000000000E+00  0.00000000000E+00  0.00000000000E+00
  0.00000000000E+00  0.00000000000E+00  0.00000000000E+00  0.00000000000E+00
  0.00000000000E+00  0.00000000000E+00  0.00000000000E+00  0.00000000000E+00
  0.00000000000E+00  0.00000000000E+00  0.00000000000E+00  0.00000000000E+00
  0.00000000000E+00  0.00000000000E+00  0.00000000000E+00  0.00000000000E+00
  0.00000000000E+00  0.00000000000E+00  0.00000000000E+00  0.00000000000E+00
  0.00000000000E+00  0.00000000000E+00  0.00000000000E+00  0.00000000000E+00
  0.00000000000E+00  0.00000000000E+00  0.00000000000E+00  0.00000000000E+00
  0.00000000000E+00  0.00000000000E+00  0.00000000000E+00  0.00000000000E+00
  0.00000000000E+00  0.00000000000E+00  0.00000000000E+00  0.00000000000E+00
  0.00000000000E+00  0.00000000000E+00  0.00000000000E+00  0.00000000000E+00
  0.00000000000E+00  0.00000000000E+00  0.00000000000E+00  0.00000000000E+00
  0.00000000000E+00  0.00000000000E+00  0.00000000000E+00  0.00000000000E+00
  0.00000000000E+00  0.00000000000E+00  0.00000000000E+00  0.00000000000E+00
  0.00000000000E+00  0.00000000000E+00  0.00000000000E+00  0.00000000000E+00
  0.00000000000E+00  0.00000000000E+00  0.00000000000E+00  0.00000000000E+00
  0.00000000000E+00  0.00000000000E+00  0.00000000000E+00  0.00000000000E+00
  0.00000000000E+00  0.00000000000E+00  0.00000000000E+00  0.00000000000E+00
  0.00000000000E+00  0.00000000000E+00  0.00000000000E+00  0.00000000000E+00
  0.00000000000E+00  0.00000000000E+00  0.00000000000E+00  0.00000000000E+00
  0.00000000000E+00  0.00000000000E+00  0.00000000000E+00  0.00000000000E+00
  0.00000000000E+00  0.00000000000E+00  0.00000000000E+00  0.00000000000E+00
  0.00000000000E+00  0.00000000000E+00  0.00000000000E+00  0.00000000000E+00
  0.00000000000E+00  0.00000000000E+00  0.00000000000E+00  0.00000000000E+00
  0.00000000000E+00  0.00000000000E+00  0.00000000000E+00  0.00000000000E+00
  0.00000000000E+00  0.00000000000E+00  0.00000000000E+00  0.00000000000E+00
  0.00000000000E+00  0.00000000000E+00  0.00000000000E+00  0.00000000000E+00
  0.00000000000E+00  0.00000000000E+00  0.00000000000E+00  0.00000000000E+00
  0.00000000000E+00  0.00000000000E+00  0.00000000000E+00  0.00000000000E+00
  0.00000000000E+00  0.00000000000E+00  0.00000000000E+00  0.00000000000E+00
  0.00000000000E+00  0.00000000000E+00  0.00000000000E+00  0.00000000000E+00
  0.00000000000E+00  0.00000000000E+00  0.00000000000E+00  0.00000000000E+00
  0.00000000000E+00  0.00000000000E+00  0.00000000000E+00  0.00000000000E+00
  0.00000000000E+00  0.00000000000E+00  0.00000000000E+00  0.00000000000E+00
  0.00000000000E+00  0.00000000000E+00  0.00000000000E+00  0.00000000000E+00
  0.00000000000E+00  0.00000000000E+00  0.00000000000E+00  0.00000000000E+00
  0.00000000000E+00  0.00000000000E+00  0.00000000000E+00  0.00000000000E+00
  0.00000000000E+00  0.00000000000E+00  0.00000000000E+00  0.00000000000E+00
  0.00000000000E+00  0.00000000000E+00  0.00000000000E+00  0.00000000000E+00
  0.00000000000E+00  0.00000000000E+00  0.00000000000E+00  0.00000000000E+00
  0.00000000000E+00  0.00000000000E+00  0.00000000000E+00  0.00000000000E+00
  0.00000000000E+00  0.00000000000E+00  0.00000000000E+00  0.00000000000E+00
  0.00000000000E+00  0.00000000000E+00  0.00000000000E+00  0.00000000000E+00
  0.00000000000E+00  0.00000000000E+00  0.00000000000E+00  0.00000000000E+00
  0.00000000000E+00  0.00000000000E+00  0.00000000000E+00  0.00000000000E+00
  0.00000000000E+00  0.00000000000E+00  0.00000000000E+00  0.00000000000E+00
  0.00000000000E+00  0.00000000000E+00  0.00000000000E+00  0.00000000000E+00
  0.00000000000E+00  0.00000000000E+00  0.00000000000E+00  0.00000000000E+00
  0.00000000000E+00  0.00000000000E+00  0.00000000000E+00  0.00000000000E+00
  0.00000000000E+00  0.00000000000E+00  0.00000000000E+00  0.00000000000E+00
  0.00000000000E+00  0.00000000000E+00  0.00000000000E+00  0.00000000000E+00
  0.00000000000E+00  0.00000000000E+00  0.00000000000E+00  0.00000000000E+00
  0.00000000000E+00  0.00000000000E+00  0.00000000000E+00  0.00000000000E+00
  0.00000000000E+00  0.00000000000E+00  0.00000000000E+00  0.00000000000E+00
  0.00000000000E+00  0.00000000000E+00  0.00000000000E+00  0.00000000000E+00
  0.00000000000E+00  0.00000000000E+00  0.00000000000E+00  0.00000000000E+00
  0.00000000000E+00  0.00000000000E+00  0.00000000000E+00  0.00000000000E+00
  0.00000000000E+00  0.00000000000E+00  0.00000000000E+00  0.00000000000E+00
  0.00000000000E+00  0.00000000000E+00  0.00000000000E+00  0.00000000000E+00
  0.00000000000E+00
    <PP_QFCOEF>
 -1.25072299152E+01  8.40690822224E+01 -2.42264526408E+02  4.02376387409E+02
 -4.24701665521E+02  2.86428499195E+02 -1.13424897789E+02  2.00424376051E+01
  0.00000000000E+00  0.00000000000E+00  0.00000000000E+00  0.00000000000E+00
  0.00000000000E+00  0.00000000000E+00  0.00000000000E+00  0.00000000000E+00
  0.00000000000E+00  0.00000000000E+00  0.00000000000E+00  0.00000000000E+00
  0.00000000000E+00  0.00000000000E+00  0.00000000000E+00  0.00000000000E+00
    </PP_QFCOEF>
    2    3    1        i  j  (l(j))
  0.00000000000E+00    Q_int
  0.00000000000E+00 -1.98590477421E-15 -1.62980849288E-14 -5.64325547546E-14
 -1.37244979067E-13 -2.75047835098E-13 -4.87713609368E-13 -7.94784378742E-13
 -1.21758814426E-12 -1.77936230687E-12 -2.50538469564E-12 -3.42311258202E-12
 -4.56233013740E-12 -5.95530481678E-12 -7.63695317790E-12 -9.64501667318E-12
 -1.20202479817E-11 -1.48066084793E-11 -1.80514774784E-11 -2.18058739024E-11
 -2.61246910988E-11 -3.10669455303E-11 -3.66960401256E-11 -4.30800431158E-11
 -5.02919832235E-11 -5.84101621233E-11 -6.75184851387E-11 -7.77068111977E-11
 -8.90713231195E-11 -1.01714919368E-10 -1.15747628466E-10 -1.31287047334E-10
 -1.48458804874E-10 -1.67397052214E-10 -1.88244981073E-10 -2.11155371815E-10
 -2.36291172837E-10 -2.63826113002E-10 -2.93945348965E-10 -3.26846149297E-10
 -3.62738617444E-10 -4.01846455647E-10 -4.44407772087E-10 -4.90675933611E-10
 -5.40920466551E-10 -5.95428008277E-10 -6.54503312236E-10 -7.18470309430E-10
 -7.87673229399E-10 -8.62477783971E-10 -9.43272417190E-10 -1.03046962503E-09
 -1.12450734873E-09 -1.22585044566E-09 -1.33499224211E-09 -1.45245617222E-09
 -1.57879750794E-09 -1.71460518483E-09 -1.86050372899E-09 -2.01715529044E-09
 -2.18526178892E-09 -2.36556717808E-09 -2.55885983437E-09 -2.76597507763E-09
 -2.98779783021E-09 -3.22526542222E-09 -3.47937055089E-09 -3.75116440212E-09
 -4.04175994314E-09 -4.35233539544E-09 -4.68413789765E-09 -5.03848736854E-09
 -5.41678058106E-09 -5.82049545852E-09 -6.25119560507E-09 -6.71053508286E-09
 -7.20026344923E-09 -7.72223106787E-09 -8.27839470845E-09 -8.87082345052E-09
 -9.50170490751E-09 -1.01733517884E-08 -1.08882088149E-08 -1.16488600129E-08
 -1.24580363987E-08 -1.33186240811E-08 -1.42336728005E-08 -1.52064049298E-08
 -1.62402249611E-08 -1.73387295035E-08 -1.85057178203E-08 -1.97452029335E-08
 -2.10614233267E-08 -2.24588552768E-08 -2.39422258495E-08 -2.55165265936E-08
 -2.71870279697E-08 -2.89592945550E-08 -3.08392010630E-08 -3.28329492228E-08
 -3.49470855632E-08 -3.71885201497E-08 -3.95645463250E-08 -4.20828615058E-08
 -4.47515890928E-08 -4.75793015522E-08 -5.05750447308E-08 -5.37483634707E-08
 -5.71093285919E-08 -6.06685653147E-08 -6.44372832000E-08 -6.84273076851E-08
 -7.26511133025E-08 -7.71218586678E-08 -8.18534233323E-08 -8.68604465981E-08
 -9.21583683992E-08 -9.77634723583E-08 -1.03692931134E-07 -1.09964854179E-07
 -1.16598338037E-07 -1.23613519314E-07 -1.31031630458E-07 -1.38875058511E-07
 -1.47167406965E-07 -1.55933560915E-07 -1.65199755659E-07 -1.74993648938E-07
 -1.85344397009E-07 -1.96282734746E-07 -2.07841059983E-07 -2.20053522332E-07
 -2.32956116696E-07 -2.46586781737E-07 -2.60985503550E-07 -2.76194424827E-07
 -2.92257959790E-07 -3.09222915207E-07 -3.27138617793E-07 -3.46057048358E-07
 -3.66032983033E-07 -3.87124141955E-07 -4.09391345807E-07 -4.32898680620E-07
 -4.57713671268E-07 -4.83907464126E-07 -5.11555019353E-07 -5.40735313321E-07
 -5.71531551717E-07 -6.04031393870E-07 -6.38327188911E-07 -6.74516224361E-07
 -7.12700987825E-07 -7.52989442458E-07 -7.95495316937E-07 -8.40338410690E-07
 -8.87644915198E-07 -9.37547752185E-07 -9.90186929608E-07 -1.04570991636E-06
 -1.10427203668E-06 -1.16603688528E-06 -1.23117676429E-06 -1.29987314318E-06
 -1.37231714281E-06 -1.44871004491E-06 -1.52926382832E-06 -1.61420173336E-06
 -1.70375885581E-06 -1.79818277209E-06 -1.89773419720E-06 -2.00268767718E-06
 -2.11333231783E-06 -2.22997255175E-06 -2.35292894539E-06 -2.48253904858E-06
 -2.61915828840E-06 -2.76316090998E-06 -2.91494096647E-06 -3.07491336089E-06
 -3.24351494245E-06 -3.42120566031E-06 -3.60846977756E-06 -3.80581714881E-06
 -4.01378456452E-06 -4.23293716557E-06 -4.46386993178E-06 -4.70720924821E-06
 -4.96361455318E-06 -5.23378007244E-06 -5.51843664380E-06 -5.81835363697E-06
 -6.13434097358E-06 -6.46725125257E-06 -6.81798198635E-06 -7.18747795352E-06
 -7.57673367428E-06 -7.98679601463E-06 -8.41876692631E-06 -8.87380632934E-06
 -9.35313514456E-06 -9.85803848396E-06 -1.03898690069E-05 -1.09500504508E-05
 -1.15400813455E-05 -1.21615389203E-05 -1.28160832138E-05 -1.35054613980E-05
 -1.42315123253E-05 -1.49961713129E-05 -1.58014751737E-05 -1.66495675097E-05
 -1.75427042776E-05 -1.84832596448E-05 -1.94737321463E-05 -2.05167511617E-05
 -2.16150837266E-05 -2.27716416955E-05 -2.39894892757E-05 -2.52718509492E-05
 -2.66221198036E-05 -2.80438662934E-05 -2.95408474513E-05 -3.11170165757E-05
 -3.27765334152E-05 -3.45237748783E-05 -3.63633462929E-05 -3.83000932446E-05
 -4.03391140226E-05 -4.24857727039E-05 -4.47457129087E-05 -4.71248722597E-05
 -4.96294975820E-05 -5.22661608800E-05 -5.50417761305E-05 -5.79636169333E-05
 -6.10393350620E-05 -6.42769799597E-05 -6.76850192275E-05 -7.12723601547E-05
 -7.50483723424E-05 -7.90229114756E-05 -8.32063442996E-05 -8.76095748618E-05
 -9.22440720790E-05 -9.71218986983E-05 -1.02255741718E-04 -1.07658944340E-04
 -1.13345539532E-04 -1.19330285272E-04 -1.25628701560E-04 -1.32257109290E-04
 -1.39232671056E-04 -1.46573433999E-04 -1.54298374789E-04 -1.62427446841E-04
 -1.70981629882E-04 -1.79982981963E-04 -1.89454694049E-04 -1.99421147303E-04
 -2.09907973188E-04 -2.20942116518E-04 -2.32551901604E-04 -2.44767101631E-04
 -2.57619011417E-04 -2.71140523707E-04 -2.85366209176E-04 -3.00332400284E-04
 -3.16077279194E-04 -3.32640969891E-04 -3.50065634736E-04 -3.68395575612E-04
 -3.87677339889E-04 -4.07959831404E-04 -4.29294426690E-04 -4.51735096653E-04
 -4.75338533963E-04 -5.00164286365E-04 -5.26274896184E-04 -5.53736046268E-04
 -5.82616712632E-04 -6.12989324076E-04 -6.44929929054E-04 -6.78518370082E-04
 -7.13838465967E-04 -7.50978202172E-04 -7.90029929607E-04 -8.31090572163E-04
 -8.74261843307E-04 -9.19650472051E-04 -9.67368438629E-04 -1.01753322021E-03
 -1.07026804694E-03 -1.12570216875E-03 -1.18397113309E-03 -1.24521707406E-03
 -1.30958901327E-03 -1.37724317256E-03 -1.44834329921E-03 -1.52306100355E-03
 -1.60157610970E-03 -1.68407701929E-03 -1.77076108873E-03 -1.86183502016E-03
 -1.95751526622E-03 -2.05802844892E-03 -2.16361179274E-03 -2.27451357207E-03
 -2.39099357293E-03 -2.51332356924E-03 -2.64178781333E-03 -2.77668354069E-03
 -2.91832148887E-03 -3.06702643000E-03 -3.22313771690E-03 -3.38700984201E-03
 -3.55901300878E-03 -3.73953371468E-03 -3.92897534509E-03 -4.12775877695E-03
 -4.33632299113E-03 -4.55512569208E-03 -4.78464393319E-03 -5.02537474618E-03
 -5.27783577230E-03 -5.54256589329E-03 -5.82012585924E-03 -6.11109891067E-03
 -6.41609139141E-03 -6.73573334870E-03 -7.07067911655E-03 -7.42160787775E-03
 -7.78922419959E-03 -8.17425853800E-03 -8.57746770374E-03 -8.99963528443E-03
 -9.44157201478E-03 -9.90411608735E-03 -1.03881333950E-02 -1.08945176956E-02
 -1.14241906889E-02 -1.19781019936E-02 -1.25572290139E-02 -1.31625766807E-02
 -1.37951770543E-02 -1.44560887732E-02 -1.51463963319E-02 -1.58672091698E-02
 -1.66196605536E-02 -1.74049062300E-02 -1.82241228294E-02 -1.90785059955E-02
 -1.99692682160E-02 -2.08976363284E-02 -2.18648486718E-02 -2.28721518549E-02
 -2.39207971085E-02 -2.50120361889E-02 -2.61471167967E-02 -2.73272774736E-02
 -2.85537419382E-02 -2.98277128204E-02 -3.11503647515E-02 -3.25228367646E-02
 -3.39462239617E-02 -3.54215683976E-02 -3.69498491329E-02 -3.85319714059E-02
 -4.01687548717E-02 -4.18609208568E-02 -4.36090785766E-02 -4.54137102623E-02
 -4.72751551456E-02 -4.91935922477E-02 -5.11690219221E-02 -5.32012461008E-02
 -5.52898471968E-02 -5.74341656175E-02 -5.96332758468E-02 -6.18859610597E-02
 -6.41906862348E-02 -6.65455697409E-02 -6.89483533748E-02 -7.13963708410E-02
 -7.38865146684E-02 -7.64152015741E-02 -7.89783362895E-02 -8.15712738844E-02
 -8.41887806330E-02 -8.68249934842E-02 -8.94733782165E-02 -9.21266863767E-02
 -9.47769111220E-02 -9.74152421100E-02 -1.00032019606E-01 -1.02616688006E-01
 -1.05157749007E-01 -1.07642714679E-01 -1.10058060765E-01 -1.12389180521E-01
 -1.14620339528E-01 -1.16734631903E-01 -1.18713938430E-01 -1.20538887204E-01
 -1.22188817456E-01 -1.23641747328E-01 -1.24874346492E-01 -1.25861914622E-01
 -1.26578366909E-01 -1.26996227980E-01 -1.27086635804E-01 -1.26819357431E-01
 -1.26162818702E-01 -1.25084150428E-01 -1.23549253923E-01 -1.21522889264E-01
 -1.18968790159E-01 -1.15849809899E-01 -1.12128103550E-01 -1.07765352216E-01
 -1.02723036022E-01 -9.69627632096E-02 -9.04466635550E-02 -8.31378550719E-02
 -7.50009935688E-02 -6.60029151045E-02 -5.61133815127E-02 -4.53059388762E-02
 -3.35588979118E-02 -2.08564434760E-02 -7.18987755755E-03  7.44100412259E-03
  2.30264077673E-02  3.95449233790E-02  5.69618174261E-02  7.52272743566E-02
  9.42746416961E-02  1.14018753524E-01  1.34354430528E-01  1.55155281185E-01
  1.76272957024E-01  1.97537043712E-01  2.18755796165E-01  2.39717946108E-01
  2.60195818598E-01  2.79949982291E-01  2.98735616356E-01  3.16310692081E-01
  3.32445924037E-01  3.46936227124E-01  3.59613105101E-01  3.70356980053E-01
  3.79107948005E-01  3.85872831938E-01  3.90725757724E-01  3.93798926707E-01
  3.95260038820E-01  3.95273350510E-01  3.93943332812E-01  3.91244462618E-01
  3.86949630570E-01  3.80585769916E-01  3.71472861617E-01  3.58947738737E-01
  3.42727645127E-01  3.22790212453E-01  2.99223012144E-01  2.72252650973E-01
  2.42282403772E-01  2.09929197171E-01  1.76053137237E-01  1.41769288463E-01
  1.08427589146E-01  7.75434434068E-02  5.06604453697E-02  2.91311174230E-02
  1.38173188992E-02  4.74894155851E-03  8.54155458415E-04  2.00424363123E-05
  0.00000000000E+00  0.00000000000E+00  0.00000000000E+00  0.00000000000E+00
  0.00000000000E+00  0.00000000000E+00  0.00000000000E+00  0.00000000000E+00
  0.00000000000E+00  0.00000000000E+00  0.00000000000E+00  0.00000000000E+00
  0.00000000000E+00  0.00000000000E+00  0.00000000000E+00  0.00000000000E+00
  0.00000000000E+00  0.00000000000E+00  0.00000000000E+00  0.00000000000E+00
  0.00000000000E+00  0.00000000000E+00  0.00000000000E+00  0.00000000000E+00
  0.00000000000E+00  0.00000000000E+00  0.00000000000E+00  0.00000000000E+00
  0.00000000000E+00  0.00000000000E+00  0.00000000000E+00  0.00000000000E+00
  0.00000000000E+00  0.00000000000E+00  0.00000000000E+00  0.00000000000E+00
  0.00000000000E+00  0.00000000000E+00  0.00000000000E+00  0.00000000000E+00
  0.00000000000E+00  0.00000000000E+00  0.00000000000E+00  0.00000000000E+00
  0.00000000000E+00  0.00000000000E+00  0.00000000000E+00  0.00000000000E+00
  0.00000000000E+00  0.00000000000E+00  0.00000000000E+00  0.00000000000E+00
  0.00000000000E+00  0.00000000000E+00  0.00000000000E+00  0.00000000000E+00
  0.00000000000E+00  0.00000000000E+00  0.00000000000E+00  0.00000000000E+00
  0.00000000000E+00  0.00000000000E+00  0.00000000000E+00  0.00000000000E+00
  0.00000000000E+00  0.00000000000E+00  0.00000000000E+00  0.00000000000E+00
  0.00000000000E+00  0.00000000000E+00  0.00000000000E+00  0.00000000000E+00
  0.00000000000E+00  0.00000000000E+00  0.00000000000E+00  0.00000000000E+00
  0.00000000000E+00  0.00000000000E+00  0.00000000000E+00  0.00000000000E+00
  0.00000000000E+00  0.00000000000E+00  0.00000000000E+00  0.00000000000E+00
  0.00000000000E+00  0.00000000000E+00  0.00000000000E+00  0.00000000000E+00
  0.00000000000E+00  0.00000000000E+00  0.00000000000E+00  0.00000000000E+00
  0.00000000000E+00  0.00000000000E+00  0.00000000000E+00  0.00000000000E+00
  0.00000000000E+00  0.00000000000E+00  0.00000000000E+00  0.00000000000E+00
  0.00000000000E+00  0.00000000000E+00  0.00000000000E+00  0.00000000000E+00
  0.00000000000E+00  0.00000000000E+00  0.00000000000E+00  0.00000000000E+00
  0.00000000000E+00  0.00000000000E+00  0.00000000000E+00  0.00000000000E+00
  0.00000000000E+00  0.00000000000E+00  0.00000000000E+00  0.00000000000E+00
  0.00000000000E+00  0.00000000000E+00  0.00000000000E+00  0.00000000000E+00
  0.00000000000E+00  0.00000000000E+00  0.00000000000E+00  0.00000000000E+00
  0.00000000000E+00  0.00000000000E+00  0.00000000000E+00  0.00000000000E+00
  0.00000000000E+00  0.00000000000E+00  0.00000000000E+00  0.00000000000E+00
  0.00000000000E+00  0.00000000000E+00  0.00000000000E+00  0.00000000000E+00
  0.00000000000E+00  0.00000000000E+00  0.00000000000E+00  0.00000000000E+00
  0.00000000000E+00  0.00000000000E+00  0.00000000000E+00  0.00000000000E+00
  0.00000000000E+00  0.00000000000E+00  0.00000000000E+00  0.00000000000E+00
  0.00000000000E+00  0.00000000000E+00  0.00000000000E+00  0.00000000000E+00
  0.00000000000E+00  0.00000000000E+00  0.00000000000E+00  0.00000000000E+00
  0.00000000000E+00  0.00000000000E+00  0.00000000000E+00  0.00000000000E+00
  0.00000000000E+00  0.00000000000E+00  0.00000000000E+00  0.00000000000E+00
  0.00000000000E+00  0.00000000000E+00  0.00000000000E+00  0.00000000000E+00
  0.00000000000E+00  0.00000000000E+00  0.00000000000E+00  0.00000000000E+00
  0.00000000000E+00  0.00000000000E+00  0.00000000000E+00  0.00000000000E+00
  0.00000000000E+00  0.00000000000E+00  0.00000000000E+00  0.00000000000E+00
  0.00000000000E+00  0.00000000000E+00  0.00000000000E+00  0.00000000000E+00
  0.00000000000E+00  0.00000000000E+00  0.00000000000E+00  0.00000000000E+00
  0.00000000000E+00  0.00000000000E+00  0.00000000000E+00  0.00000000000E+00
  0.00000000000E+00  0.00000000000E+00  0.00000000000E+00  0.00000000000E+00
  0.00000000000E+00  0.00000000000E+00  0.00000000000E+00  0.00000000000E+00
  0.00000000000E+00  0.00000000000E+00  0.00000000000E+00  0.00000000000E+00
  0.00000000000E+00  0.00000000000E+00  0.00000000000E+00  0.00000000000E+00
  0.00000000000E+00  0.00000000000E+00  0.00000000000E+00  0.00000000000E+00
  0.00000000000E+00  0.00000000000E+00  0.00000000000E+00  0.00000000000E+00
  0.00000000000E+00  0.00000000000E+00  0.00000000000E+00  0.00000000000E+00
  0.00000000000E+00  0.00000000000E+00  0.00000000000E+00  0.00000000000E+00
  0.00000000000E+00  0.00000000000E+00  0.00000000000E+00  0.00000000000E+00
  0.00000000000E+00  0.00000000000E+00  0.00000000000E+00  0.00000000000E+00
  0.00000000000E+00  0.00000000000E+00  0.00000000000E+00  0.00000000000E+00
  0.00000000000E+00  0.00000000000E+00  0.00000000000E+00  0.00000000000E+00
  0.00000000000E+00  0.00000000000E+00  0.00000000000E+00  0.00000000000E+00
  0.00000000000E+00  0.00000000000E+00  0.00000000000E+00  0.00000000000E+00
  0.00000000000E+00
    <PP_QFCOEF>
  0.00000000000E+00  0.00000000000E+00  0.00000000000E+00  0.00000000000E+00
  0.00000000000E+00  0.00000000000E+00  0.00000000000E+00  0.00000000000E+00
 -8.95472532530E+00  7.42337908016E+01 -2.77544807449E+02  7.46920618304E+02
 -1.44673640917E+03  1.75419964727E+03 -1.15285357702E+03  3.11226901511E+02
  0.00000000000E+00  0.00000000000E+00  0.00000000000E+00  0.00000000000E+00
  0.00000000000E+00  0.00000000000E+00  0.00000000000E+00  0.00000000000E+00
    </PP_QFCOEF>
    2    4    1        i  j  (l(j))
  0.00000000000E+00    Q_int
  0.00000000000E+00  2.97312800441E-15  2.44001088852E-14  8.44860293108E-14
  2.05471529306E-13  4.11778264814E-13  7.30163405324E-13  1.18988368936E-12
  1.82286958968E-12  2.66391017067E-12  3.75084925280E-12  5.12479353297E-12
  6.83033334560E-12  8.91577678709E-12  1.14333979662E-11  1.44397001851E-11
  1.79956948998E-11  2.21671973559E-11  2.70251398447E-11  3.26459035764E-11
  3.91116702213E-11  4.65107942300E-11  5.49381971011E-11  6.44957848302E-11
  7.52928898437E-11  8.74467387877E-11  1.01082947621E-10  1.16336045540E-10
  1.33350029337E-10  1.52278949910E-10  1.73287532679E-10  1.96551833839E-10
  2.22259934395E-10  2.50612674119E-10  2.81824427598E-10  3.16123924748E-10
  3.53755118208E-10  3.94978100243E-10  4.40070071857E-10  4.89326367014E-10
  5.43061534988E-10  6.01610484051E-10  6.65329689856E-10  7.34598472078E-10
  8.09820343049E-10  8.91424432340E-10  9.79866991433E-10  1.07563298288E-09
  1.17923775855E-09  1.29122883186E-09  1.41218774904E-09  1.54273206494E-09
  1.68351742900E-09  1.83523978734E-09  1.99863770745E-09  2.17449483189E-09
  2.36364246827E-09  2.56696232268E-09  2.78538938453E-09  3.01991497082E-09
  3.27158993865E-09  3.54152807497E-09  3.83090967317E-09  4.14098530655E-09
  4.47307980949E-09  4.82859647730E-09  5.20902149662E-09  5.61592861894E-09
  6.05098409008E-09  6.51595184961E-09  7.01269901470E-09  7.54320166356E-09
  8.10955093478E-09  8.71395945933E-09  9.35876814331E-09  1.00464533200E-08
  1.07796342913E-08  1.15610812790E-08  1.23937238087E-08  1.32806595484E-08
  1.42251636267E-08  1.52306984570E-08  1.63009240928E-08  1.74397091448E-08
  1.86511422881E-08  1.99395443916E-08  2.13094813034E-08  2.27657773258E-08
  2.43135294184E-08  2.59581221666E-08  2.77052435572E-08  2.95609016040E-08
  3.15314418680E-08  3.36235659211E-08  3.58443508020E-08  3.82012695182E-08
  4.07022126493E-08  4.33555111106E-08  4.61699601370E-08  4.91548445549E-08
  5.23199654080E-08  5.56756680096E-08  5.92328714977E-08  6.30030999723E-08
  6.69985152978E-08  7.12319516613E-08  7.57169519764E-08  8.04678062337E-08
  8.54995918983E-08  9.08282164655E-08  9.64704622858E-08  1.02444033782E-07
  1.08767607183E-07  1.15460882912E-07  1.22544640756E-07  1.30040797989E-07
  1.37972470575E-07  1.46364037634E-07  1.55241209340E-07  1.64631098426E-07
  1.74562295489E-07  1.85064948302E-07  1.96170845335E-07  2.07913503709E-07
  2.20328261830E-07  2.33452376925E-07  2.47325127762E-07  2.61987922814E-07
  2.77484414161E-07  2.93860617423E-07  3.11165038052E-07  3.29448804317E-07
  3.48765807322E-07  3.69172848447E-07  3.90729794580E-07  4.13499741577E-07
  4.37549186354E-07  4.62948208085E-07  4.89770658985E-07  5.18094365163E-07
  5.48001338101E-07  5.79577997293E-07  6.12915404647E-07  6.48109511264E-07
  6.85261417236E-07  7.24477645162E-07  7.65870428086E-07  8.09558012625E-07
  8.55664978084E-07  9.04322572388E-07  9.55669065725E-07  1.00985012282E-06
  1.06701919483E-06  1.12733793185E-06  1.19097661718E-06  1.25811462445E-06
  1.32894089877E-06  1.40365446319E-06  1.48246495191E-06  1.56559317140E-06
  1.65327169110E-06  1.74574546517E-06  1.84327248692E-06  1.94612447761E-06
  2.05458761146E-06  2.16896327877E-06  2.28956888903E-06  2.41673871630E-06
  2.55082478892E-06  2.69219782591E-06  2.84124822252E-06  2.99838708750E-06
  3.16404733471E-06  3.33868483206E-06  3.52277961063E-06  3.71683713720E-06
  3.92138965341E-06  4.13699758518E-06  4.36425102585E-06  4.60377129708E-06
  4.85621259142E-06  5.12226370093E-06  5.40264983617E-06  5.69813454044E-06
  6.00952170418E-06  6.33765768462E-06  6.68343353636E-06  7.04778735851E-06
  7.43170676448E-06  7.83623148089E-06  8.26245608211E-06  8.71153286776E-06
  9.18467489032E-06  9.68315914086E-06  1.02083299009E-05  1.07616022694E-05
  1.13444658733E-05  1.19584887717E-05  1.26053215639E-05  1.32867017110E-05
  1.40044580828E-05  1.47605157418E-05  1.55569009758E-05  1.63957465927E-05
  1.72792974911E-05  1.82099165198E-05  1.91900906430E-05  2.02224374254E-05
  2.13097118543E-05  2.24548135160E-05  2.36607941454E-05  2.49308655669E-05
  2.62684080473E-05  2.76769790824E-05  2.91603226386E-05  3.07223788740E-05
  3.23672943625E-05  3.40994328477E-05  3.59233865532E-05  3.78439880781E-05
  3.98663229073E-05  4.19957425687E-05  4.42378784698E-05  4.65986564490E-05
  4.90843120773E-05  5.17014067493E-05  5.44568446038E-05  5.73578903160E-05
  6.04121878051E-05  6.36277799052E-05  6.70131290472E-05  7.05771390033E-05
  7.43291777484E-05  7.82791014936E-05  8.24372799537E-05  8.68146229071E-05
  9.14226081174E-05  9.62733106817E-05  1.01379433880E-04  1.06754341599E-04
  1.12412092411E-04  1.18367475391E-04  1.24636047753E-04  1.31234174408E-04
  1.38179069526E-04  1.45488840212E-04  1.53182532396E-04  1.61280179047E-04
  1.69802850827E-04  1.78772709302E-04  1.88213062846E-04  1.98148425352E-04
  2.08604577906E-04  2.19608633561E-04  2.31189105357E-04  2.43375977754E-04
  2.56200781638E-04  2.69696673071E-04  2.83898515977E-04  2.98842968933E-04
  3.14568576277E-04  3.31115863743E-04  3.48527438814E-04  3.66848096047E-04
  3.86124927579E-04  4.06407439078E-04  4.27747671373E-04  4.50200328049E-04
  4.73822909263E-04  4.98675852087E-04  5.24822677660E-04  5.52330145472E-04
  5.81268415100E-04  6.11711215731E-04  6.43736023818E-04  6.77424249241E-04
  7.12861430339E-04  7.50137438208E-04  7.89346690666E-04  8.30588376307E-04
  8.73966689068E-04  9.19591073769E-04  9.67576483069E-04  1.01804364634E-03
  1.07111935089E-03  1.12693673619E-03  1.18563560134E-03  1.24736272667E-03
  1.31227220972E-03  1.38052581632E-03  1.45229334727E-03  1.52775302124E-03
  1.60709187454E-03  1.69050617817E-03  1.77820187301E-03  1.87039502363E-03
  1.96731229130E-03  2.06919142703E-03  2.17628178501E-03  2.28884485733E-03
  2.40715483038E-03  2.53149916378E-03  2.66217919224E-03  2.79951075108E-03
  2.94382482592E-03  3.09546822716E-03  3.25480428971E-03  3.42221359845E-03
  3.59809473998E-03  3.78286508092E-03  3.97696157317E-03  4.18084158642E-03
  4.39498376810E-03  4.61988893082E-03  4.85608096745E-03  5.10410779357E-03
  5.36454231725E-03  5.63798343565E-03  5.92505705799E-03  6.22641715420E-03
  6.54274682834E-03  6.87475941567E-03  7.22319960205E-03  7.58884456403E-03
  7.97250512774E-03  8.37502694440E-03  8.79729167974E-03  9.24021821447E-03
  9.70476385249E-03  1.01919255327E-02  1.07027410403E-02  1.12382902129E-02
  1.17996961350E-02  1.23881263160E-02  1.30047938441E-02  1.36509585079E-02
  1.43279278794E-02  1.50370583460E-02  1.57797560843E-02  1.65574779620E-02
  1.73717323574E-02  1.82240798811E-02  1.91161339867E-02  2.00495614537E-02
  2.10260827239E-02  2.20474720743E-02  2.31155576042E-02  2.42322210140E-02
  2.53993971518E-02  2.66190733023E-02  2.78932881873E-02  2.92241306506E-02
  3.06137379915E-02  3.20642939144E-02  3.35780260550E-02  3.51572030451E-02
  3.68041310709E-02  3.85211498820E-02  4.03106282013E-02  4.21749584844E-02
  4.41165509767E-02  4.61378270084E-02  4.82412114700E-02  5.04291244035E-02
  5.27039716448E-02  5.50681344474E-02  5.75239580166E-02  6.00737388796E-02
  6.27197110141E-02  6.54640306568E-02  6.83087597098E-02  7.12558476626E-02
  7.43071119435E-02  7.74642166162E-02  8.07286493352E-02  8.41016964722E-02
  8.75844163305E-02  9.11776103620E-02  9.48817923054E-02  9.86971551673E-02
  1.02623535973E-01  1.06660378215E-01  1.10806691949E-01  1.15061011460E-01
  1.19421350490E-01  1.23885154960E-01  1.28449253192E-01  1.33109803622E-01
  1.37862240011E-01  1.42701214201E-01  1.47620536466E-01  1.52613113551E-01
  1.57670884495E-01  1.62784754406E-01  1.67944526351E-01  1.73138831595E-01
  1.78355058451E-01  1.83579280056E-01  1.88796181461E-01  1.93988986459E-01
  1.99139384668E-01  2.04227459451E-01  2.09231617371E-01  2.14128519937E-01
  2.18893018566E-01  2.23498093772E-01  2.27914799788E-01  2.32112215955E-01
  2.36057406459E-01  2.39715390190E-01  2.43049122788E-01  2.46019493215E-01
  2.48585337579E-01  2.50703473289E-01  2.52328757106E-01  2.53414171139E-01
  2.53910941421E-01  2.53768694321E-01  2.52935656729E-01  2.51358906721E-01
  2.48984682163E-01  2.45758755517E-01  2.41626883916E-01  2.36535344264E-01
  2.30431563755E-01  2.23264856553E-01  2.14987277479E-01  2.05554603128E-01
  1.94927449817E-01  1.83072535864E-01  1.69964092665E-01  1.55585424628E-01
  1.39930611775E-01  1.23006340508E-01  1.04833837126E-01  8.54508648983E-02
  6.49137285000E-02  4.32992091736E-02  2.07063301890E-02 -2.74217463117E-03
 -2.68988454717E-02 -5.15911197000E-02 -7.66218064025E-02 -1.01770646100E-01
 -1.26797198707E-01 -1.51445292485E-01 -1.75449226685E-01 -1.98541837999E-01
 -2.20464400645E-01 -2.40978114808E-01 -2.59876631412E-01 -2.76998649395E-01
 -2.92239101417E-01 -3.05556832810E-01 -3.16976032397E-01 -3.26578115255E-01
 -3.34480519308E-01 -3.40799369775E-01 -3.45594875765E-01 -3.48802767846E-01
 -3.50163831067E-01 -3.49179378450E-01 -3.45147540567E-01 -3.37379635597E-01
 -3.25555205373E-01 -3.09608828966E-01 -2.89587585592E-01 -2.65682286206E-01
 -2.38267892588E-01 -2.07944108565E-01 -1.75569301643E-01 -1.42277246280E-01
 -1.09462007735E-01 -7.87124388000E-02 -5.16758596871E-02 -2.98337947164E-02
 -1.41867520650E-02 -4.87980845626E-03 -8.77983674549E-04 -2.06029267137E-05
  0.00000000000E+00  0.00000000000E+00  0.00000000000E+00  0.00000000000E+00
  0.00000000000E+00  0.00000000000E+00  0.00000000000E+00  0.00000000000E+00
  0.00000000000E+00  0.00000000000E+00  0.00000000000E+00  0.00000000000E+00
  0.00000000000E+00  0.00000000000E+00  0.00000000000E+00  0.00000000000E+00
  0.00000000000E+00  0.00000000000E+00  0.00000000000E+00  0.00000000000E+00
  0.00000000000E+00  0.00000000000E+00  0.00000000000E+00  0.00000000000E+00
  0.00000000000E+00  0.00000000000E+00  0.00000000000E+00  0.00000000000E+00
  0.00000000000E+00  0.00000000000E+00  0.00000000000E+00  0.00000000000E+00
  0.00000000000E+00  0.00000000000E+00  0.00000000000E+00  0.00000000000E+00
  0.00000000000E+00  0.00000000000E+00  0.00000000000E+00  0.00000000000E+00
  0.00000000000E+00  0.00000000000E+00  0.00000000000E+00  0.00000000000E+00
  0.00000000000E+00  0.00000000000E+00  0.00000000000E+00  0.00000000000E+00
  0.00000000000E+00  0.00000000000E+00  0.00000000000E+00  0.00000000000E+00
  0.00000000000E+00  0.00000000000E+00  0.00000000000E+00  0.00000000000E+00
  0.00000000000E+00  0.00000000000E+00  0.00000000000E+00  0.00000000000E+00
  0.00000000000E+00  0.00000000000E+00  0.00000000000E+00  0.00000000000E+00
  0.00000000000E+00  0.00000000000E+00  0.00000000000E+00  0.00000000000E+00
  0.00000000000E+00  0.00000000000E+00  0.00000000000E+00  0.00000000000E+00
  0.00000000000E+00  0.00000000000E+00  0.00000000000E+00  0.00000000000E+00
  0.00000000000E+00  0.00000000000E+00  0.00000000000E+00  0.00000000000E+00
  0.00000000000E+00  0.00000000000E+00  0.00000000000E+00  0.00000000000E+00
  0.00000000000E+00  0.00000000000E+00  0.00000000000E+00  0.00000000000E+00
  0.00000000000E+00  0.00000000000E+00  0.00000000000E+00  0.00000000000E+00
  0.00000000000E+00  0.00000000000E+00  0.00000000000E+00  0.00000000000E+00
  0.00000000000E+00  0.00000000000E+00  0.00000000000E+00  0.00000000000E+00
  0.00000000000E+00  0.00000000000E+00  0.00000000000E+00  0.00000000000E+00
  0.00000000000E+00  0.00000000000E+00  0.00000000000E+00  0.00000000000E+00
  0.00000000000E+00  0.00000000000E+00  0.00000000000E+00  0.00000000000E+00
  0.00000000000E+00  0.00000000000E+00  0.00000000000E+00  0.00000000000E+00
  0.00000000000E+00  0.00000000000E+00  0.00000000000E+00  0.00000000000E+00
  0.00000000000E+00  0.00000000000E+00  0.00000000000E+00  0.00000000000E+00
  0.00000000000E+00  0.00000000000E+00  0.00000000000E+00  0.00000000000E+00
  0.00000000000E+00  0.00000000000E+00  0.00000000000E+00  0.00000000000E+00
  0.00000000000E+00  0.00000000000E+00  0.00000000000E+00  0.00000000000E+00
  0.00000000000E+00  0.00000000000E+00  0.00000000000E+00  0.00000000000E+00
  0.00000000000E+00  0.00000000000E+00  0.00000000000E+00  0.00000000000E+00
  0.00000000000E+00  0.00000000000E+00  0.00000000000E+00  0.00000000000E+00
  0.00000000000E+00  0.00000000000E+00  0.00000000000E+00  0.00000000000E+00
  0.00000000000E+00  0.00000000000E+00  0.00000000000E+00  0.00000000000E+00
  0.00000000000E+00  0.00000000000E+00  0.00000000000E+00  0.00000000000E+00
  0.00000000000E+00  0.00000000000E+00  0.00000000000E+00  0.00000000000E+00
  0.00000000000E+00  0.00000000000E+00  0.00000000000E+00  0.00000000000E+00
  0.00000000000E+00  0.00000000000E+00  0.00000000000E+00  0.00000000000E+00
  0.00000000000E+00  0.00000000000E+00  0.00000000000E+00  0.00000000000E+00
  0.00000000000E+00  0.00000000000E+00  0.00000000000E+00  0.00000000000E+00
  0.00000000000E+00  0.00000000000E+00  0.00000000000E+00  0.00000000000E+00
  0.00000000000E+00  0.00000000000E+00  0.00000000000E+00  0.00000000000E+00
  0.00000000000E+00  0.00000000000E+00  0.00000000000E+00  0.00000000000E+00
  0.00000000000E+00  0.00000000000E+00  0.00000000000E+00  0.00000000000E+00
  0.00000000000E+00  0.00000000000E+00  0.00000000000E+00  0.00000000000E+00
  0.00000000000E+00  0.00000000000E+00  0.00000000000E+00  0.00000000000E+00
  0.00000000000E+00  0.00000000000E+00  0.00000000000E+00  0.00000000000E+00
  0.00000000000E+00  0.00000000000E+00  0.00000000000E+00  0.00000000000E+00
  0.00000000000E+00  0.00000000000E+00  0.00000000000E+00  0.00000000000E+00
  0.00000000000E+00  0.00000000000E+00  0.00000000000E+00  0.00000000000E+00
  0.00000000000E+00  0.00000000000E+00  0.00000000000E+00  0.00000000000E+00
  0.00000000000E+00  0.00000000000E+00  0.00000000000E+00  0.00000000000E+00
  0.00000000000E+00  0.00000000000E+00  0.00000000000E+00  0.00000000000E+00
  0.00000000000E+00  0.00000000000E+00  0.00000000000E+00  0.00000000000E+00
  0.00000000000E+00  0.00000000000E+00  0.00000000000E+00  0.00000000000E+00
  0.00000000000E+00  0.00000000000E+00  0.00000000000E+00  0.00000000000E+00
  0.00000000000E+00  0.00000000000E+00  0.00000000000E+00  0.00000000000E+00
  0.00000000000E+00
    <PP_QFCOEF>
  0.00000000000E+00  0.00000000000E+00  0.00000000000E+00  0.00000000000E+00
  0.00000000000E+00  0.00000000000E+00  0.00000000000E+00  0.00000000000E+00
  1.34062544091E+01 -9.49830677812E+01  3.20969636801E+02 -7.99496537075E+02
  1.48395154087E+03 -1.76552342971E+03  1.15033929379E+03 -3.09146343911E+02
  0.00000000000E+00  0.00000000000E+00  0.00000000000E+00  0.00000000000E+00
  0.00000000000E+00  0.00000000000E+00  0.00000000000E+00  0.00000000000E+00
    </PP_QFCOEF>
    3    3    1        i  j  (l(j))
  1.23037112891E+00    Q_int
  0.00000000000E+00  7.58238123061E-10  3.08501813201E-09  7.06078755356E-09
  1.27692183702E-08  2.02973259008E-08  2.97355919119E-08  4.11780921079E-08
  5.47226281527E-08  7.04708643824E-08  8.85284693725E-08  1.09005262529E-07
  1.32015365882E-07  1.57677361256E-07  1.86114453017E-07  2.17454636578E-07
  2.51830872875E-07  2.89381269016E-07  3.30249265319E-07  3.74583828961E-07
  4.22539654479E-07  4.74277371345E-07  5.29963758873E-07  5.89771968715E-07
  6.53881755202E-07  7.22479713815E-07  7.95759528054E-07  8.73922225016E-07
  9.57176439970E-07  1.04573869025E-06  1.13983365880E-06  1.23969448766E-06
  1.34556308185E-06  1.45769042382E-06  1.57633689910E-06  1.70177263329E-06
  1.83427784088E-06  1.97414318641E-06  2.12167015824E-06  2.27717145542E-06
  2.44097138820E-06  2.61340629257E-06  2.79482495924E-06  2.98558907782E-06
  3.18607369643E-06  3.39666769747E-06  3.61777429008E-06  3.84981151973E-06
  4.09321279581E-06  4.34842743755E-06  4.61592123909E-06  4.89617705434E-06
  5.18969540223E-06  5.49699509320E-06  5.81861387748E-06  6.15510911615E-06
  6.50705847553E-06  6.87506064592E-06  7.25973608534E-06  7.66172778932E-06
  8.08170208752E-06  8.52034946814E-06  8.97838543114E-06  9.45655137116E-06
  9.95561549129E-06  1.04763737487E-05  1.10196508330E-05  1.15863011794E-05
  1.21772100161E-05  1.27932944492E-05  1.34355045848E-05  1.41048246903E-05
  1.48022743963E-05  1.55289099401E-05  1.62858254530E-05  1.70741542914E-05
  1.78950704154E-05  1.87497898146E-05  1.96395719836E-05  2.05657214493E-05
  2.15295893507E-05  2.25325750736E-05  2.35761279433E-05  2.46617489743E-05
  2.57909926823E-05  2.69654689588E-05  2.81868450100E-05  2.94568473645E-05
  3.07772639496E-05  3.21499462402E-05  3.35768114821E-05  3.50598449929E-05
  3.66011025423E-05  3.82027128153E-05  3.98668799608E-05  4.15958862288E-05
  4.33920946989E-05  4.52579521038E-05  4.71959917502E-05  4.92088365416E-05
  5.12992021057E-05  5.34699000302E-05  5.57238412110E-05  5.80640393159E-05
  6.04936143698E-05  6.30157964622E-05  6.56339295850E-05  6.83514756023E-05
  7.11720183578E-05  7.40992679253E-05  7.71370650054E-05  8.02893854756E-05
  8.35603450969E-05  8.69542043843E-05  9.04753736459E-05  9.41284181958E-05
  9.79180637485E-05  1.01849201999E-04  1.05926896398E-04  1.10156388122E-04
  1.14543102261E-04  1.19092654204E-04  1.23810856262E-04  1.28703724508E-04
  1.33777485863E-04  1.39038585417E-04  1.44493694013E-04  1.50149716090E-04
  1.56013797792E-04  1.62093335367E-04  1.68395983846E-04  1.74929666033E-04
  1.81702581799E-04  1.88723217696E-04  1.96000356908E-04  2.03543089546E-04
  2.11360823292E-04  2.19463294423E-04  2.27860579200E-04  2.36563105669E-04
  2.45581665851E-04  2.54927428369E-04  2.64611951501E-04  2.74647196691E-04
  2.85045542516E-04  2.95819799151E-04  3.06983223320E-04  3.18549533768E-04
  3.30532927272E-04  3.42948095195E-04  3.55810240619E-04  3.69135096069E-04
  3.82938941843E-04  3.97238624982E-04  4.12051578890E-04  4.27395843632E-04
  4.43290086933E-04  4.59753625898E-04  4.76806449490E-04  4.94469241773E-04
  5.12763405959E-04  5.31711089294E-04  5.51335208785E-04  5.71659477832E-04
  5.92708433761E-04  6.14507466322E-04  6.37082847154E-04  6.60461760282E-04
  6.84672333644E-04  7.09743671728E-04  7.35705889312E-04  7.62590146379E-04
  7.90428684228E-04  8.19254862837E-04  8.49103199499E-04  8.80009408798E-04
  9.12010443959E-04  9.45144539620E-04  9.79451256076E-04  1.01497152504E-03
  1.05174769700E-03  1.08982359015E-03  1.12924454110E-03  1.17005745720E-03
  1.21231087080E-03  1.25605499526E-03  1.30134178296E-03  1.34822498524E-03
  1.39676021450E-03  1.44700500829E-03  1.49901889573E-03  1.55286346612E-03
  1.60860243998E-03  1.66630174244E-03  1.72602957925E-03  1.78785651529E-03
  1.85185555587E-03  1.91810223072E-03  1.98667468097E-03  2.05765374898E-03
  2.13112307136E-03  2.20716917511E-03  2.28588157708E-03  2.36735288680E-03
  2.45167891288E-03  2.53895877299E-03  2.62929500761E-03  2.72279369775E-03
  2.81956458654E-03  2.91972120509E-03  3.02338100264E-03  3.13066548104E-03
  3.24170033399E-03  3.35661559082E-03  3.47554576539E-03  3.59863000986E-03
  3.72601227383E-03  3.85784146880E-03  3.99427163834E-03  4.13546213388E-03
  4.28157779663E-03  4.43278914556E-03  4.58927257182E-03  4.75121053973E-03
  4.91879179457E-03  5.09221157743E-03  5.27167184732E-03  5.45738151074E-03
  5.64955665911E-03  5.84842081412E-03  6.05420518140E-03  6.26714891273E-03
  6.48749937709E-03  6.71551244080E-03  6.95145275712E-03  7.19559406554E-03
  7.44821950113E-03  7.70962191424E-03  7.98010420096E-03  8.25997964452E-03
  8.54957226821E-03  8.84921720002E-03  9.15926104943E-03  9.48006229676E-03
  9.81199169546E-03  1.01554326877E-02  1.05107818339E-02  1.08784492561E-02
  1.12588590967E-02  1.16524499913E-02  1.20596755581E-02  1.24810049030E-02
  1.29169231408E-02  1.33679319346E-02  1.38345500518E-02  1.43173139383E-02
  1.48167783127E-02  1.53335167778E-02  1.58681224534E-02  1.64212086294E-02
  1.69934094391E-02  1.75853805554E-02  1.81977999082E-02  1.88313684255E-02
  1.94868107980E-02  2.01648762681E-02  2.08663394433E-02  2.15920011364E-02
  2.23426892311E-02  2.31192595758E-02  2.39225969042E-02  2.47536157860E-02
  2.56132616057E-02  2.65025115725E-02  2.74223757609E-02  2.83738981839E-02
  2.93581578975E-02  3.03762701400E-02  3.14293875052E-02  3.25187011504E-02
  3.36454420413E-02  3.48108822328E-02  3.60163361879E-02  3.72631621359E-02
  3.85527634684E-02  3.98865901772E-02  4.12661403323E-02  4.26929616020E-02
  4.41686528156E-02  4.56948655703E-02  4.72733058810E-02  4.89057358767E-02
  5.05939755413E-02  5.23399045015E-02  5.41454638615E-02  5.60126580857E-02
  5.79435569288E-02  5.99402974154E-02  6.20050858686E-02  6.41401999872E-02
  6.63479909737E-02  6.86308857117E-02  7.09913889930E-02  7.34320857952E-02
  7.59556436086E-02  7.85648148127E-02  8.12624391019E-02  8.40514459594E-02
  8.69348571785E-02  8.99157894311E-02  9.29974568808E-02  9.61831738405E-02
  9.94763574721E-02  1.02880530526E-01  1.06399324120E-01  1.10036480549E-01
  1.13795856135E-01  1.17681424097E-01  1.21697277452E-01  1.25847631935E-01
  1.30136828932E-01  1.34569338429E-01  1.39149761962E-01  1.43882835563E-01
  1.48773432702E-01  1.53826567210E-01  1.59047396170E-01  1.64441222781E-01
  1.70013499171E-01  1.75769829149E-01  1.81715970894E-01  1.87857839551E-01
  1.94201509731E-01  2.00753217898E-01  2.07519364612E-01  2.14506516631E-01
  2.21721408825E-01  2.29170945902E-01  2.36862203909E-01  2.44802431478E-01
  2.52999050804E-01  2.61459658300E-01  2.70192024918E-01  2.79204096089E-01
  2.88503991236E-01  2.98100002835E-01  3.08000594956E-01  3.18214401261E-01
  3.28750222380E-01  3.39617022627E-01  3.50823925991E-01  3.62380211329E-01
  3.74295306700E-01  3.86578782766E-01  3.99240345170E-01  4.12289825818E-01
  4.25737172971E-01  4.39592440038E-01  4.53865772986E-01  4.68567396246E-01
  4.83707596994E-01  4.99296707694E-01  5.15345086769E-01  5.31863097245E-01
  5.48861083248E-01  5.66349344172E-01  5.84338106370E-01  6.02837492185E-01
  6.21857486153E-01  6.41407898159E-01  6.61498323384E-01  6.82138098798E-01
  7.03336256004E-01  7.25101470193E-01  7.47442004984E-01  7.70365652902E-01
  7.93879671233E-01  8.17990713023E-01  8.42704752932E-01  8.68027007692E-01
  8.93961850895E-01  9.20512721842E-01  9.47682028179E-01  9.75471042058E-01
  1.00387978957E+00  1.03290693317E+00  1.06254964693E+00  1.09280348433E+00
  1.12366223840E+00  1.15511779412E+00  1.18715997292E+00  1.21977636909E+00
  1.25295217834E+00  1.28667001818E+00  1.32090974059E+00  1.35564823689E+00
  1.39085923530E+00  1.42651309144E+00  1.46257657237E+00  1.49901263488E+00
  1.53578019875E+00  1.57283391610E+00  1.61012393796E+00  1.64759567956E+00
  1.68518958598E+00  1.72284090012E+00  1.76047943522E+00  1.79802935451E+00
  1.83540896091E+00  1.87253049996E+00  1.90929997977E+00  1.94561701196E+00
  1.98137467815E+00  2.01645942688E+00  2.05075100657E+00  2.08412244009E+00
  2.11644004763E+00  2.14756352442E+00  2.17734608078E+00  2.20563465197E+00
  2.23227018611E+00  2.25708801843E+00  2.27991834046E+00  2.30058677319E+00
  2.31891505277E+00  2.33472183777E+00  2.34782364654E+00  2.35803593278E+00
  2.36517430703E+00  2.36905591083E+00  2.36950094923E+00  2.36633438618E+00
  2.35938780539E+00  2.34850143772E+00  2.33352635337E+00  2.31432681490E+00
  2.29078278377E+00  2.26279256940E+00  2.23027560613E+00  2.19317533806E+00
  2.15146218688E+00  2.10513657104E+00  2.05423193715E+00  1.99881775563E+00
  1.93900242147E+00  1.87493598799E+00  1.80681264517E+00  1.73487283409E+00
  1.65940486553E+00  1.58074588135E+00  1.49928196455E+00  1.41544716662E+00
  1.32972118297E+00  1.24262537403E+00  1.15471681205E+00  1.06658004919E+00
  9.78816382949E-01  8.92030587804E-01  8.06815465847E-01  7.23735261309E-01
  6.43310165723E-01  5.66006081462E-01  4.92236912185E-01  4.22394715611E-01
  3.56879096852E-01  2.96112337115E-01  2.40500271273E-01  1.90421939665E-01
  1.46209932029E-01  1.08122050357E-01  7.63041401308E-02  5.07458627461E-02
  3.12341593376E-02  1.73132284601E-02  8.26467399101E-03  3.12592125571E-03
  7.66463624154E-04  3.50540897427E-05 -3.17753509331E-05 -1.57325434000E-06
  0.00000000000E+00  0.00000000000E+00  0.00000000000E+00  0.00000000000E+00
  0.00000000000E+00  0.00000000000E+00  0.00000000000E+00  0.00000000000E+00
  0.00000000000E+00  0.00000000000E+00  0.00000000000E+00  0.00000000000E+00
  0.00000000000E+00  0.00000000000E+00  0.00000000000E+00  0.00000000000E+00
  0.00000000000E+00  0.00000000000E+00  0.00000000000E+00  0.00000000000E+00
  0.00000000000E+00  0.00000000000E+00  0.00000000000E+00  0.00000000000E+00
  0.00000000000E+00  0.00000000000E+00  0.00000000000E+00  0.00000000000E+00
  0.00000000000E+00  0.00000000000E+00  0.00000000000E+00  0.00000000000E+00
  0.00000000000E+00  0.00000000000E+00  0.00000000000E+00  0.00000000000E+00
  0.00000000000E+00  0.00000000000E+00  0.00000000000E+00  0.00000000000E+00
  0.00000000000E+00  0.00000000000E+00  0.00000000000E+00  0.00000000000E+00
  0.00000000000E+00  0.00000000000E+00  0.00000000000E+00  0.00000000000E+00
  0.00000000000E+00  0.00000000000E+00  0.00000000000E+00  0.00000000000E+00
  0.00000000000E+00  0.00000000000E+00  0.00000000000E+00  0.00000000000E+00
  0.00000000000E+00  0.00000000000E+00  0.00000000000E+00  0.00000000000E+00
  0.00000000000E+00  0.00000000000E+00  0.00000000000E+00  0.00000000000E+00
  0.00000000000E+00  0.00000000000E+00  0.00000000000E+00  0.00000000000E+00
  0.00000000000E+00  0.00000000000E+00  0.00000000000E+00  0.00000000000E+00
  0.00000000000E+00  0.00000000000E+00  0.00000000000E+00  0.00000000000E+00
  0.00000000000E+00  0.00000000000E+00  0.00000000000E+00  0.00000000000E+00
  0.00000000000E+00  0.00000000000E+00  0.00000000000E+00  0.00000000000E+00
  0.00000000000E+00  0.00000000000E+00  0.00000000000E+00  0.00000000000E+00
  0.00000000000E+00  0.00000000000E+00  0.00000000000E+00  0.00000000000E+00
  0.00000000000E+00  0.00000000000E+00  0.00000000000E+00  0.00000000000E+00
  0.00000000000E+00  0.00000000000E+00  0.00000000000E+00  0.00000000000E+00
  0.00000000000E+00  0.00000000000E+00  0.00000000000E+00  0.00000000000E+00
  0.00000000000E+00  0.00000000000E+00  0.00000000000E+00  0.00000000000E+00
  0.00000000000E+00  0.00000000000E+00  0.00000000000E+00  0.00000000000E+00
  0.00000000000E+00  0.00000000000E+00  0.00000000000E+00  0.00000000000E+00
  0.00000000000E+00  0.00000000000E+00  0.00000000000E+00  0.00000000000E+00
  0.00000000000E+00  0.00000000000E+00  0.00000000000E+00  0.00000000000E+00
  0.00000000000E+00  0.00000000000E+00  0.00000000000E+00  0.00000000000E+00
  0.00000000000E+00  0.00000000000E+00  0.00000000000E+00  0.00000000000E+00
  0.00000000000E+00  0.00000000000E+00  0.00000000000E+00  0.00000000000E+00
  0.00000000000E+00  0.00000000000E+00  0.00000000000E+00  0.00000000000E+00
  0.00000000000E+00  0.00000000000E+00  0.00000000000E+00  0.00000000000E+00
  0.00000000000E+00  0.00000000000E+00  0.00000000000E+00  0.00000000000E+00
  0.00000000000E+00  0.00000000000E+00  0.00000000000E+00  0.00000000000E+00
  0.00000000000E+00  0.00000000000E+00  0.00000000000E+00  0.00000000000E+00
  0.00000000000E+00  0.00000000000E+00  0.00000000000E+00  0.00000000000E+00
  0.00000000000E+00  0.00000000000E+00  0.00000000000E+00  0.00000000000E+00
  0.00000000000E+00  0.00000000000E+00  0.00000000000E+00  0.00000000000E+00
  0.00000000000E+00  0.00000000000E+00  0.00000000000E+00  0.00000000000E+00
  0.00000000000E+00  0.00000000000E+00  0.00000000000E+00  0.00000000000E+00
  0.00000000000E+00  0.00000000000E+00  0.00000000000E+00  0.00000000000E+00
  0.00000000000E+00  0.00000000000E+00  0.00000000000E+00  0.00000000000E+00
  0.00000000000E+00  0.00000000000E+00  0.00000000000E+00  0.00000000000E+00
  0.00000000000E+00  0.00000000000E+00  0.00000000000E+00  0.00000000000E+00
  0.00000000000E+00  0.00000000000E+00  0.00000000000E+00  0.00000000000E+00
  0.00000000000E+00  0.00000000000E+00  0.00000000000E+00  0.00000000000E+00
  0.00000000000E+00  0.00000000000E+00  0.00000000000E+00  0.00000000000E+00
  0.00000000000E+00  0.00000000000E+00  0.00000000000E+00  0.00000000000E+00
  0.00000000000E+00  0.00000000000E+00  0.00000000000E+00  0.00000000000E+00
  0.00000000000E+00  0.00000000000E+00  0.00000000000E+00  0.00000000000E+00
  0.00000000000E+00  0.00000000000E+00  0.00000000000E+00  0.00000000000E+00
  0.00000000000E+00  0.00000000000E+00  0.00000000000E+00  0.00000000000E+00
  0.00000000000E+00  0.00000000000E+00  0.00000000000E+00  0.00000000000E+00
  0.00000000000E+00  0.00000000000E+00  0.00000000000E+00  0.00000000000E+00
  0.00000000000E+00  0.00000000000E+00  0.00000000000E+00  0.00000000000E+00
  0.00000000000E+00  0.00000000000E+00  0.00000000000E+00  0.00000000000E+00
  0.00000000000E+00  0.00000000000E+00  0.00000000000E+00  0.00000000000E+00
  0.00000000000E+00  0.00000000000E+00  0.00000000000E+00  0.00000000000E+00
  0.00000000000E+00
    <PP_QFCOEF>
  2.06951311187E+01 -5.09661455244E+01 -3.53069236986E+00  1.76437187222E+02
 -3.36117312000E+02  3.32590543669E+02 -1.82578917721E+02  4.36162416380E+01
  0.00000000000E+00  0.00000000000E+00  0.00000000000E+00  0.00000000000E+00
  0.00000000000E+00  0.00000000000E+00  0.00000000000E+00  0.00000000000E+00
  1.32511884293E+02 -5.77224997099E+02  6.08336606258E+02  1.87353035645E+03
 -7.16626505142E+03  1.02490617533E+04 -7.02495418362E+03  1.90670808771E+03
    </PP_QFCOEF>
    3    4    1        i  j  (l(j))
 -9.42196175153E-01    Q_int
  0.00000000000E+00 -6.93125060210E-10 -2.82009478738E-09 -6.45444834411E-09
 -1.16726724511E-08 -1.85543100590E-08 -2.71820728877E-08 -3.76419579681E-08
 -5.00233683266E-08 -6.44192379578E-08 -8.09261612344E-08 -9.96445269105E-08
 -1.20678656878E-07 -1.44136949844E-07 -1.70132030096E-07 -1.98780901545E-07
 -2.30205107210E-07 -2.64530894361E-07 -3.01889385487E-07 -3.42416755327E-07
 -3.86254414143E-07 -4.33549197470E-07 -4.84453562577E-07 -5.39125791845E-07
 -5.97730203335E-07 -6.60437368777E-07 -7.27424339239E-07 -7.98874878759E-07
 -8.74979706200E-07 -9.55936745620E-07 -1.04195138546E-06 -1.13323674686E-06
 -1.23001396138E-06 -1.33251245854E-06 -1.44097026341E-06 -1.55563430473E-06
 -1.67676073373E-06 -1.80461525432E-06 -1.93947346470E-06 -2.08162121108E-06
 -2.23135495375E-06 -2.38898214599E-06 -2.55482162630E-06 -2.72920402439E-06
 -2.91247218127E-06 -3.10498158425E-06 -3.30710081705E-06 -3.51921202565E-06
 -3.74171140058E-06 -3.97500967593E-06 -4.21953264593E-06 -4.47572169953E-06
 -4.74403437376E-06 -5.02494492631E-06 -5.31894492824E-06 -5.62654387734E-06
 -5.94826983293E-06 -6.28467007281E-06 -6.63631177324E-06 -7.00378271253E-06
 -7.38769199925E-06 -7.78867082593E-06 -8.20737324888E-06 -8.64447699538E-06
 -9.10068429895E-06 -9.57672276372E-06 -1.00733462590E-05 -1.05913358448E-05
 -1.11315007303E-05 -1.16946792646E-05 -1.22817399629E-05 -1.28935825681E-05
 -1.35311391495E-05 -1.41953752393E-05 -1.48872910093E-05 -1.56079224880E-05
 -1.63583428207E-05 -1.71396635727E-05 -1.79530360782E-05 -1.87996528362E-05
 -1.96807489551E-05 -2.05976036467E-05 -2.15515417733E-05 -2.25439354475E-05
 -2.35762056886E-05 -2.46498241358E-05 -2.57663148210E-05 -2.69272560039E-05
 -2.81342820699E-05 -2.93890854943E-05 -3.06934188752E-05 -3.20490970362E-05
 -3.34579992024E-05 -3.49220712525E-05 -3.64433280477E-05 -3.80238558430E-05
 -3.96658147811E-05 -4.13714414735E-05 -4.31430516703E-05 -4.49830430237E-05
 -4.68938979465E-05 -4.88781865699E-05 -5.09385698043E-05 -5.30778025058E-05
 -5.52987367524E-05 -5.76043252343E-05 -5.99976247611E-05 -6.24817998909E-05
 -6.50601266851E-05 -6.77359965933E-05 -7.05129204730E-05 -7.33945327479E-05
 -7.63845957108E-05 -7.94870039760E-05 -8.27057890843E-05 -8.60451242695E-05
 -8.95093293884E-05 -9.31028760218E-05 -9.68303927530E-05 -1.00696670628E-04
 -1.04706668804E-04 -1.08865520397E-04 -1.13178538527E-04 -1.17651222574E-04
 -1.22289264653E-04 -1.27098556312E-04 -1.32085195455E-04 -1.37255493518E-04
 -1.42615982879E-04 -1.48173424535E-04 -1.53934816036E-04 -1.59907399703E-04
 -1.66098671119E-04 -1.72516387922E-04 -1.79168578900E-04 -1.86063553397E-04
 -1.93209911048E-04 -2.00616551851E-04 -2.08292686579E-04 -2.16247847566E-04
 -2.24491899849E-04 -2.33035052712E-04 -2.41887871613E-04 -2.51061290534E-04
 -2.60566624751E-04 -2.70415584053E-04 -2.80620286405E-04 -2.91193272093E-04
 -3.02147518358E-04 -3.13496454525E-04 -3.25253977663E-04 -3.37434468784E-04
 -3.50052809601E-04 -3.63124399861E-04 -3.76665175277E-04 -3.90691626086E-04
 -4.05220816234E-04 -4.20270403235E-04 -4.35858658708E-04 -4.52004489625E-04
 -4.68727460287E-04 -4.86047815069E-04 -5.03986501931E-04 -5.22565196759E-04
 -5.41806328532E-04 -5.61733105358E-04 -5.82369541413E-04 -6.03740484801E-04
 -6.25871646379E-04 -6.48789629571E-04 -6.72521961210E-04 -6.97097123445E-04
 -7.22544586740E-04 -7.48894844016E-04 -7.76179445962E-04 -8.04431037566E-04
 -8.33683395900E-04 -8.63971469205E-04 -8.95331417321E-04 -9.27800653508E-04
 -9.61417887705E-04 -9.96223171273E-04 -1.03225794328E-03 -1.06956507837E-03
 -1.10818893629E-03 -1.14817541311E-03 -1.18957199419E-03 -1.23242780898E-03
 -1.27679368771E-03 -1.32272222001E-03 -1.37026781553E-03 -1.41948676667E-03
 -1.47043731347E-03 -1.52317971064E-03 -1.57777629700E-03 -1.63429156724E-03
 -1.69279224614E-03 -1.75334736531E-03 -1.81602834267E-03 -1.88090906447E-03
 -1.94806597027E-03 -2.01757814076E-03 -2.08952738860E-03 -2.16399835234E-03
 -2.24107859358E-03 -2.32085869744E-03 -2.40343237644E-03 -2.48889657798E-03
 -2.57735159541E-03 -2.66890118295E-03 -2.76365267450E-03 -2.86171710650E-03
 -2.96320934498E-03 -3.06824821694E-03 -3.17695664618E-03 -3.28946179378E-03
 -3.40589520332E-03 -3.52639295102E-03 -3.65109580110E-03 -3.78014936620E-03
 -3.91370427344E-03 -4.05191633598E-03 -4.19494673048E-03 -4.34296218045E-03
 -4.49613514593E-03 -4.65464401949E-03 -4.81867332888E-03 -4.98841394652E-03
 -5.16406330604E-03 -5.34582562613E-03 -5.53391214190E-03 -5.72854134405E-03
 -5.92993922605E-03 -6.13833953961E-03 -6.35398405874E-03 -6.57712285266E-03
 -6.80801456779E-03 -7.04692671919E-03 -7.29413599178E-03 -7.54992855149E-03
 -7.81460036690E-03 -8.08845754144E-03 -8.37181665674E-03 -8.66500512731E-03
 -8.96836156693E-03 -9.28223616725E-03 -9.60699108880E-03 -9.94300086489E-03
 -1.02906528189E-02 -1.06503474951E-02 -1.10224991037E-02 -1.14075359807E-02
 -1.18059010621E-02 -1.22180523742E-02 -1.26444635397E-02 -1.30856242999E-02
 -1.35420410542E-02 -1.40142374170E-02 -1.45027547918E-02 -1.50081529653E-02
 -1.55310107184E-02 -1.60719264591E-02 -1.66315188735E-02 -1.72104275984E-02
 -1.78093139157E-02 -1.84288614673E-02 -1.90697769941E-02 -1.97327910965E-02
 -2.04186590202E-02 -2.11281614652E-02 -2.18621054204E-02 -2.26213250239E-02
 -2.34066824497E-02 -2.42190688211E-02 -2.50594051523E-02 -2.59286433180E-02
 -2.68277670529E-02 -2.77577929798E-02 -2.87197716696E-02 -2.97147887316E-02
 -3.07439659361E-02 -3.18084623696E-02 -3.29094756237E-02 -3.40482430171E-02
 -3.52260428539E-02 -3.64441957155E-02 -3.77040657904E-02 -3.90070622390E-02
 -4.03546405975E-02 -4.17483042183E-02 -4.31896057496E-02 -4.46801486547E-02
 -4.62215887695E-02 -4.78156359014E-02 -4.94640554681E-02 -5.11686701772E-02
 -5.29313617477E-02 -5.47540726722E-02 -5.66388080208E-02 -5.85876372874E-02
 -6.06026962774E-02 -6.26861890364E-02 -6.48403898214E-02 -6.70676451126E-02
 -6.93703756657E-02 -7.17510786050E-02 -7.42123295545E-02 -7.67567848090E-02
 -7.93871835412E-02 -8.21063500452E-02 -8.49171960139E-02 -8.78227228500E-02
 -9.08260240060E-02 -9.39302873532E-02 -9.71387975760E-02 -1.00454938588E-01
 -1.03882195967E-01 -1.07424159406E-01 -1.11084525175E-01 -1.14867098585E-01
 -1.18775796461E-01 -1.22814649600E-01 -1.26987805226E-01 -1.31299529422E-01
 -1.35754209536E-01 -1.40356356553E-01 -1.45110607426E-01 -1.50021727346E-01
 -1.55094611950E-01 -1.60334289456E-01 -1.65745922699E-01 -1.71334811067E-01
 -1.77106392316E-01 -1.83066244244E-01 -1.89220086213E-01 -1.95573780490E-01
 -2.02133333399E-01 -2.08904896237E-01 -2.15894765962E-01 -2.23109385588E-01
 -2.30555344295E-01 -2.38239377190E-01 -2.46168364707E-01 -2.54349331599E-01
 -2.62789445480E-01 -2.71496014886E-01 -2.80476486799E-01 -2.89738443585E-01
 -2.99289599298E-01 -3.09137795297E-01 -3.19290995098E-01 -3.29757278420E-01
 -3.40544834341E-01 -3.51661953486E-01 -3.63117019185E-01 -3.74918497498E-01
 -3.87074926033E-01 -3.99594901449E-01 -4.12487065547E-01 -4.25760089845E-01
 -4.39422658513E-01 -4.53483449556E-01 -4.67951114106E-01 -4.82834253696E-01
 -4.98141395364E-01 -5.13880964442E-01 -5.30061254861E-01 -5.46690396814E-01
 -5.63776321590E-01 -5.81326723402E-01 -5.99349018012E-01 -6.17850297948E-01
 -6.36837284109E-01 -6.56316273537E-01 -6.76293083135E-01 -6.96772989088E-01
 -7.17760661764E-01 -7.39260095843E-01 -7.61274535431E-01 -7.83806393902E-01
 -8.06857168237E-01 -8.30427347585E-01 -8.54516315826E-01 -8.79122247882E-01
 -9.04241999558E-01 -9.29870990691E-01 -9.56003081423E-01 -9.82630441412E-01
 -1.00974341185E+00 -1.03733036021E+00 -1.06537752754E+00 -1.09386886854E+00
 -1.12278588417E+00 -1.15210744716E+00 -1.18180962056E+00 -1.21186546955E+00
 -1.24224486707E+00 -1.27291429383E+00 -1.30383663319E+00 -1.33497096217E+00
 -1.36627233917E+00 -1.39769159018E+00 -1.42917509459E+00 -1.46066457255E+00
 -1.49209687604E+00 -1.52340378577E+00 -1.55451181694E+00 -1.58534203676E+00
 -1.61580989738E+00 -1.64582508815E+00 -1.67529141163E+00 -1.70410668837E+00
 -1.73216269580E+00 -1.75934514728E+00 -1.78553371789E+00 -1.81060212397E+00
 -1.83441826405E+00 -1.85684442948E+00 -1.87773759309E+00 -1.89694978536E+00
 -1.91432856708E+00 -1.92971760852E+00 -1.94295738453E+00 -1.95388599546E+00
 -1.96234012299E+00 -1.96815612978E+00 -1.97117131063E+00 -1.97122530167E+00
 -1.96816165235E+00 -1.96182956279E+00 -1.95208578599E+00 -1.93879669137E+00
 -1.92184048143E+00 -1.90110954900E+00 -1.87651295651E+00 -1.84797901244E+00
 -1.81545791330E+00 -1.77892441120E+00 -1.73838045950E+00 -1.69385778006E+00
 -1.64542028743E+00 -1.59316629734E+00 -1.53723043998E+00 -1.47778519313E+00
 -1.41504194810E+00 -1.34925152206E+00 -1.28070403628E+00 -1.20972809171E+00
 -1.13668919236E+00 -1.06198739436E+00 -9.86054195483E-01 -9.09348725590E-01
 -8.32353352595E-01 -7.55568877319E-01 -6.79509547917E-01 -6.04698169563E-01
 -5.31661599790E-01 -4.60926876802E-01 -3.93018085626E-01 -3.28453764128E-01
 -2.67744099473E-01 -2.11386240217E-01 -1.59854573596E-01 -1.13582890690E-01
 -7.29258809700E-02 -3.81808591590E-02 -9.56903272111E-03  1.27901095003E-02
  2.89139141795E-02  3.89975481478E-02  4.34571102218E-02  4.29677352782E-02
  3.84851799052E-02  3.12344519516E-02  2.26448541481E-02  1.42101282608E-02
  7.26059183094E-03  2.66070802810E-03  5.06048554697E-04  1.24694512909E-05
  0.00000000000E+00  0.00000000000E+00  0.00000000000E+00  0.00000000000E+00
  0.00000000000E+00  0.00000000000E+00  0.00000000000E+00  0.00000000000E+00
  0.00000000000E+00  0.00000000000E+00  0.00000000000E+00  0.00000000000E+00
  0.00000000000E+00  0.00000000000E+00  0.00000000000E+00  0.00000000000E+00
  0.00000000000E+00  0.00000000000E+00  0.00000000000E+00  0.00000000000E+00
  0.00000000000E+00  0.00000000000E+00  0.00000000000E+00  0.00000000000E+00
  0.00000000000E+00  0.00000000000E+00  0.00000000000E+00  0.00000000000E+00
  0.00000000000E+00  0.00000000000E+00  0.00000000000E+00  0.00000000000E+00
  0.00000000000E+00  0.00000000000E+00  0.00000000000E+00  0.00000000000E+00
  0.00000000000E+00  0.00000000000E+00  0.00000000000E+00  0.00000000000E+00
  0.00000000000E+00  0.00000000000E+00  0.00000000000E+00  0.00000000000E+00
  0.00000000000E+00  0.00000000000E+00  0.00000000000E+00  0.00000000000E+00
  0.00000000000E+00  0.00000000000E+00  0.00000000000E+00  0.00000000000E+00
  0.00000000000E+00  0.00000000000E+00  0.00000000000E+00  0.00000000000E+00
  0.00000000000E+00  0.00000000000E+00  0.00000000000E+00  0.00000000000E+00
  0.00000000000E+00  0.00000000000E+00  0.00000000000E+00  0.00000000000E+00
  0.00000000000E+00  0.00000000000E+00  0.00000000000E+00  0.00000000000E+00
  0.00000000000E+00  0.00000000000E+00  0.00000000000E+00  0.00000000000E+00
  0.00000000000E+00  0.00000000000E+00  0.00000000000E+00  0.00000000000E+00
  0.00000000000E+00  0.00000000000E+00  0.00000000000E+00  0.00000000000E+00
  0.00000000000E+00  0.00000000000E+00  0.00000000000E+00  0.00000000000E+00
  0.00000000000E+00  0.00000000000E+00  0.00000000000E+00  0.00000000000E+00
  0.00000000000E+00  0.00000000000E+00  0.00000000000E+00  0.00000000000E+00
  0.00000000000E+00  0.00000000000E+00  0.00000000000E+00  0.00000000000E+00
  0.00000000000E+00  0.00000000000E+00  0.00000000000E+00  0.00000000000E+00
  0.00000000000E+00  0.00000000000E+00  0.00000000000E+00  0.00000000000E+00
  0.00000000000E+00  0.00000000000E+00  0.00000000000E+00  0.00000000000E+00
  0.00000000000E+00  0.00000000000E+00  0.00000000000E+00  0.00000000000E+00
  0.00000000000E+00  0.00000000000E+00  0.00000000000E+00  0.00000000000E+00
  0.00000000000E+00  0.00000000000E+00  0.00000000000E+00  0.00000000000E+00
  0.00000000000E+00  0.00000000000E+00  0.00000000000E+00  0.00000000000E+00
  0.00000000000E+00  0.00000000000E+00  0.00000000000E+00  0.00000000000E+00
  0.00000000000E+00  0.00000000000E+00  0.00000000000E+00  0.00000000000E+00
  0.00000000000E+00  0.00000000000E+00  0.00000000000E+00  0.00000000000E+00
  0.00000000000E+00  0.00000000000E+00  0.00000000000E+00  0.00000000000E+00
  0.00000000000E+00  0.00000000000E+00  0.00000000000E+00  0.00000000000E+00
  0.00000000000E+00  0.00000000000E+00  0.00000000000E+00  0.00000000000E+00
  0.00000000000E+00  0.00000000000E+00  0.00000000000E+00  0.00000000000E+00
  0.00000000000E+00  0.00000000000E+00  0.00000000000E+00  0.00000000000E+00
  0.00000000000E+00  0.00000000000E+00  0.00000000000E+00  0.00000000000E+00
  0.00000000000E+00  0.00000000000E+00  0.00000000000E+00  0.00000000000E+00
  0.00000000000E+00  0.00000000000E+00  0.00000000000E+00  0.00000000000E+00
  0.00000000000E+00  0.00000000000E+00  0.00000000000E+00  0.00000000000E+00
  0.00000000000E+00  0.00000000000E+00  0.00000000000E+00  0.00000000000E+00
  0.00000000000E+00  0.00000000000E+00  0.00000000000E+00  0.00000000000E+00
  0.00000000000E+00  0.00000000000E+00  0.00000000000E+00  0.00000000000E+00
  0.00000000000E+00  0.00000000000E+00  0.00000000000E+00  0.00000000000E+00
  0.00000000000E+00  0.00000000000E+00  0.00000000000E+00  0.00000000000E+00
  0.00000000000E+00  0.00000000000E+00  0.00000000000E+00  0.00000000000E+00
  0.00000000000E+00  0.00000000000E+00  0.00000000000E+00  0.00000000000E+00
  0.00000000000E+00  0.00000000000E+00  0.00000000000E+00  0.00000000000E+00
  0.00000000000E+00  0.00000000000E+00  0.00000000000E+00  0.00000000000E+00
  0.00000000000E+00  0.00000000000E+00  0.00000000000E+00  0.00000000000E+00
  0.00000000000E+00  0.00000000000E+00  0.00000000000E+00  0.00000000000E+00
  0.00000000000E+00  0.00000000000E+00  0.00000000000E+00  0.00000000000E+00
  0.00000000000E+00  0.00000000000E+00  0.00000000000E+00  0.00000000000E+00
  0.00000000000E+00  0.00000000000E+00  0.00000000000E+00  0.00000000000E+00
  0.00000000000E+00  0.00000000000E+00  0.00000000000E+00  0.00000000000E+00
  0.00000000000E+00  0.00000000000E+00  0.00000000000E+00  0.00000000000E+00
  0.00000000000E+00  0.00000000000E+00  0.00000000000E+00  0.00000000000E+00
  0.00000000000E+00  0.00000000000E+00  0.00000000000E+00  0.00000000000E+00
  0.00000000000E+00  0.00000000000E+00  0.00000000000E+00  0.00000000000E+00
  0.00000000000E+00
    <PP_QFCOEF>
 -1.89179540919E+01  5.11798320390E+01 -3.46413373373E+00 -1.48401741897E+02
  2.39043801006E+02 -1.64234376657E+02  4.74387645619E+01 -2.59277681678E+00
  0.00000000000E+00  0.00000000000E+00  0.00000000000E+00  0.00000000000E+00
  0.00000000000E+00  0.00000000000E+00  0.00000000000E+00  0.00000000000E+00
 -1.18242178482E+02  5.43890666495E+02 -6.84811640018E+02 -1.30262052978E+03
  5.76266725915E+03 -8.45681943085E+03  5.84794777330E+03 -1.59331559429E+03
    </PP_QFCOEF>
    4    4    1        i  j  (l(j))
  6.49410178918E-01    Q_int
  0.00000000000E+00  6.31367647586E-10  2.56882446478E-09  5.87935727771E-09
  1.06326378431E-08  1.69011218374E-08  2.47601513688E-08  3.42880611351E-08
  4.55662883551E-08  5.86794866062E-08  7.37156437041E-08  9.07662037658E-08
  1.09926193603E-07  1.31294353598E-07  1.54973273215E-07  1.81069531313E-07
  2.09693841428E-07  2.40961202192E-07  2.74991053080E-07  3.11907435653E-07
  3.51839160514E-07  3.94919980143E-07  4.41288767855E-07  4.91089703062E-07
  5.44472463070E-07  6.01592421651E-07  6.62610854607E-07  7.27695152577E-07
  7.97019041348E-07  8.70762809918E-07  9.49113546586E-07  1.03226538336E-06
  1.12041974894E-06  1.21378563063E-06  1.31257984542E-06  1.41702732062E-06
  1.52736138435E-06  1.64382406622E-06  1.76666640854E-06  1.89614878855E-06
  2.03254125182E-06  2.17612385744E-06  2.32718703529E-06  2.48603195582E-06
  2.65297091278E-06  2.82832771939E-06  3.01243811838E-06  3.20565020635E-06
  3.40832487302E-06  3.62083625585E-06  3.84357221054E-06  4.07693479802E-06
  4.32134078846E-06  4.57722218284E-06  4.84502675289E-06  5.12521859974E-06
  5.41827873217E-06  5.72470566509E-06  6.04501603881E-06  6.37974526003E-06
  6.72944816514E-06  7.09469970673E-06  7.47609566397E-06  7.87425337785E-06
  8.28981251201E-06  8.72343584011E-06  9.17581006067E-06  9.64764664027E-06
  1.01396826862E-05  1.06526818493E-05  1.11874352589E-05  1.17447624891E-05
  1.23255125601E-05  1.29305649736E-05  1.35608307839E-05  1.42172537075E-05
  1.49008112699E-05  1.56125159937E-05  1.63534166263E-05  1.71245994125E-05
  1.79271894090E-05  1.87623518467E-05  1.96312935389E-05  2.05352643391E-05
  2.14755586495E-05  2.24535169816E-05  2.34705275710E-05  2.45280280492E-05
  2.56275071719E-05  2.67705066088E-05  2.79586227945E-05  2.91935088447E-05
  3.04768765377E-05  3.18104983656E-05  3.31962096566E-05  3.46359107705E-05
  3.61315693705E-05  3.76852227746E-05  3.92989803872E-05  4.09750262164E-05
  4.27156214775E-05  4.45231072877E-05  4.63999074536E-05  4.83485313556E-05
  5.03715769323E-05  5.24717337684E-05  5.46517862894E-05  5.69146170671E-05
  5.92632102399E-05  6.17006550515E-05  6.42301495117E-05  6.68550041848E-05
  6.95786461087E-05  7.24046228499E-05  7.53366066990E-05  7.83783990112E-05
  8.15339346975E-05  8.48072868711E-05  8.82026716545E-05  9.17244531535E-05
  9.53771486032E-05  9.91654336911E-05  1.03094148067E-04  1.07168301038E-04
  1.11393077471E-04  1.15773843885E-04  1.20316154768E-04  1.25025759102E-04
  1.29908607120E-04  1.34970857297E-04  1.40218883572E-04  1.45659282840E-04
  1.51298882678E-04  1.57144749364E-04  1.63204196149E-04  1.69484791834E-04
  1.75994369630E-04  1.82741036335E-04  1.89733181818E-04  1.96979488839E-04
  2.04488943202E-04  2.12270844265E-04  2.20334815804E-04  2.28690817262E-04
  2.37349155382E-04  2.46320496237E-04  2.55615877688E-04  2.65246722256E-04
  2.75224850452E-04  2.85562494558E-04  2.96272312889E-04  3.07367404547E-04
  3.18861324677E-04  3.30768100260E-04  3.43102246442E-04  3.55878783432E-04
  3.69113253980E-04  3.82821741455E-04  3.97020888554E-04  4.11727916650E-04
  4.26960645807E-04  4.42737515487E-04  4.59077605972E-04  4.76000660520E-04
  4.93527108285E-04  5.11678088035E-04  5.30475472669E-04  5.49941894602E-04
  5.70100772002E-04  5.90976335943E-04  6.12593658493E-04  6.34978681759E-04
  6.58158247945E-04  6.82160130431E-04  7.07013065933E-04  7.32746787761E-04
  7.59392060224E-04  7.86980714216E-04  8.15545684030E-04  8.45121045433E-04
  8.75742055052E-04  9.07445191110E-04  9.40268195565E-04  9.74250117695E-04
  1.00943135918E-03  1.04585372073E-03  1.08356045031E-03  1.12259629303E-03
  1.16300754276E-03  1.20484209545E-03  1.24814950436E-03  1.29298103713E-03
  1.33938973486E-03  1.38743047312E-03  1.43716002514E-03  1.48863712714E-03
  1.54192254586E-03  1.59707914846E-03  1.65417197475E-03  1.71326831192E-03
  1.77443777185E-03  1.83775237101E-03  1.90328661314E-03  1.97111757467E-03
  2.04132499321E-03  2.11399135886E-03  2.18920200880E-03  2.26704522503E-03
  2.34761233544E-03  2.43099781833E-03  2.51729941051E-03  2.60661821903E-03
  2.69905883678E-03  2.79472946193E-03  2.89374202152E-03  2.99621229914E-03
  3.10226006708E-03  3.21200922281E-03  3.32558793019E-03  3.44312876545E-03
  3.56476886803E-03  3.69065009665E-03  3.82091919052E-03  3.95572793610E-03
  4.09523333941E-03  4.23959780421E-03  4.38898931614E-03  4.54358163306E-03
  4.70355448182E-03  4.86909376160E-03  5.04039175408E-03  5.21764734071E-03
  5.40106622718E-03  5.59086117543E-03  5.78725224345E-03  5.99046703299E-03
  6.20074094563E-03  6.41831744732E-03  6.64344834171E-03  6.87639405258E-03
  7.11742391564E-03  7.36681647995E-03  7.62485981932E-03  7.89185185405E-03
  8.16810068315E-03  8.45392492762E-03  8.74965408489E-03  9.05562889494E-03
  9.37220171839E-03  9.69973692693E-03  1.00386113064E-02  1.03892144733E-02
  1.07519493040E-02  1.11272323791E-02  1.15154944408E-02  1.19171808661E-02
  1.23327521543E-02  1.27626844309E-02  1.32074699670E-02  1.36676177156E-02
  1.41436538649E-02  1.46361224084E-02  1.51455857345E-02  1.56726252329E-02
  1.62178419213E-02  1.67818570908E-02  1.73653129722E-02  1.79688734215E-02
  1.85932246284E-02  1.92390758449E-02  1.99071601368E-02  2.05982351584E-02
  2.13130839496E-02  2.20525157580E-02  2.28173668846E-02  2.36085015554E-02
  2.44268128180E-02  2.52732234653E-02  2.61486869851E-02  2.70541885376E-02
  2.79907459613E-02  2.89594108066E-02  2.99612693992E-02  3.09974439327E-02
  3.20690935921E-02  3.31774157070E-02  3.43236469367E-02  3.55090644871E-02
  3.67349873593E-02  3.80027776310E-02  3.93138417705E-02  4.06696319850E-02
  4.20716476009E-02  4.35214364797E-02  4.50205964667E-02  4.65707768746E-02
  4.81736800008E-02  4.98310626798E-02  5.15447378695E-02  5.33165762710E-02
  5.51485079830E-02  5.70425241893E-02  5.90006788795E-02  6.10250906011E-02
  6.31179442446E-02  6.52814928579E-02  6.75180594910E-02  6.98300390686E-02
  7.22199002898E-02  7.46901875524E-02  7.72435229003E-02  7.98826079927E-02
  8.26102260903E-02  8.54292440584E-02  8.83426143817E-02  9.13533771883E-02
  9.44646622788E-02  9.76796911565E-02  1.01001779053E-01  1.04434336946E-01
  1.07980873561E-01  1.11644997349E-01  1.15430418445E-01  1.19340950578E-01
  1.23380512948E-01  1.27553132043E-01  1.31862943397E-01  1.36314193267E-01
  1.40911240236E-01  1.45658556703E-01  1.50560730277E-01  1.55622465026E-01
  1.60848582597E-01  1.66244023165E-01  1.71813846207E-01  1.77563231074E-01
  1.83497477334E-01  1.89622004875E-01  1.95942353731E-01  2.02464183606E-01
  2.09193273067E-01  2.16135518372E-01  2.23296931905E-01  2.30683640160E-01
  2.38301881268E-01  2.46158001987E-01  2.54258454135E-01  2.62609790404E-01
  2.71218659506E-01  2.80091800591E-01  2.89236036882E-01  2.98658268451E-01
  3.08365464083E-01  3.18364652133E-01  3.28662910318E-01  3.39267354346E-01
  3.50185125293E-01  3.61423375644E-01  3.72989253881E-01  3.84889887522E-01
  3.97132364494E-01  4.09723712717E-01  4.22670877772E-01  4.35980698527E-01
  4.49659880560E-01  4.63714967252E-01  4.78152308374E-01  4.92978026015E-01
  5.08197977672E-01  5.23817716325E-01  5.39842447306E-01  5.56276981766E-01
  5.73125686541E-01  5.90392430202E-01  6.08080525073E-01  6.26192665002E-01
  6.44730858653E-01  6.63696358079E-01  6.83089582372E-01  7.02910036123E-01
  7.23156222483E-01  7.43825550597E-01  7.64914237173E-01  7.86417201996E-01
  8.08327957178E-01  8.30638489962E-01  8.53339138938E-01  8.76418463531E-01
  8.99863106680E-01  9.23657650652E-01  9.47784466005E-01  9.72223553768E-01
  9.96952380969E-01  1.02194570975E+00  1.04717542040E+00  1.07261032870E+00
  1.09821599826E+00  1.12395454846E+00  1.14978445896E+00  1.17566037184E+00
  1.20153289277E+00  1.22734839261E+00  1.25304881148E+00  1.27857146729E+00
  1.30384887130E+00  1.32880855358E+00  1.35337290161E+00  1.37745901579E+00
  1.40097858602E+00  1.42383779416E+00  1.44593724761E+00  1.46717194989E+00
  1.48743131473E+00  1.50659923081E+00  1.52455418489E+00  1.54116945178E+00
  1.55631336020E+00  1.56984964407E+00  1.58163788953E+00  1.59153408820E+00
  1.59939130759E+00  1.60506048970E+00  1.60839138877E+00  1.60923365876E+00
  1.60743810044E+00  1.60285807676E+00  1.59535110359E+00  1.58478062065E+00
  1.57101794440E+00  1.55394440097E+00  1.53345363249E+00  1.50945406442E+00
  1.48187151472E+00  1.45065191780E+00  1.41576412687E+00  1.37720274821E+00
  1.33499094951E+00  1.28918317213E+00  1.23986766489E+00  1.18716874423E+00
  1.13124867413E+00  1.07230904956E+00  1.01059156084E+00  9.46378014983E-01
  8.79989496435E-01  8.11784565090E-01  7.42156418651E-01  6.71528991024E-01
  6.00352022746E-01  5.29095225765E-01  4.58241774899E-01  3.88281491093E-01
  3.19704231891E-01  2.52994159964E-01  1.88625697116E-01  1.27062047500E-01
  6.87571216397E-02  1.41614047533E-02 -3.62683763489E-02 -8.20572724954E-02
 -1.22701658947E-01 -1.57668063602E-01 -1.86415276136E-01 -2.08462012345E-01
 -2.23496066539E-01 -2.31346513407E-01 -2.31981812723E-01 -2.25551805340E-01
 -2.12439453089E-01 -1.93315518196E-01 -1.69188306977E-01 -1.41435652857E-01
 -1.11800430420E-01 -8.23250599385E-02 -5.51969128917E-02 -3.24798266562E-02
 -1.57253449693E-02 -5.50515925489E-03 -1.00675845276E-03 -2.39738461617E-05
  0.00000000000E+00  0.00000000000E+00  0.00000000000E+00  0.00000000000E+00
  0.00000000000E+00  0.00000000000E+00  0.00000000000E+00  0.00000000000E+00
  0.00000000000E+00  0.00000000000E+00  0.00000000000E+00  0.00000000000E+00
  0.00000000000E+00  0.00000000000E+00  0.00000000000E+00  0.00000000000E+00
  0.00000000000E+00  0.00000000000E+00  0.00000000000E+00  0.00000000000E+00
  0.00000000000E+00  0.00000000000E+00  0.00000000000E+00  0.00000000000E+00
  0.00000000000E+00  0.00000000000E+00  0.00000000000E+00  0.00000000000E+00
  0.00000000000E+00  0.00000000000E+00  0.00000000000E+00  0.00000000000E+00
  0.00000000000E+00  0.00000000000E+00  0.00000000000E+00  0.00000000000E+00
  0.00000000000E+00  0.00000000000E+00  0.00000000000E+00  0.00000000000E+00
  0.00000000000E+00  0.00000000000E+00  0.00000000000E+00  0.00000000000E+00
  0.00000000000E+00  0.00000000000E+00  0.00000000000E+00  0.00000000000E+00
  0.00000000000E+00  0.00000000000E+00  0.00000000000E+00  0.00000000000E+00
  0.00000000000E+00  0.00000000000E+00  0.00000000000E+00  0.00000000000E+00
  0.00000000000E+00  0.00000000000E+00  0.00000000000E+00  0.00000000000E+00
  0.00000000000E+00  0.00000000000E+00  0.00000000000E+00  0.00000000000E+00
  0.00000000000E+00  0.00000000000E+00  0.00000000000E+00  0.00000000000E+00
  0.00000000000E+00  0.00000000000E+00  0.00000000000E+00  0.00000000000E+00
  0.00000000000E+00  0.00000000000E+00  0.00000000000E+00  0.00000000000E+00
  0.00000000000E+00  0.00000000000E+00  0.00000000000E+00  0.00000000000E+00
  0.00000000000E+00  0.00000000000E+00  0.00000000000E+00  0.00000000000E+00
  0.00000000000E+00  0.00000000000E+00  0.00000000000E+00  0.00000000000E+00
  0.00000000000E+00  0.00000000000E+00  0.00000000000E+00  0.00000000000E+00
  0.00000000000E+00  0.00000000000E+00  0.00000000000E+00  0.00000000000E+00
  0.00000000000E+00  0.00000000000E+00  0.00000000000E+00  0.00000000000E+00
  0.00000000000E+00  0.00000000000E+00  0.00000000000E+00  0.00000000000E+00
  0.00000000000E+00  0.00000000000E+00  0.00000000000E+00  0.00000000000E+00
  0.00000000000E+00  0.00000000000E+00  0.00000000000E+00  0.00000000000E+00
  0.00000000000E+00  0.00000000000E+00  0.00000000000E+00  0.00000000000E+00
  0.00000000000E+00  0.00000000000E+00  0.00000000000E+00  0.00000000000E+00
  0.00000000000E+00  0.00000000000E+00  0.00000000000E+00  0.00000000000E+00
  0.00000000000E+00  0.00000000000E+00  0.00000000000E+00  0.00000000000E+00
  0.00000000000E+00  0.00000000000E+00  0.00000000000E+00  0.00000000000E+00
  0.00000000000E+00  0.00000000000E+00  0.00000000000E+00  0.00000000000E+00
  0.00000000000E+00  0.00000000000E+00  0.00000000000E+00  0.00000000000E+00
  0.00000000000E+00  0.00000000000E+00  0.00000000000E+00  0.00000000000E+00
  0.00000000000E+00  0.00000000000E+00  0.00000000000E+00  0.00000000000E+00
  0.00000000000E+00  0.00000000000E+00  0.00000000000E+00  0.00000000000E+00
  0.00000000000E+00  0.00000000000E+00  0.00000000000E+00  0.00000000000E+00
  0.00000000000E+00  0.00000000000E+00  0.00000000000E+00  0.00000000000E+00
  0.00000000000E+00  0.00000000000E+00  0.00000000000E+00  0.00000000000E+00
  0.00000000000E+00  0.00000000000E+00  0.00000000000E+00  0.00000000000E+00
  0.00000000000E+00  0.00000000000E+00  0.00000000000E+00  0.00000000000E+00
  0.00000000000E+00  0.00000000000E+00  0.00000000000E+00  0.00000000000E+00
  0.00000000000E+00  0.00000000000E+00  0.00000000000E+00  0.00000000000E+00
  0.00000000000E+00  0.00000000000E+00  0.00000000000E+00  0.00000000000E+00
  0.00000000000E+00  0.00000000000E+00  0.00000000000E+00  0.00000000000E+00
  0.00000000000E+00  0.00000000000E+00  0.00000000000E+00  0.00000000000E+00
  0.00000000000E+00  0.00000000000E+00  0.00000000000E+00  0.00000000000E+00
  0.00000000000E+00  0.00000000000E+00  0.00000000000E+00  0.00000000000E+00
  0.00000000000E+00  0.00000000000E+00  0.00000000000E+00  0.00000000000E+00
  0.00000000000E+00  0.00000000000E+00  0.00000000000E+00  0.00000000000E+00
  0.00000000000E+00  0.00000000000E+00  0.00000000000E+00  0.00000000000E+00
  0.00000000000E+00  0.00000000000E+00  0.00000000000E+00  0.00000000000E+00
  0.00000000000E+00  0.00000000000E+00  0.00000000000E+00  0.00000000000E+00
  0.00000000000E+00  0.00000000000E+00  0.00000000000E+00  0.00000000000E+00
  0.00000000000E+00  0.00000000000E+00  0.00000000000E+00  0.00000000000E+00
  0.00000000000E+00  0.00000000000E+00  0.00000000000E+00  0.00000000000E+00
  0.00000000000E+00  0.00000000000E+00  0.00000000000E+00  0.00000000000E+00
  0.00000000000E+00  0.00000000000E+00  0.00000000000E+00  0.00000000000E+00
  0.00000000000E+00  0.00000000000E+00  0.00000000000E+00  0.00000000000E+00
  0.00000000000E+00  0.00000000000E+00  0.00000000000E+00  0.00000000000E+00
  0.00000000000E+00
    <PP_QFCOEF>
  1.72323652079E+01 -5.18615197956E+01  1.07272087367E+01  1.20771241989E+02
 -1.40486740471E+02 -9.26683928626E+00  9.26833103694E+01 -4.00570835415E+01
  0.00000000000E+00  0.00000000000E+00  0.00000000000E+00  0.00000000000E+00
  0.00000000000E+00  0.00000000000E+00  0.00000000000E+00  0.00000000000E+00
  1.04367490633E+02 -5.13891308470E+02  7.71268333974E+02  7.15339855221E+02
 -4.34186741985E+03  6.65252659828E+03 -4.66572878985E+03  1.27888082756E+03
    </PP_QFCOEF>
  </PP_QIJ>
</PP_NONLOCAL>


<PP_PSWFC>
2S    0  2.00          Wavefunction
  0.00000000000E+00  8.86589706286E-06  1.78833442587E-05  2.70549321276E-05
  3.63832954882E-05  4.58711141975E-05  5.55211139211E-05  6.53360669156E-05
  7.53187928256E-05  8.54721594933E-05  9.57990837827E-05  1.06302532417E-04
  1.16985522832E-04  1.27851124042E-04  1.38902457521E-04  1.50142698101E-04
  1.61575074881E-04  1.73202872161E-04  1.85029430377E-04  1.97058147067E-04
  2.09292477844E-04  2.21735937392E-04  2.34392100470E-04  2.47264602945E-04
  2.60357142832E-04  2.73673481358E-04  2.87217444045E-04  3.00992921804E-04
  3.15003872057E-04  3.29254319871E-04  3.43748359116E-04  3.58490153641E-04
  3.73483938469E-04  3.88734021015E-04  4.04244782324E-04  4.20020678324E-04
  4.36066241115E-04  4.52386080265E-04  4.68984884133E-04  4.85867421222E-04
  5.03038541543E-04  5.20503178011E-04  5.38266347861E-04  5.56333154091E-04
  5.74708786925E-04  5.93398525308E-04  6.12407738418E-04  6.31741887213E-04
  6.51406525994E-04  6.71407304007E-04  6.91749967061E-04  7.12440359182E-04
  7.33484424288E-04  7.54888207900E-04  7.76657858877E-04  7.98799631181E-04
  8.21319885679E-04  8.44225091961E-04  8.67521830209E-04  8.91216793078E-04
  9.15316787625E-04  9.39828737261E-04  9.64759683741E-04  9.90116789185E-04
  1.01590733814E-03  1.04213873967E-03  1.06881852947E-03  1.09595437207E-03
  1.12355406299E-03  1.15162553100E-03  1.18017684042E-03  1.20921619339E-03
  1.23875193226E-03  1.26879254197E-03  1.29934665251E-03  1.33042304137E-03
  1.36203063607E-03  1.39417851674E-03  1.42687591871E-03  1.46013223518E-03
  1.49395701988E-03  1.52835998988E-03  1.56335102831E-03  1.59894018724E-03
  1.63513769058E-03  1.67195393696E-03  1.70939950277E-03  1.74748514519E-03
  1.78622180526E-03  1.82562061102E-03  1.86569288074E-03  1.90645012613E-03
  1.94790405568E-03  1.99006657799E-03  2.03294980524E-03  2.07656605659E-03
  2.12092786181E-03  2.16604796481E-03  2.21193932733E-03  2.25861513266E-03
  2.30608878941E-03  2.35437393538E-03  2.40348444148E-03  2.45343441568E-03
  2.50423820712E-03  2.55591041015E-03  2.60846586860E-03  2.66191968000E-03
  2.71628719993E-03  2.77158404641E-03  2.82782610441E-03  2.88502953040E-03
  2.94321075697E-03  3.00238649761E-03  3.06257375143E-03  3.12378980808E-03
  3.18605225274E-03  3.24937897111E-03  3.31378815460E-03  3.37929830551E-03
  3.44592824237E-03  3.51369710534E-03  3.58262436169E-03  3.65272981140E-03
  3.72403359286E-03  3.79655618859E-03  3.87031843121E-03  3.94534150934E-03
  4.02164697373E-03  4.09925674343E-03  4.17819311208E-03  4.25847875431E-03
  4.34013673225E-03  4.42319050214E-03  4.50766392108E-03  4.59358125386E-03
  4.68096717993E-03  4.76984680048E-03  4.86024564565E-03  4.95218968184E-03
  5.04570531918E-03  5.14081941907E-03  5.23755930196E-03  5.33595275510E-03
  5.43602804057E-03  5.53781390336E-03  5.64133957964E-03  5.74663480513E-03
  5.85372982361E-03  5.96265539563E-03  6.07344280730E-03  6.18612387930E-03
  6.30073097595E-03  6.41729701455E-03  6.53585547476E-03  6.65644040824E-03
  6.77908644840E-03  6.90382882031E-03  7.03070335082E-03  7.15974647882E-03
  7.29099526567E-03  7.42448740584E-03  7.56026123769E-03  7.69835575448E-03
  7.83881061550E-03  7.98166615747E-03  8.12696340609E-03  8.27474408773E-03
  8.42505064148E-03  8.57792623121E-03  8.73341475796E-03  8.89156087253E-03
  9.05240998822E-03  9.21600829384E-03  9.38240276695E-03  9.55164118727E-03
  9.72377215034E-03  9.89884508145E-03  1.00769102498E-02  1.02580187827E-02
  1.04422226805E-02  1.06295748312E-02  1.08201290255E-02  1.10139399726E-02
  1.12110633151E-02  1.14115556458E-02  1.16154745231E-02  1.18228784878E-02
  1.20338270797E-02  1.22483808545E-02  1.24666014015E-02  1.26885513606E-02
  1.29142944405E-02  1.31438954369E-02  1.33774202505E-02  1.36149359065E-02
  1.38565105733E-02  1.41022135816E-02  1.43521154449E-02  1.46062878787E-02
  1.48648038218E-02  1.51277374562E-02  1.53951642288E-02  1.56671608725E-02
  1.59438054281E-02  1.62251772665E-02  1.65113571113E-02  1.68024270615E-02
  1.70984706149E-02  1.73995726918E-02  1.77058196589E-02  1.80172993541E-02
  1.83341011110E-02  1.86563157842E-02  1.89840357755E-02  1.93173550593E-02
  1.96563692096E-02  2.00011754267E-02  2.03518725651E-02  2.07085611607E-02
  2.10713434597E-02  2.14403234472E-02  2.18156068761E-02  2.21973012975E-02
  2.25855160904E-02  2.29803624927E-02  2.33819536321E-02  2.37904045582E-02
  2.42058322743E-02  2.46283557705E-02  2.50580960566E-02  2.54951761963E-02
  2.59397213413E-02  2.63918587659E-02  2.68517179031E-02  2.73194303800E-02
  2.77951300547E-02  2.82789530531E-02  2.87710378070E-02  2.92715250921E-02
  2.97805580672E-02  3.02982823133E-02  3.08248458742E-02  3.13603992968E-02
  3.19050956727E-02  3.24590906802E-02  3.30225426269E-02  3.35956124927E-02
  3.41784639744E-02  3.47712635294E-02  3.53741804219E-02  3.59873867681E-02
  3.66110575831E-02  3.72453708282E-02  3.78905074588E-02  3.85466514732E-02
  3.92139899619E-02  3.98927131575E-02  4.05830144860E-02  4.12850906177E-02
  4.19991415200E-02  4.27253705098E-02  4.34639843078E-02  4.42151930923E-02
  4.49792105547E-02  4.57562539555E-02  4.65465441806E-02  4.73503057987E-02
  4.81677671198E-02  4.89991602535E-02  4.98447211688E-02  5.07046897546E-02
  5.15793098805E-02  5.24688294587E-02  5.33735005065E-02  5.42935792095E-02
  5.52293259854E-02  5.61810055491E-02  5.71488869777E-02  5.81332437766E-02
  5.91343539465E-02  6.01525000503E-02  6.11879692820E-02  6.22410535345E-02
  6.33120494697E-02  6.44012585879E-02  6.55089872990E-02  6.66355469928E-02
  6.77812541116E-02  6.89464302215E-02  7.01314020859E-02  7.13365017381E-02
  7.25620665549E-02  7.38084393312E-02  7.50759683534E-02  7.63650074747E-02
  7.76759161901E-02  7.90090597108E-02  8.03648090403E-02  8.17435410496E-02
  8.31456385523E-02  8.45714903806E-02  8.60214914604E-02  8.74960428866E-02
  8.89955519981E-02  9.05204324524E-02  9.20711043004E-02  9.36479940593E-02
  9.52515347869E-02  9.68821661531E-02  9.85403345122E-02  1.00226492974E-01
  1.01941101471E-01  1.03684626832E-01  1.05457542844E-01  1.07260330319E-01
  1.09093477161E-01  1.10957478426E-01  1.12852836379E-01  1.14780060557E-01
  1.16739667822E-01  1.18732182414E-01  1.20758135999E-01  1.22818067720E-01
  1.24912524235E-01  1.27042059762E-01  1.29207236107E-01  1.31408622706E-01
  1.33646796641E-01  1.35922342668E-01  1.38235853233E-01  1.40587928480E-01
  1.42979176256E-01  1.45410212112E-01  1.47881659289E-01  1.50394148707E-01
  1.52948318935E-01  1.55544816159E-01  1.58184294144E-01  1.60867414174E-01
  1.63594844998E-01  1.66367262748E-01  1.69185350861E-01  1.72049799975E-01
  1.74961307823E-01  1.77920579104E-01  1.80928325343E-01  1.83985264737E-01
  1.87092121980E-01  1.90249628073E-01  1.93458520113E-01  1.96719541063E-01
  2.00033439503E-01  2.03400969351E-01  2.06822889572E-01  2.10299963850E-01
  2.13832960241E-01  2.17422650795E-01  2.21069811146E-01  2.24775220077E-01
  2.28539659048E-01  2.32363911685E-01  2.36248763241E-01  2.40195000009E-01
  2.44203408702E-01  2.48274775784E-01  2.52409886757E-01  2.56609525405E-01
  2.60874472976E-01  2.65205507325E-01  2.69603401993E-01  2.74068925225E-01
  2.78602838937E-01  2.83205897608E-01  2.87878847107E-01  2.92622423456E-01
  2.97437351507E-01  3.02324343550E-01  3.07284097837E-01  3.12317297015E-01
  3.17424606480E-01  3.22606672631E-01  3.27864121025E-01  3.33197554436E-01
  3.38607550803E-01  3.44094661071E-01  3.49659406915E-01  3.55302278346E-01
  3.61023731189E-01  3.66824184439E-01  3.72704017474E-01  3.78663567138E-01
  3.84703124676E-01  3.90822932518E-01  3.97023180917E-01  4.03304004421E-01
  4.09665478188E-01  4.16107614130E-01  4.22630356885E-01  4.29233579609E-01
  4.35917079595E-01  4.42680573695E-01  4.49523693560E-01  4.56445980680E-01
  4.63446881228E-01  4.70525740704E-01  4.77681798368E-01  4.84914181465E-01
  4.92221899244E-01  4.99603836749E-01  5.07058748400E-01  5.14585251349E-01
  5.22181818608E-01  5.29846771950E-01  5.37578274576E-01  5.45374323547E-01
  5.53232741974E-01  5.61151170961E-01  5.69127061294E-01  5.77157664879E-01
  5.85240025905E-01  5.93370971737E-01  6.01547103521E-01  6.09764786487E-01
  6.18020139951E-01  6.26309026979E-01  6.34627043710E-01  6.42969508316E-01
  6.51331449582E-01  6.59707595077E-01  6.68092358903E-01  6.76479829009E-01
  6.84863754033E-01  6.93237529687E-01  7.01594184663E-01  7.09926366080E-01
  7.18226324487E-01  7.26485898475E-01  7.34696498960E-01  7.42849093255E-01
  7.50934189076E-01  7.58941818676E-01  7.66861523396E-01  7.74682338958E-01
  7.82392781956E-01  7.89980838069E-01  7.97433952662E-01  8.04739024577E-01
  8.11882404014E-01  8.18849895608E-01  8.25626767891E-01  8.32197770499E-01
  8.38547160562E-01  8.44658739781E-01  8.50515903685E-01  8.56101704413E-01
  8.61398928151E-01  8.66390187845E-01  8.71058031163E-01  8.75385062650E-01
  8.79354077660E-01  8.82948203890E-01  8.86151044093E-01  8.88946810891E-01
  8.91320441582E-01  8.93257677620E-01  8.94745090484E-01  8.95770033530E-01
  8.96320499349E-01  8.96384865765E-01  8.95951523707E-01  8.95008400681E-01
  8.93542430520E-01  8.91539082066E-01  8.88982158941E-01  8.85854237360E-01
  8.82138344130E-01  8.77821827874E-01  8.72903041834E-01  8.67390654609E-01
  8.61295476492E-01  8.54629324708E-01  8.47404984907E-01  8.39636181387E-01
  8.31337543267E-01  8.22524567789E-01  8.13213581868E-01  8.03421701073E-01
  7.93166787145E-01  7.82467403272E-01  7.71342768183E-01  7.59812708336E-01
  7.47897609214E-01  7.35618365050E-01  7.22996327930E-01  7.10053255664E-01
  6.96811259283E-01  6.83292749626E-01  6.69520383788E-01  6.55517010962E-01
  6.41305618339E-01  6.26909276709E-01  6.12351086292E-01  5.97654122546E-01
  5.82841382374E-01  5.67935730583E-01  5.52959846899E-01  5.37936173516E-01
  5.22886863365E-01  5.07833729219E-01  4.92798193726E-01  4.77801240602E-01
  4.62863366996E-01  4.48004537403E-01  4.33244139052E-01  4.18600939256E-01
  4.04093044627E-01  3.89737862693E-01  3.75552065803E-01  3.61551557916E-01
  3.47751444094E-01  3.34166003343E-01  3.20808664553E-01  3.07691986171E-01
  2.94827639295E-01  2.82226394768E-01  2.69898113892E-01  2.57851743261E-01
  2.46095313250E-01  2.34635940570E-01  2.23479834354E-01  2.12632306082E-01
  2.02097782746E-01  1.91879823487E-01  1.81981139048E-01  1.72403614213E-01
  1.63148332559E-01  1.54215603629E-01  1.45604991882E-01  1.37315347470E-01
  1.29344838254E-01  1.21690983087E-01  1.14350685830E-01  1.07320270117E-01
  1.00595514426E-01  9.41716874720E-02  8.80435835345E-02  8.22055577815E-02
  7.66515612632E-02  7.13751756466E-02  6.63696474497E-02  6.16279218485E-02
  5.71426758797E-02  5.29063511161E-02  4.89111856836E-02  4.51492456909E-02
  4.16124559706E-02  3.82926301860E-02  3.51815002147E-02  3.22707448392E-02
  2.95520176538E-02  2.70169741891E-02  2.46572981539E-02  2.24647267670E-02
  2.04310750698E-02  1.85482591669E-02  1.68083182821E-02  1.52034355638E-02
  1.37259575302E-02  1.23684120878E-02  1.11235250292E-02  9.98423495369E-03
  8.94370654167E-03  7.99534214758E-03  7.13279167431E-03  6.34996072165E-03
  5.64101700675E-03  5.00039508047E-03  4.42279937224E-03  3.90320561772E-03
  3.43686073317E-03  3.01928121752E-03  2.64625017151E-03  2.31381303565E-03
  2.01827215463E-03  1.75618028381E-03  1.52433315598E-03  1.31976123038E-03
  1.13972074542E-03  9.81684196628E-04  8.43330357809E-04  7.22533960345E-04
  6.17355139899E-04  5.26028753999E-04  4.46953666834E-04  3.78682090034E-04
  3.19909060003E-04  2.69462123931E-04  2.26291297887E-04  1.89459351744E-04
  1.58132467035E-04  1.31571305489E-04  1.09122517885E-04  9.02107152530E-05
  7.43309172549E-05  6.10414859474E-05  4.99575471224E-05  4.07448959770E-05
  3.31143790967E-05  2.68167405895E-05  2.16379166945E-05  1.73947602943E-05
  1.39311744489E-05  1.11146323117E-05  8.83305954883E-06  6.99205461123E-06
  5.51242186028E-06  4.32799257040E-06  3.38370913153E-06  2.63394816688E-06
  2.04106092689E-06  1.57410609974E-06  1.20775573258E-06  9.21353921467E-07
  6.98109349000E-07  5.24403853625E-07  3.89200094893E-07  2.83531986442E-07
  2.00061757130E-07  1.32687065636E-07  7.61802343284E-08  2.58389345360E-08
  0.00000000000E+00  0.00000000000E+00  0.00000000000E+00  0.00000000000E+00
  0.00000000000E+00  0.00000000000E+00  0.00000000000E+00  0.00000000000E+00
  0.00000000000E+00  0.00000000000E+00  0.00000000000E+00  0.00000000000E+00
  0.00000000000E+00  0.00000000000E+00  0.00000000000E+00  0.00000000000E+00
  0.00000000000E+00  0.00000000000E+00  0.00000000000E+00  0.00000000000E+00
  0.00000000000E+00  0.00000000000E+00  0.00000000000E+00  0.00000000000E+00
  0.00000000000E+00  0.00000000000E+00  0.00000000000E+00  0.00000000000E+00
  0.00000000000E+00  0.00000000000E+00  0.00000000000E+00  0.00000000000E+00
  0.00000000000E+00  0.00000000000E+00  0.00000000000E+00  0.00000000000E+00
  0.00000000000E+00  0.00000000000E+00  0.00000000000E+00  0.00000000000E+00
  0.00000000000E+00  0.00000000000E+00  0.00000000000E+00  0.00000000000E+00
  0.00000000000E+00  0.00000000000E+00  0.00000000000E+00  0.00000000000E+00
  0.00000000000E+00  0.00000000000E+00  0.00000000000E+00  0.00000000000E+00
  0.00000000000E+00  0.00000000000E+00  0.00000000000E+00  0.00000000000E+00
  0.00000000000E+00  0.00000000000E+00  0.00000000000E+00  0.00000000000E+00
  0.00000000000E+00  0.00000000000E+00  0.00000000000E+00  0.00000000000E+00
  0.00000000000E+00  0.00000000000E+00  0.00000000000E+00  0.00000000000E+00
  0.00000000000E+00  0.00000000000E+00  0.00000000000E+00  0.00000000000E+00
  0.00000000000E+00  0.00000000000E+00  0.00000000000E+00  0.00000000000E+00
  0.00000000000E+00  0.00000000000E+00  0.00000000000E+00  0.00000000000E+00
  0.00000000000E+00  0.00000000000E+00  0.00000000000E+00  0.00000000000E+00
  0.00000000000E+00  0.00000000000E+00  0.00000000000E+00  0.00000000000E+00
  0.00000000000E+00  0.00000000000E+00  0.00000000000E+00  0.00000000000E+00
  0.00000000000E+00  0.00000000000E+00  0.00000000000E+00  0.00000000000E+00
  0.00000000000E+00
2P    1  3.00          Wavefunction
  0.00000000000E+00  7.58505207241E-11  3.08610480890E-10  7.06327467016E-10
  1.27737162488E-09  2.03044755180E-09  2.97460661210E-09  4.11925969066E-09
  5.47419039974E-09  7.04956875510E-09  8.85596533774E-09  1.09043659582E-08
  1.32061868412E-08  1.57732903486E-08  1.86180012594E-08  2.17531236265E-08
  2.51919582307E-08  2.89483206517E-08  3.30365599784E-08  3.74715781817E-08
  4.22688501702E-08  4.74444445562E-08  5.30150451539E-08  5.89979732366E-08
  6.54112105793E-08  7.22734233140E-08  7.96039866260E-08  8.74230103202E-08
  9.57513652884E-08  1.04610710909E-07  1.14023523409E-07  1.24013125228E-07
  1.34603715411E-07  1.45820401073E-07  1.57689229968E-07  1.70237224203E-07
  1.83492415135E-07  1.97483879495E-07  2.12241776783E-07  2.27797387967E-07
  2.44183155551E-07  2.61432725037E-07  2.79580987848E-07  2.98664125754E-07
  3.18719656857E-07  3.39786483180E-07  3.61904939930E-07  3.85116846483E-07
  4.09465559155E-07  4.34996025816E-07  4.61754842421E-07  4.89790311512E-07
  5.19152502772E-07  5.49893315688E-07  5.82066544416E-07  6.15727944898E-07
  6.50935304337E-07  6.87748513092E-07  7.26229639083E-07  7.66443004798E-07
  8.08455266983E-07  8.52335499119E-07  8.98155276770E-07  9.45988765914E-07
  9.95912814350E-07  1.04800704630E-06  1.10235396028E-06  1.15903903047E-06
  1.21815081145E-06  1.27978104679E-06  1.34402478127E-06  1.41098047706E-06
  1.48075013395E-06  1.55343941378E-06  1.62915776916E-06  1.70801857670E-06
  1.79013927490E-06  1.87564150676E-06  1.96465126742E-06  2.05729905695E-06
  2.15372003837E-06  2.25405420124E-06  2.35844653090E-06  2.46704718363E-06
  2.58001166785E-06  2.69750103166E-06  2.81968205687E-06  2.94672745977E-06
  3.07881609892E-06  3.21613319008E-06  3.35887052867E-06  3.50722671995E-06
  3.66140741713E-06  3.82162556784E-06  3.98810166908E-06  4.16106403105E-06
  4.34074905013E-06  4.52740149137E-06  4.72127478068E-06  4.92263130731E-06
  5.13174273664E-06  5.34889033401E-06  5.57436529963E-06  5.80846911519E-06
  6.05151390242E-06  6.30382279417E-06  6.56573031830E-06  6.83758279485E-06
  7.11973874704E-06  7.41256932646E-06  7.71645875304E-06  8.03180477025E-06
  8.35901911602E-06  8.69852801008E-06  9.05077265806E-06  9.41620977318E-06
  9.79531211587E-06  1.01885690522E-05  1.05964871316E-05  1.10195906845E-05
  1.14584224408E-05  1.19135441699E-05  1.23855373421E-05  1.28750038142E-05
  1.33825665377E-05  1.39088702917E-05  1.44545824419E-05  1.50203937250E-05
  1.56070190608E-05  1.62151983918E-05  1.68456975527E-05  1.74993091691E-05
  1.81768535880E-05  1.88791798399E-05  1.96071666347E-05  2.03617233915E-05
  2.11437913047E-05  2.19543444461E-05  2.27943909061E-05  2.36649739731E-05
  2.45671733551E-05  2.55021064425E-05  2.64709296148E-05  2.74748395926E-05
  2.85150748366E-05  2.95929169938E-05  3.07096923955E-05  3.18667736051E-05
  3.30655810209E-05  3.43075845336E-05  3.55943052409E-05  3.69273172219E-05
  3.83082493724E-05  3.97387873033E-05  4.12206753055E-05  4.27557183817E-05
  4.43457843488E-05  4.59928060129E-05  4.76987834193E-05  4.94657861802E-05
  5.12959558827E-05  5.31915085803E-05  5.51547373695E-05  5.71880150566E-05
  5.92937969152E-05  6.14746235400E-05  6.37331237985E-05  6.60720178841E-05
  6.84941204761E-05  7.10023440064E-05  7.35997020413E-05  7.62893127781E-05
  7.90744026632E-05  8.19583101349E-05  8.49444894951E-05  8.80365149143E-05
  9.12380845751E-05  9.45530249588E-05  9.79852952783E-05  1.01538992066E-04
  1.05218353918E-04  1.09027766403E-04  1.12971767137E-04  1.17055051043E-04
  1.21282475774E-04  1.25659067342E-04  1.30190025930E-04  1.34880731903E-04
  1.39736752034E-04  1.44763845937E-04  1.49967972725E-04  1.55355297899E-04
  1.60932200465E-04  1.66705280310E-04  1.72681365819E-04  1.78867521763E-04
  1.85271057453E-04  1.91899535175E-04  1.98760778920E-04  2.05862883406E-04
  2.13214223420E-04  2.20823463469E-04  2.28699567777E-04  2.36851810613E-04
  2.45289786982E-04  2.54023423677E-04  2.63062990716E-04  2.72419113171E-04
  2.82102783397E-04  2.92125373693E-04  3.02498649381E-04  3.13234782350E-04
  3.24346365053E-04  3.35846424991E-04  3.47748439692E-04  3.60066352197E-04
  3.72814587091E-04  3.86008067065E-04  3.99662230063E-04  4.13793047005E-04
  4.28417040118E-04  4.43551301900E-04  4.59213514726E-04  4.75421971130E-04
  4.92195594777E-04  5.09553962154E-04  5.27517325002E-04  5.46106633512E-04
  5.65343560314E-04  5.85250525291E-04  6.05850721226E-04  6.27168140339E-04
  6.49227601719E-04  6.72054779693E-04  6.95676233163E-04  7.20119435939E-04
  7.45412808110E-04  7.71585748473E-04  7.98668668073E-04  8.26693024877E-04
  8.55691359631E-04  8.85697332927E-04  9.16745763534E-04  9.48872668024E-04
  9.82115301745E-04  1.01651220118E-03  1.05210322772E-03  1.08892961296E-03
  1.12703400550E-03  1.16646051930E-03  1.20725478371E-03  1.24946399518E-03
  1.29313697068E-03  1.33832420296E-03  1.38507791762E-03  1.43345213216E-03
  1.48350271694E-03  1.53528745824E-03  1.58886612343E-03  1.64430052824E-03
  1.70165460643E-03  1.76099448161E-03  1.82238854162E-03  1.88590751524E-03
  1.95162455158E-03  2.01961530200E-03  2.08995800484E-03  2.16273357286E-03
  2.23802568369E-03  2.31592087317E-03  2.39650863176E-03  2.47988150427E-03
  2.56613519266E-03  2.65536866238E-03  2.74768425209E-03  2.84318778706E-03
  2.94198869617E-03  3.04420013276E-03  3.14993909948E-03  3.25932657705E-03
  3.37248765728E-03  3.48955168037E-03  3.61065237662E-03  3.73592801267E-03
  3.86552154247E-03  3.99958076301E-03  4.13825847507E-03  4.28171264903E-03
  4.43010659598E-03  4.58360914415E-03  4.74239482095E-03  4.90664404070E-03
  5.07654329820E-03  5.25228536838E-03  5.43406951202E-03  5.62210168796E-03
  5.81659477171E-03  6.01776878082E-03  6.22585110705E-03  6.44107675565E-03
  6.66368859176E-03  6.89393759429E-03  7.13208311727E-03  7.37839315903E-03
  7.63314463927E-03  7.89662368424E-03  8.16912592023E-03  8.45095677551E-03
  8.74243179095E-03  9.04387693945E-03  9.35562895441E-03  9.67803566740E-03
  1.00114563551E-02  1.03562620960E-02  1.07128361365E-02  1.10815742671E-02
  1.14628852084E-02  1.18571910077E-02  1.22649274454E-02  1.26865444521E-02
  1.31225065361E-02  1.35732932221E-02  1.40393994999E-02  1.45213362845E-02
  1.50196308871E-02  1.55348274970E-02  1.60674876744E-02  1.66181908547E-02
  1.71875348632E-02  1.77761364416E-02  1.83846317848E-02  1.90136770890E-02
  1.96639491106E-02  2.03361457352E-02  2.10309865579E-02  2.17492134730E-02
  2.24915912745E-02  2.32589082655E-02  2.40519768774E-02  2.48716342978E-02
  2.57187431070E-02  2.65941919219E-02  2.74988960482E-02  2.84337981384E-02
  2.93998688559E-02  3.03981075442E-02  3.14295429009E-02  3.24952336537E-02
  3.35962692402E-02  3.47337704867E-02  3.59088902884E-02  3.71228142867E-02
  3.83767615438E-02  3.96719852124E-02  4.10097731976E-02  4.23914488120E-02
  4.38183714180E-02  4.52919370587E-02  4.68135790720E-02  4.83847686876E-02
  5.00070156028E-02  5.16818685339E-02  5.34109157413E-02  5.51957855238E-02
  5.70381466782E-02  5.89397089214E-02  6.09022232704E-02  6.29274823744E-02
  6.50173207970E-02  6.71736152408E-02  6.93982847106E-02  7.16932906088E-02
  7.40606367582E-02  7.65023693433E-02  7.90205767666E-02  8.16173894096E-02
  8.42949792936E-02  8.70555596294E-02  8.99013842505E-02  9.28347469180E-02
  9.58579804889E-02  9.89734559378E-02  1.02183581221E-01  1.05490799970E-01
  1.08897590005E-01  1.12406461657E-01  1.16019955873E-01  1.19740642109E-01
  1.23571115982E-01  1.27513996661E-01  1.31571924000E-01  1.35747555365E-01
  1.40043562160E-01  1.44462626023E-01  1.49007434660E-01  1.53680677303E-01
  1.58485039768E-01  1.63423199073E-01  1.68497817598E-01  1.73711536748E-01
  1.79066970088E-01  1.84566695909E-01  1.90213249193E-01  1.96009112924E-01
  2.01956708708E-01  2.08058386652E-01  2.14316414450E-01  2.20732965609E-01
  2.27310106788E-01  2.34049784147E-01  2.40953808675E-01  2.48023840413E-01
  2.55261371506E-01  2.62667708006E-01  2.70243950365E-01  2.77990972534E-01
  2.85909399590E-01  2.93999583841E-01  3.02261579319E-01  3.10695114621E-01
  3.19299564041E-01  3.28073916956E-01  3.37016745460E-01  3.46126170235E-01
  3.55399824719E-01  3.64834817619E-01  3.74427693894E-01  3.84174394381E-01
  3.94070214279E-01  4.04109760810E-01  4.14286910419E-01  4.24594766013E-01
  4.35025614816E-01  4.45570887543E-01  4.56221119731E-01  4.66965916205E-01
  4.77793919783E-01  4.88692785504E-01  4.99649161786E-01  5.10648680057E-01
  5.21675954536E-01  5.32714593904E-01  5.43747226666E-01  5.54755541954E-01
  5.65720347427E-01  5.76621645697E-01  5.87438730324E-01  5.98150301917E-01
  6.08734604102E-01  6.19169578168E-01  6.29433033937E-01  6.39502832868E-01
  6.49357077602E-01  6.58974299986E-01  6.68333637318E-01  6.77414983971E-01
  6.86199103102E-01  6.94667680785E-01  7.02803303197E-01  7.10589336717E-01
  7.18009691686E-01  7.25048453825E-01  7.31689373991E-01  7.37915218059E-01
  7.43706995743E-01  7.49043111185E-01  7.53898510469E-01  7.58243942384E-01
  7.62045498176E-01  7.65264651252E-01  7.67859072527E-01  7.69784539549E-01
  7.70998266623E-01  7.71463923841E-01  7.71158428831E-01  7.70080198209E-01
  7.68257801385E-01  7.65756664710E-01  7.62679327823E-01  7.59151313391E-01
  7.55279540069E-01  7.51099960942E-01  7.46616978101E-01  7.41834327867E-01
  7.36756289770E-01  7.31387527587E-01  7.25733079969E-01  7.19798350074E-01
  7.13589095107E-01  7.07111414992E-01  7.00371741027E-01  6.93376823776E-01
  6.86133721023E-01  6.78649785058E-01  6.70932650066E-01  6.62990218938E-01
  6.54830650197E-01  6.46462344422E-01  6.37893930759E-01  6.29134252981E-01
  6.20192355579E-01  6.11077469429E-01  6.01798997401E-01  5.92366499537E-01
  5.82789678061E-01  5.73078361944E-01  5.63242491157E-01  5.53292100466E-01
  5.43237302775E-01  5.33088271994E-01  5.22855225356E-01  5.12548405263E-01
  5.02178060529E-01  4.91754427216E-01  4.81287708880E-01  4.70788056562E-01
  4.60265548287E-01  4.49730168546E-01  4.39191787488E-01  4.28660140417E-01
  4.18144807289E-01  4.07655192910E-01  3.97200507485E-01  3.86789748288E-01
  3.76431682067E-01  3.66134828970E-01  3.55907447565E-01  3.45757521716E-01
  3.35692748834E-01  3.25720530221E-01  3.15847962945E-01  3.06081833914E-01
  2.96428615509E-01  2.86894463362E-01  2.77485215589E-01  2.68206393974E-01
  2.59063206372E-01  2.50060550754E-01  2.41203020143E-01  2.32494908783E-01
  2.23940218806E-01  2.15542667679E-01  2.07305695740E-01  1.99232474038E-01
  1.91325911860E-01  1.83588664139E-01  1.76023138192E-01  1.68631499985E-01
  1.61415679456E-01  1.54377375127E-01  1.47518057623E-01  1.40838972359E-01
  1.34341141141E-01  1.28025362961E-01  1.21892213839E-01  1.15942046037E-01
  1.10174986597E-01  1.04590935539E-01  9.91895637490E-02  9.39703109089E-02
  8.89323835269E-02  8.40747534146E-02  7.93961566803E-02  7.48950935377E-02
  7.05698289922E-02  6.64183946384E-02  6.24385915981E-02  5.86279947571E-02
  5.49839582874E-02  5.15036225334E-02  4.81839222021E-02  4.50215958661E-02
  4.20131966752E-02  3.91551042269E-02  3.64435374600E-02  3.38745684774E-02
  3.14441371413E-02  2.91480663211E-02  2.69820776289E-02  2.49418075090E-02
  2.30228235221E-02  2.12206406884E-02  1.95307377427E-02  1.79485731764E-02
  1.64696009362E-02  1.50892856709E-02  1.38031174189E-02  1.26066256471E-02
  1.14953925578E-02  1.04650655970E-02  9.51136910415E-03  8.63011505829E-03
  7.81721288572E-03  7.06867830402E-03  6.38064118834E-03  5.74935245536E-03
  5.17118996888E-03  4.64266347966E-03  4.16041861926E-03  3.72123997492E-03
  3.32205327817E-03  2.95992674559E-03  2.63207161438E-03  2.33584191966E-03
  2.06873356337E-03  1.82838272727E-03  1.61256368425E-03  1.41918606366E-03
  1.24629162660E-03  1.09205060768E-03  9.54757678771E-04  8.32827589832E-04
  7.24790540221E-04  6.29287332266E-04  5.45064356764E-04  4.70968457646E-04
  4.05941720391E-04  3.49016225897E-04  2.99308804509E-04  2.56015802465E-04
  2.18408029943E-04  1.85825691823E-04  1.57673477733E-04  1.33415805901E-04
  1.12572234922E-04  9.47130591019E-05  7.94551000561E-05  6.64577043511E-05
  5.54189542899E-05  4.60720963709E-05  3.81821895934E-05  3.15429736038E-05
  2.59739547068E-05  2.13177059997E-05  1.74373763251E-05  1.42144013873E-05
  1.15464092125E-05  9.34531116739E-06  7.53556894752E-06  6.05262730797E-06
  4.84150179348E-06  3.85551032033E-06  3.05513711971E-06  2.40701723345E-06
  1.88302939431E-06  1.45948464787E-06  1.11639737288E-06  8.36824287033E-07
  6.06255378474E-07  4.12038188500E-07  2.42813067806E-07  8.79313251312E-08
  0.00000000000E+00  0.00000000000E+00  0.00000000000E+00  0.00000000000E+00
  0.00000000000E+00  0.00000000000E+00  0.00000000000E+00  0.00000000000E+00
  0.00000000000E+00  0.00000000000E+00  0.00000000000E+00  0.00000000000E+00
  0.00000000000E+00  0.00000000000E+00  0.00000000000E+00  0.00000000000E+00
  0.00000000000E+00  0.00000000000E+00  0.00000000000E+00  0.00000000000E+00
  0.00000000000E+00  0.00000000000E+00  0.00000000000E+00  0.00000000000E+00
  0.00000000000E+00  0.00000000000E+00  0.00000000000E+00  0.00000000000E+00
  0.00000000000E+00  0.00000000000E+00  0.00000000000E+00  0.00000000000E+00
  0.00000000000E+00  0.00000000000E+00  0.00000000000E+00  0.00000000000E+00
  0.00000000000E+00  0.00000000000E+00  0.00000000000E+00  0.00000000000E+00
  0.00000000000E+00  0.00000000000E+00  0.00000000000E+00  0.00000000000E+00
  0.00000000000E+00  0.00000000000E+00  0.00000000000E+00  0.00000000000E+00
  0.00000000000E+00  0.00000000000E+00  0.00000000000E+00  0.00000000000E+00
  0.00000000000E+00  0.00000000000E+00  0.00000000000E+00  0.00000000000E+00
  0.00000000000E+00  0.00000000000E+00  0.00000000000E+00  0.00000000000E+00
  0.00000000000E+00  0.00000000000E+00  0.00000000000E+00  0.00000000000E+00
  0.00000000000E+00  0.00000000000E+00  0.00000000000E+00  0.00000000000E+00
  0.00000000000E+00  0.00000000000E+00  0.00000000000E+00  0.00000000000E+00
  0.00000000000E+00  0.00000000000E+00  0.00000000000E+00  0.00000000000E+00
  0.00000000000E+00
</PP_PSWFC>


<PP_RHOATOM>
  0.00000000000E+00  1.50815224910E-10  6.13616869820E-10  1.40440612578E-09
  2.53982553647E-09  4.03718264403E-09  5.91447447642E-09  8.19041290570E-09
  1.08844509078E-08  1.40168097551E-08  1.76085071752E-08  2.16813865083E-08
  2.62581468993E-08  3.13623745610E-08  3.70185751439E-08  4.32522072541E-08
  5.00897171569E-08  5.75585747091E-08  6.56873105619E-08  7.45055546795E-08
  8.40440762193E-08  9.43348248204E-08  1.05410973350E-07  1.17306962160E-07
  1.30058544904E-07  1.43702835967E-07  1.58278359577E-07  1.73825100635E-07
  1.90384557346E-07  2.07999795695E-07  2.26715505849E-07  2.46578060536E-07
  2.67635575485E-07  2.89937971982E-07  3.13537041638E-07  3.38486513419E-07
  3.64842123043E-07  3.92661684805E-07  4.22005165931E-07  4.52934763533E-07
  4.85514984275E-07  5.19812726823E-07  5.55897367196E-07  5.93840847096E-07
  6.33717765351E-07  6.75605472545E-07  7.19584168973E-07  7.65737006023E-07
  8.14150191107E-07  8.64913096265E-07  9.18118370569E-07  9.73862056460E-07
  1.03224371015E-06  1.09336652624E-06  1.15733746669E-06  1.22426739429E-06
  1.29427121083E-06  1.36746800001E-06  1.44398117548E-06  1.52393863389E-06
  1.60747291341E-06  1.69472135773E-06  1.78582628577E-06  1.88093516736E-06
  1.98020080496E-06  2.08378152185E-06  2.19184135675E-06  2.30455026529E-06
  2.42208432853E-06  2.54462596868E-06  2.67236417235E-06  2.80549472165E-06
  2.94422043325E-06  3.08875140579E-06  3.23930527597E-06  3.39610748343E-06
  3.55939154498E-06  3.72939933829E-06  3.90638139550E-06  4.09059720701E-06
  4.28231553584E-06  4.48181474298E-06  4.68938312401E-06  4.90531925738E-06
  5.12993236492E-06  5.36354268478E-06  5.60648185737E-06  5.85909332473E-06
  6.12173274375E-06  6.39476841379E-06  6.67858171908E-06  6.97356758659E-06
  7.28013495975E-06  7.59870728861E-06  7.92972303707E-06  8.27363620767E-06
  8.63091688466E-06  9.00205179589E-06  9.38754489422E-06  9.78791795908E-06
  1.02037112190E-05  1.06354839956E-05  1.10838153700E-05  1.15493048726E-05
  1.20325731964E-05  1.25342629350E-05  1.30550393468E-05  1.35955911453E-05
  1.41566313167E-05  1.47388979661E-05  1.53431551931E-05  1.59701939973E-05
  1.66208332161E-05  1.72959204938E-05  1.79963332855E-05  1.87229798950E-05
  1.94768005492E-05  2.02587685092E-05  2.10698912204E-05  2.19112115025E-05
  2.27838087802E-05  2.36888003571E-05  2.46273427336E-05  2.56006329706E-05
  2.66099100999E-05  2.76564565843E-05  2.87415998278E-05  2.98667137382E-05
  3.10332203441E-05  3.22425914675E-05  3.34963504548E-05  3.47960739675E-05
  3.61433938352E-05  3.75399989728E-05  3.89876373634E-05  4.04881181115E-05
  4.20433135656E-05  4.36551615155E-05  4.53256674655E-05  4.70569069859E-05
  4.88510281471E-05  5.07102540364E-05  5.26368853638E-05  5.46333031568E-05
  5.67019715493E-05  5.88454406669E-05  6.10663496123E-05  6.33674295539E-05
  6.57515069222E-05  6.82215067161E-05  7.07804559243E-05  7.34314870656E-05
  7.61778418511E-05  7.90228749744E-05  8.19700580324E-05  8.50229835824E-05
  8.81853693401E-05  9.14610625229E-05  9.48540443441E-05  9.83684346627E-05
  1.02008496795E-04  1.05778642491E-04  1.09683437090E-04  1.13727604845E-04
  1.17916034440E-04  1.22253784697E-04  1.26746090479E-04  1.31398368799E-04
  1.36216225142E-04  1.41205460006E-04  1.46372075671E-04  1.51722283201E-04
  1.57262509692E-04  1.62999405770E-04  1.68939853349E-04  1.75090973663E-04
  1.81460135573E-04  1.88054964162E-04  1.94883349636E-04  2.01953456523E-04
  2.09273733210E-04  2.16852921788E-04  2.24700068265E-04  2.32824533115E-04
  2.41236002207E-04  2.49944498106E-04  2.58960391778E-04  2.68294414692E-04
  2.77957671351E-04  2.87961652262E-04  2.98318247351E-04  3.09039759856E-04
  3.20138920696E-04  3.31628903348E-04  3.43523339245E-04  3.55836333706E-04
  3.68582482432E-04  3.81776888569E-04  3.95435180383E-04  4.09573529536E-04
  4.24208670021E-04  4.39357917745E-04  4.55039190813E-04  4.71271030514E-04
  4.88072623047E-04  5.05463822015E-04  5.23465171702E-04  5.42097931178E-04
  5.61384099245E-04  5.81346440268E-04  6.02008510909E-04  6.23394687817E-04
  6.45530196279E-04  6.68441139900E-04  6.92154531320E-04  7.16698324025E-04
  7.42101445281E-04  7.68393830237E-04  7.95606457241E-04  8.23771384402E-04
  8.52921787459E-04  8.83091998996E-04  9.14317549050E-04  9.46635207169E-04
  9.80083025972E-04  1.01470038627E-03  1.05052804377E-03  1.08760817751E-03
  1.12598443999E-03  1.16570200907E-03  1.20680764183E-03  1.24934973026E-03
  1.29337835902E-03  1.33894536531E-03  1.38610440080E-03  1.43491099591E-03
  1.48542262634E-03  1.53769878208E-03  1.59180103888E-03  1.64779313234E-03
  1.70574103469E-03  1.76571303443E-03  1.82777981876E-03  1.89201455919E-03
  1.95849300019E-03  2.02729355112E-03  2.09849738155E-03  2.17218852014E-03
  2.24845395714E-03  2.32738375069E-03  2.40907113712E-03  2.49361264527E-03
  2.58110821519E-03  2.67166132123E-03  2.76537909969E-03  2.86237248140E-03
  2.96275632919E-03  3.06664958061E-03  3.17417539603E-03  3.28546131243E-03
  3.40063940294E-03  3.51984644260E-03  3.64322408040E-03  3.77091901791E-03
  3.90308319489E-03  4.03987398199E-03  4.18145438096E-03  4.32799323265E-03
  4.47966543308E-03  4.63665215809E-03  4.79914109665E-03  4.96732669352E-03
  5.14141040141E-03  5.32160094317E-03  5.50811458447E-03  5.70117541729E-03
  5.90101565487E-03  6.10787593849E-03  6.32200565664E-03  6.54366327716E-03
  6.77311669292E-03  7.01064358158E-03  7.25653178013E-03  7.51107967492E-03
  7.77459660770E-03  8.04740329865E-03  8.32983228693E-03  8.62222838980E-03
  8.92494918089E-03  9.23836548878E-03  9.56286191662E-03  9.89883738392E-03
  1.02467056915E-02  1.06068961104E-02  1.09798539970E-02  1.13660414333E-02
  1.17659378966E-02  1.21800409574E-02  1.26088670078E-02  1.30529520228E-02
  1.35128523543E-02  1.39891455608E-02  1.44824312738E-02  1.49933321031E-02
  1.55224945824E-02  1.60705901580E-02  1.66383162218E-02  1.72263971909E-02
  1.78355856370E-02  1.84666634674E-02  1.91204431590E-02  1.97977690509E-02
  2.04995186951E-02  2.12266042704E-02  2.19799740623E-02  2.27606140109E-02
  2.35695493323E-02  2.44078462149E-02  2.52766135958E-02  2.61770050212E-02
  2.71102205937E-02  2.80775090125E-02  2.90801697096E-02  3.01195550876E-02
  3.11970728643E-02  3.23141885276E-02  3.34724279084E-02  3.46733798758E-02
  3.59186991606E-02  3.72101093135E-02  3.85494058047E-02  3.99384592708E-02
  4.13792189167E-02  4.28737160796E-02  4.44240679617E-02  4.60324815414E-02
  4.77012576681E-02  4.94327953523E-02  5.12295962563E-02  5.30942693970E-02
  5.50295360683E-02  5.70382349928E-02  5.91233277129E-02  6.12879042303E-02
  6.35351889043E-02  6.58685466188E-02  6.82914892287E-02  7.08076822954E-02
  7.34209521217E-02  7.61352930972E-02  7.89548753645E-02  8.18840528144E-02
  8.49273714235E-02  8.80895779404E-02  9.13756289318E-02  9.47907001973E-02
  9.83401965593E-02  1.02029762038E-01  1.05865290413E-01  1.09852936189E-01
  1.13999125947E-01  1.18310570112E-01  1.22794275113E-01  1.27457555953E-01
  1.32308049173E-01  1.37353726205E-01  1.42602907122E-01  1.48064274745E-01
  1.53746889117E-01  1.59660202310E-01  1.65814073542E-01  1.72218784584E-01
  1.78885055410E-01  1.85824060060E-01  1.93047442656E-01  2.00567333530E-01
  2.08396365395E-01  2.16547689478E-01  2.25034991550E-01  2.33872507751E-01
  2.43075040102E-01  2.52657971604E-01  2.62637280774E-01  2.73029555496E-01
  2.83852006008E-01  2.95122476865E-01  3.06859457676E-01  3.19082092406E-01
  3.31810187009E-01  3.45064215138E-01  3.58865321659E-01  3.73235323661E-01
  3.88196708647E-01  4.03772629541E-01  4.19986896135E-01  4.36863962571E-01
  4.54428910410E-01  4.72707426814E-01  4.91725777343E-01  5.11510772817E-01
  5.32089729673E-01  5.53490423203E-01  5.75741033021E-01  5.98870080074E-01
  6.22906354473E-01  6.47878833372E-01  6.73816588101E-01  7.00748679708E-01
  7.28704042034E-01  7.57711351414E-01  7.87798882044E-01  8.18994346074E-01
  8.51324717395E-01  8.84816038142E-01  9.19493206869E-01  9.55379747405E-01
  9.92497557376E-01  1.03086663546E+00  1.07050478644E+00  1.11142730333E+00
  1.15364662580E+00  1.19717197452E+00  1.24200896101E+00  1.28815917322E+00
  1.33561973712E+00  1.38438285525E+00  1.43443532378E+00  1.48575803031E+00
  1.53832543557E+00  1.59210504331E+00  1.64705686390E+00  1.70313287877E+00
  1.76027651455E+00  1.81842213777E+00  1.87749458344E+00  1.93740873307E+00
  1.99806916079E+00  2.05936986866E+00  2.12119413548E+00  2.18341450570E+00
  2.24589294739E+00  2.30848120956E+00  2.37102140903E+00  2.43334687528E+00
  2.49528327718E+00  2.55665004740E+00  2.61726210747E+00  2.67693187819E+00
  2.73547153462E+00  2.79269543169E+00  2.84842258500E+00  2.90247904197E+00
  2.95469992315E+00  3.00493085781E+00  3.05302849019E+00  3.09885971069E+00
  3.14229929633E+00  3.18322576980E+00  3.22151557463E+00  3.25703621501E+00
  3.28963997583E+00  3.31916144419E+00  3.34542462497E+00  3.36827020211E+00
  3.38758919648E+00  3.40330851168E+00  3.41536677553E+00  3.42371462413E+00
  3.42831500563E+00  3.42914341382E+00  3.42618805439E+00  3.41944993892E+00
  3.40894291135E+00  3.39469360207E+00  3.37674131543E+00  3.35513784486E+00
  3.32994722052E+00  3.30124538052E+00  3.26911976620E+00  3.23366881986E+00
  3.19500136863E+00  3.15323604103E+00  3.10850117430E+00  3.06093236531E+00
  3.01067373400E+00  2.95787649617E+00  2.90269818958E+00  2.84530187344E+00
  2.78585531364E+00  2.72453015280E+00  2.66150107730E+00  2.59694498066E+00
  2.53104013457E+00  2.46396536727E+00  2.39589925970E+00  2.32701935903E+00
  2.25750141901E+00  2.18751866674E+00  2.11724110392E+00  2.04683484226E+00
  1.97646147961E+00  1.90627751653E+00  1.83643381825E+00  1.76707512190E+00
  1.69833959229E+00  1.63035842617E+00  1.56325550688E+00  1.49714710920E+00
  1.43214165502E+00  1.36833951971E+00  1.30583288853E+00  1.24470566284E+00
  1.18503341462E+00  1.12688338890E+00  1.07031455159E+00  1.01537768230E+00
  9.62115508888E-01  9.10562883016E-01  8.60746992787E-01  8.12687611615E-01
  7.66397378613E-01  7.21882109478E-01  6.79141132628E-01  6.38167649252E-01
  5.98949111707E-01  5.61467618635E-01  5.25700321088E-01  4.91619837866E-01
  4.59194674434E-01  4.28389643591E-01  3.99166282569E-01  3.71483264898E-01
  3.45296802241E-01  3.20561034857E-01  2.97228406601E-01  2.75250023591E-01
  2.54575993276E-01  2.35155743557E-01  2.16938319597E-01  1.99872658511E-01
  1.83907840431E-01  1.68993316666E-01  1.55079114228E-01  1.42116017871E-01
  1.30055729589E-01  1.18851007063E-01  1.08455781488E-01  9.88252565033E-02
  8.99159890312E-02  8.16859538144E-02  7.40945926905E-02  6.71028503706E-02
  6.06731978410E-02  5.47696450389E-02  4.93577438940E-02  4.44045831970E-02
  3.98787762737E-02  3.57504426903E-02  3.19911848056E-02  2.85740601390E-02
  2.54735501899E-02  2.26655264302E-02  2.01272139302E-02  1.78371531285E-02
  1.57751600578E-02  1.39222853713E-02  1.22607723738E-02  1.07740142879E-02
  9.44651089224E-03  8.26382469432E-03  7.21253674423E-03  6.28020222154E-03
  5.45530589564E-03  4.72721758577E-03  4.08614773012E-03  3.52310319522E-03
  3.02984344832E-03  2.59883723063E-03  2.22321986342E-03  1.89675132672E-03
  1.61377524332E-03  1.36917890126E-03  1.15835443825E-03  9.77161305478E-04
  8.21890115645E-04  6.89227969310E-04  5.76225338555E-04  4.80264573338E-04
  3.99030079678E-04  3.30480203854E-04  2.72820840773E-04  2.24480769954E-04
  1.84088707909E-04  1.50452052435E-04  1.22537281929E-04  9.94519619044E-05
  8.04283012509E-05  6.48081926757E-05  5.20296651243E-05  4.16146708317E-05
  3.31581259320E-05  2.63181212162E-05  2.08072185410E-05  1.63847484802E-05
  1.28500259278E-05  1.00364023873E-05  7.80607647416E-06  6.04558758462E-06
  4.66192161197E-06  3.57916188905E-06  2.73562309326E-06  2.08141055288E-06
  1.57635214770E-06  1.18825471795E-06  8.91441511076E-07  6.65531646539E-07
  4.94426818061E-07  3.65474443379E-07  2.68780182199E-07  1.96646150057E-07
  1.43114535478E-07  1.03598519559E-07  7.45856946032E-08  5.34010299470E-08
  3.80184992013E-08  2.69122408778E-08  1.89396418588E-08  1.32500402750E-08
  9.21386159672E-09  6.36794944767E-09  4.37365044347E-09  2.98487890720E-09
  2.02393898330E-09  1.36333377667E-09  9.12186285600E-10  6.06147624576E-10
  3.99958699868E-10  2.62004524253E-10  1.70354399264E-10  1.09902892746E-10
  7.03204193338E-11  4.45948797981E-11  2.80015886539E-11  1.73811960062E-11
  1.06373991729E-11  6.39028635620E-12  3.73902930830E-12  2.10082467660E-12
  1.10263675939E-12  5.09326409860E-13  1.76874558912E-13  2.31957539780E-14
  0.00000000000E+00  0.00000000000E+00  0.00000000000E+00  0.00000000000E+00
  0.00000000000E+00  0.00000000000E+00  0.00000000000E+00  0.00000000000E+00
  0.00000000000E+00  0.00000000000E+00  0.00000000000E+00  0.00000000000E+00
  0.00000000000E+00  0.00000000000E+00  0.00000000000E+00  0.00000000000E+00
  0.00000000000E+00  0.00000000000E+00  0.00000000000E+00  0.00000000000E+00
  0.00000000000E+00  0.00000000000E+00  0.00000000000E+00  0.00000000000E+00
  0.00000000000E+00  0.00000000000E+00  0.00000000000E+00  0.00000000000E+00
  0.00000000000E+00  0.00000000000E+00  0.00000000000E+00  0.00000000000E+00
  0.00000000000E+00  0.00000000000E+00  0.00000000000E+00  0.00000000000E+00
  0.00000000000E+00  0.00000000000E+00  0.00000000000E+00  0.00000000000E+00
  0.00000000000E+00  0.00000000000E+00  0.00000000000E+00  0.00000000000E+00
  0.00000000000E+00  0.00000000000E+00  0.00000000000E+00  0.00000000000E+00
  0.00000000000E+00  0.00000000000E+00  0.00000000000E+00  0.00000000000E+00
  0.00000000000E+00  0.00000000000E+00  0.00000000000E+00  0.00000000000E+00
  0.00000000000E+00  0.00000000000E+00  0.00000000000E+00  0.00000000000E+00
  0.00000000000E+00  0.00000000000E+00  0.00000000000E+00  0.00000000000E+00
  0.00000000000E+00  0.00000000000E+00  0.00000000000E+00  0.00000000000E+00
  0.00000000000E+00  0.00000000000E+00  0.00000000000E+00  0.00000000000E+00
  0.00000000000E+00  0.00000000000E+00  0.00000000000E+00  0.00000000000E+00
  0.00000000000E+00
</PP_RHOATOM>
