# Supplementary material for: How Accurate Can Crystal Structure Predictions Be for High-Energy Molecular Crystals?
Source: Molecules. 2023 May 31;28(11):4471. doi: 10.3390/molecules28114471 (PMC10254755; doi:10.3390/molecules28114471)
Supplement: Supplementary file 1 [file molecules-28-04471-s001.zip › HMX_Sim_1b/Specific/o_pbe_v1.2.uspp.F.UPF]

<PP_INFO>
Generated using Vanderbilt code, version   7  3  6                              
Author: kfg        Generation date:    3    2 2014                              
Automatically converted from original format                                    
    0        The Pseudo was generated with a Non-Relativistic Calculation
  1.25000000000E+00    Local Potential cutoff radius
nl pn  l   occ               Rcut            Rcut US             E pseu
2S  2  0  2.00      0.00000000000      1.25000000000     -1.75764509000
2P  2  1  4.00      0.00000000000      1.25000000000     -0.66426119100
</PP_INFO>


<PP_HEADER>
   0                   Version Number
  O                    Element
   US                  Ultrasoft pseudopotential
    T                  Nonlinear Core Correction
SLA  PW   PBE  PBE     PBE  Exchange-Correlation functional
    6.00000000000      Z valence
  -31.78877677520      Total energy
    0.00000    0.00000 Suggested cutoff for wfc and rho
    2                  Max angular momentum component
  737                  Number of points in mesh
    2    5             Number of Wavefunctions, Number of Projectors
 Wavefunctions         nl  l   occ
                       2S  0  2.00
                       2P  1  4.00
</PP_HEADER>


<PP_MESH>
  <PP_R>
  0.00000000000E+00  5.29635113499E-06  1.06832360010E-05  1.61622021457E-05
  2.17348235702E-05  2.74027011807E-05  3.31674632488E-05  3.90307658791E-05
  4.49942934849E-05  5.10597592724E-05  5.72289057325E-05  6.35035051415E-05
  6.98853600706E-05  7.63763039030E-05  8.29782013614E-05  8.96929490432E-05
  9.65224759654E-05  1.03468744119E-04  1.10533749032E-04  1.17719520345E-04
  1.25028122389E-04  1.32461654785E-04  1.40022253043E-04  1.47712089177E-04
  1.55533372328E-04  1.63488349398E-04  1.71579305700E-04  1.79808565607E-04
  1.88178493228E-04  1.96691493080E-04  2.05350010784E-04  2.14156533764E-04
  2.23113591964E-04  2.32223758573E-04  2.41489650766E-04  2.50913930455E-04
  2.60499305052E-04  2.70248528251E-04  2.80164400814E-04  2.90249771379E-04
  3.00507537280E-04  3.10940645372E-04  3.21552092887E-04  3.32344928287E-04
  3.43322252146E-04  3.54487218036E-04  3.65843033437E-04  3.77392960653E-04
  3.89140317755E-04  4.01088479533E-04  4.13240878461E-04  4.25601005689E-04
  4.38172412041E-04  4.50958709041E-04  4.63963569943E-04  4.77190730792E-04
  4.90643991496E-04  5.04327216916E-04  5.18244337978E-04  5.32399352802E-04
  5.46796327850E-04  5.61439399093E-04  5.76332773203E-04  5.91480728758E-04
  6.06887617473E-04  6.22557865448E-04  6.38495974442E-04  6.54706523167E-04
  6.71194168598E-04  6.87963647318E-04  7.05019776872E-04  7.22367457158E-04
  7.40011671827E-04  7.57957489721E-04  7.76210066327E-04  7.94774645257E-04
  8.13656559754E-04  8.32861234228E-04  8.52394185810E-04  8.72261025938E-04
  8.92467461973E-04  9.13019298830E-04  9.33922440657E-04  9.55182892520E-04
  9.76806762136E-04  9.98800261625E-04  1.02116970929E-03  1.04392153145E-03
  1.06706226425E-03  1.09059855559E-03  1.11453716698E-03  1.13888497552E-03
  1.16364897587E-03  1.18883628224E-03  1.21445413047E-03  1.24050988005E-03
  1.26701101631E-03  1.29396515252E-03  1.32138003206E-03  1.34926353070E-03
  1.37762365885E-03  1.40646856380E-03  1.43580653215E-03  1.46564599212E-03
  1.49599551601E-03  1.52686382266E-03  1.55825977993E-03  1.59019240728E-03
  1.62267087832E-03  1.65570452350E-03  1.68930283274E-03  1.72347545819E-03
  1.75823221697E-03  1.79358309404E-03  1.82953824502E-03  1.86610799913E-03
  1.90330286214E-03  1.94113351943E-03  1.97961083901E-03  2.01874587466E-03
  2.05854986914E-03  2.09903425735E-03  2.14021066967E-03  2.18209093530E-03
  2.22468708561E-03  2.26801135767E-03  2.31207619770E-03  2.35689426467E-03
  2.40247843395E-03  2.44884180098E-03  2.49599768506E-03  2.54395963318E-03
  2.59274142386E-03  2.64235707117E-03  2.69282082872E-03  2.74414719379E-03
  2.79635091143E-03  2.84944697877E-03  2.90345064928E-03  2.95837743717E-03
  3.01424312185E-03  3.07106375243E-03  3.12885565239E-03  3.18763542423E-03
  3.24741995424E-03  3.30822641735E-03  3.37007228208E-03  3.43297531556E-03
  3.49695358861E-03  3.56202548094E-03  3.62820968646E-03  3.69552521861E-03
  3.76399141583E-03  3.83362794714E-03  3.90445481777E-03  3.97649237491E-03
  4.04976131354E-03  4.12428268243E-03  4.20007789012E-03  4.27716871110E-03
  4.35557729208E-03  4.43532615832E-03  4.51643822013E-03  4.59893677943E-03
  4.68284553647E-03  4.76818859661E-03  4.85499047726E-03  4.94327611491E-03
  5.03307087233E-03  5.12440054580E-03  5.21729137258E-03  5.31177003841E-03
  5.40786368517E-03  5.50559991872E-03  5.60500681678E-03  5.70611293702E-03
  5.80894732528E-03  5.91353952390E-03  6.01991958018E-03  6.12811805506E-03
  6.23816603186E-03  6.35009512524E-03  6.46393749026E-03  6.57972583163E-03
  6.69749341310E-03  6.81727406702E-03  6.93910220405E-03  7.06301282306E-03
  7.18904152117E-03  7.31722450399E-03  7.44759859600E-03  7.58020125116E-03
  7.71507056366E-03  7.85224527882E-03  7.99176480430E-03  8.13366922135E-03
  8.27799929636E-03  8.42479649258E-03  8.57410298199E-03  8.72596165747E-03
  8.88041614507E-03  9.03751081658E-03  9.19729080225E-03  9.35980200378E-03
  9.52509110751E-03  9.69320559778E-03  9.86419377064E-03  1.00381047477E-02
  1.02149884902E-02  1.03948958134E-02  1.05778784012E-02  1.07639888209E-02
  1.09532805386E-02  1.11458079340E-02  1.13416263165E-02  1.15407919410E-02
  1.17433620239E-02  1.19493947596E-02  1.21589493374E-02  1.23720859583E-02
  1.25888658522E-02  1.28093512959E-02  1.30336056306E-02  1.32616932801E-02
  1.34936797696E-02  1.37296317445E-02  1.39696169890E-02  1.42137044464E-02
  1.44619642382E-02  1.47144676847E-02  1.49712873252E-02  1.52324969390E-02
  1.54981715666E-02  1.57683875312E-02  1.60432224606E-02  1.63227553096E-02
  1.66070663825E-02  1.68962373564E-02  1.71903513045E-02  1.74894927201E-02
  1.77937475407E-02  1.81032031729E-02  1.84179485172E-02  1.87380739939E-02
  1.90636715688E-02  1.93948347799E-02  1.97316587639E-02  2.00742402838E-02
  2.04226777567E-02  2.07770712820E-02  2.11375226699E-02  2.15041354713E-02
  2.18770150068E-02  2.22562683976E-02  2.26420045959E-02  2.30343344161E-02
  2.34333705670E-02  2.38392276841E-02  2.42520223621E-02  2.46718731891E-02
  2.50989007800E-02  2.55332278116E-02  2.59749790577E-02  2.64242814248E-02
  2.68812639888E-02  2.73460580319E-02  2.78187970806E-02  2.82996169435E-02
  2.87886557510E-02  2.92860539943E-02  2.97919545665E-02  3.03065028029E-02
  3.08298465233E-02  3.13621360742E-02  3.19035243721E-02  3.24541669474E-02
  3.30142219890E-02  3.35838503899E-02  3.41632157934E-02  3.47524846399E-02
  3.53518262149E-02  3.59614126977E-02  3.65814192106E-02  3.72120238697E-02
  3.78534078352E-02  3.85057553646E-02  3.91692538645E-02  3.98440939453E-02
  4.05304694755E-02  4.12285776375E-02  4.19386189841E-02  4.26607974967E-02
  4.33953206431E-02  4.41423994375E-02  4.49022485013E-02  4.56750861243E-02
  4.64611343280E-02  4.72606189287E-02  4.80737696029E-02  4.89008199529E-02
  4.97420075745E-02  5.05975741245E-02  5.14677653907E-02  5.23528313620E-02
  5.32530263010E-02  5.41686088161E-02  5.50998419365E-02  5.60469931874E-02
  5.70103346672E-02  5.79901431250E-02  5.89867000411E-02  6.00002917068E-02
  6.10312093074E-02  6.20797490057E-02  6.31462120267E-02  6.42309047447E-02
  6.53341387710E-02  6.64562310432E-02  6.75975039168E-02  6.87582852574E-02
  6.99389085350E-02  7.11397129198E-02  7.23610433798E-02  7.36032507795E-02
  7.48666919810E-02  7.61517299466E-02  7.74587338427E-02  7.87880791465E-02
  8.01401477529E-02  8.15153280852E-02  8.29140152060E-02  8.43366109312E-02
  8.57835239449E-02  8.72551699172E-02  8.87519716236E-02  9.02743590662E-02
  9.18227695974E-02  9.33976480457E-02  9.49994468432E-02  9.66286261556E-02
  9.82856540146E-02  9.99710064523E-02  1.01685167638E-01  1.03428630017E-01
  1.05201894451E-01  1.07005470367E-01  1.08839875896E-01  1.10705638027E-01
  1.12603292758E-01  1.14533385248E-01  1.16496469976E-01  1.18493110897E-01
  1.20523881608E-01  1.22589365511E-01  1.24690155978E-01  1.26826856526E-01
  1.29000080988E-01  1.31210453690E-01  1.33458609628E-01  1.35745194654E-01
  1.38070865660E-01  1.40436290766E-01  1.42842149513E-01  1.45289133057E-01
  1.47777944370E-01  1.50309298440E-01  1.52883922474E-01  1.55502556113E-01
  1.58165951639E-01  1.60874874195E-01  1.63630102002E-01  1.66432426582E-01
  1.69282652990E-01  1.72181600041E-01  1.75130100546E-01  1.78129001552E-01
  1.81179164585E-01  1.84281465899E-01  1.87436796724E-01  1.90646063526E-01
  1.93910188265E-01  1.97230108660E-01  2.00606778462E-01  2.04041167722E-01
  2.07534263072E-01  2.11087068013E-01  2.14700603196E-01  2.18375906719E-01
  2.22114034428E-01  2.25916060212E-01  2.29783076321E-01  2.33716193673E-01
  2.37716542178E-01  2.41785271057E-01  2.45923549178E-01  2.50132565388E-01
  2.54413528856E-01  2.58767669420E-01  2.63196237940E-01  2.67700506659E-01
  2.72281769565E-01  2.76941342767E-01  2.81680564869E-01  2.86500797360E-01
  2.91403424997E-01  2.96389856212E-01  3.01461523510E-01  3.06619883881E-01
  3.11866419224E-01  3.17202636767E-01  3.22630069502E-01  3.28150276624E-01
  3.33764843983E-01  3.39475384535E-01  3.45283538809E-01  3.51190975373E-01
  3.57199391322E-01  3.63310512755E-01  3.69526095281E-01  3.75847924515E-01
  3.82277816597E-01  3.88817618711E-01  3.95469209615E-01  4.02234500182E-01
  4.09115433950E-01  4.16113987677E-01  4.23232171914E-01  4.30472031575E-01
  4.37835646533E-01  4.45325132213E-01  4.52942640197E-01  4.60690358849E-01
  4.68570513939E-01  4.76585369283E-01  4.84737227393E-01  4.93028430141E-01
  5.01461359428E-01  5.10038437872E-01  5.18762129502E-01  5.27634940466E-01
  5.36659419750E-01  5.45838159912E-01  5.55173797828E-01  5.64669015445E-01
  5.74326540555E-01  5.84149147579E-01  5.94139658362E-01  6.04300942983E-01
  6.14635920584E-01  6.25147560203E-01  6.35838881632E-01  6.46712956279E-01
  6.57772908056E-01  6.69021914274E-01  6.80463206553E-01  6.92100071757E-01
  7.03935852930E-01  7.15973950265E-01  7.28217822073E-01  7.40670985782E-01
  7.53337018944E-01  7.66219560267E-01  7.79322310655E-01  7.92649034274E-01
  8.06203559634E-01  8.19989780688E-01  8.34011657951E-01  8.48273219637E-01
  8.62778562816E-01  8.77531854593E-01  8.92537333304E-01  9.07799309730E-01
  9.23322168344E-01  9.39110368562E-01  9.55168446029E-01  9.71501013919E-01
  9.88112764263E-01  1.00500846930E+00  1.02219298283E+00  1.03967124163E+00
  1.05744826688E+00  1.07552916556E+00  1.09391913198E+00  1.11262344920E+00
  1.13164749062E+00  1.15099672148E+00  1.17067670044E+00  1.19069308118E+00
  1.21105161400E+00  1.23175814753E+00  1.25281863036E+00  1.27423911275E+00
  1.29602574838E+00  1.31818479615E+00  1.34072262192E+00  1.36364570036E+00
  1.38696061684E+00  1.41067406927E+00  1.43479287008E+00  1.45932394813E+00
  1.48427435072E+00  1.50965124562E+00  1.53546192313E+00  1.56171379815E+00
  1.58841441233E+00  1.61557143624E+00  1.64319267158E+00  1.67128605339E+00
  1.69985965236E+00  1.72892167712E+00  1.75848047663E+00  1.78854454257E+00
  1.81912251176E+00  1.85022316866E+00  1.88185544788E+00  1.91402843677E+00
  1.94675137801E+00  1.98003367225E+00  2.01388488087E+00  2.04831472865E+00
  2.08333310664E+00  2.11895007492E+00  2.15517586556E+00  2.19202088554E+00
  2.22949571972E+00  2.26761113389E+00  2.30637807786E+00  2.34580768864E+00
  2.38591129359E+00  2.42670041369E+00  2.46818676688E+00  2.51038227138E+00
  2.55329904913E+00  2.59694942931E+00  2.64134595182E+00  2.68650137092E+00
  2.73242865889E+00  2.77914100975E+00  2.82665184305E+00  2.87497480775E+00
  2.92412378608E+00  2.97411289761E+00  3.02495650323E+00  3.07666920934E+00
  3.12926587198E+00  3.18276160117E+00  3.23717176519E+00  3.29251199502E+00
  3.34879818885E+00  3.40604651661E+00  3.46427342464E+00  3.52349564040E+00
  3.58373017729E+00  3.64499433952E+00  3.70730572710E+00  3.77068224089E+00
  3.83514208773E+00  3.90070378570E+00  3.96738616939E+00  4.03520839537E+00
  4.10418994764E+00  4.17435064329E+00  4.24571063811E+00  4.31829043244E+00
  4.39211087707E+00  4.46719317918E+00  4.54355890845E+00  4.62123000329E+00
  4.70022877710E+00  4.78057792469E+00  4.86230052882E+00  4.94542006682E+00
  5.02996041732E+00  5.11594586712E+00  5.20340111819E+00  5.29235129472E+00
  5.38282195038E+00  5.47483907563E+00  5.56842910522E+00  5.66361892575E+00
  5.76043588341E+00  5.85890779185E+00  5.95906294013E+00  6.06093010089E+00
  6.16453853860E+00  6.26991801796E+00  6.37709881244E+00  6.48611171303E+00
  6.59698803701E+00  6.70975963701E+00  6.82445891012E+00  6.94111880723E+00
  7.05977284247E+00  7.18045510285E+00  7.30320025805E+00  7.42804357036E+00
  7.55502090487E+00  7.68416873970E+00  7.81552417653E+00  7.94912495123E+00
  8.08500944471E+00  8.22321669397E+00  8.36378640327E+00  8.50675895557E+00
  8.65217542412E+00  8.80007758426E+00  8.95050792540E+00  9.10350966329E+00
  9.25912675235E+00  9.41740389837E+00  9.57838657131E+00  9.74212101837E+00
  9.90865427729E+00  1.00780341899E+01  1.02503094156E+01  1.04255294460E+01
  1.06037446182E+01  1.07850061301E+01  1.09693660545E+01  1.11568773546E+01
  1.13475938986E+01  1.15415704758E+01  1.17388628119E+01  1.19395275851E+01
  1.21436224425E+01  1.23512060167E+01  1.25623379424E+01  1.27770788737E+01
  1.29954905016E+01  1.32176355714E+01  1.34435779011E+01  1.36733823996E+01
  1.39071150853E+01  1.41448431051E+01  1.43866347536E+01  1.46325594929E+01
  1.48826879724E+01  1.51370920491E+01  1.53958448085E+01  1.56590205852E+01
  1.59266949846E+01  1.61989449042E+01  1.64758485562E+01  1.67574854897E+01
  1.70439366135E+01  1.73352842195E+01  1.76316120062E+01  1.79330051029E+01
  1.82395500940E+01  1.85513350438E+01  1.88684495222E+01  1.91909846301E+01
  1.95190330255E+01  1.98526889504E+01  2.01920482577E+01  2.05372084387E+01
  2.08882686513E+01  2.12453297483E+01  2.16084943064E+01  2.19778666558E+01
  2.23535529101E+01  2.27356609965E+01  2.31243006874E+01  2.35195836314E+01
  2.39216233857E+01  2.43305354485E+01  2.47464372923E+01  2.51694483977E+01
  2.55996902876E+01  2.60372865621E+01  2.64823629342E+01  2.69350472658E+01
  2.73954696042E+01  2.78637622200E+01  2.83400596445E+01  2.88244987087E+01
  2.93172185826E+01  2.98183608151E+01  3.03280693747E+01  3.08464906907E+01
  3.13737736956E+01  3.19100698676E+01  3.24555332743E+01  3.30103206165E+01
  3.35745912742E+01  3.41485073512E+01  3.47322337226E+01  3.53259380817E+01
  3.59297909882E+01  3.65439659174E+01  3.71686393098E+01  3.78039906221E+01
  3.84502023784E+01  3.91074602228E+01  3.97759529727E+01  4.04558726733E+01
  4.11474146522E+01  4.18507775762E+01  4.25661635077E+01  4.32937779633E+01
  4.40338299725E+01  4.47865321380E+01  4.55521006966E+01  4.63307555812E+01
  4.71227204844E+01  4.79282229223E+01  4.87474943003E+01  4.95807699790E+01
  5.04282893426E+01  5.12902958668E+01  5.21670371896E+01  5.30587651817E+01
  5.39657360193E+01  5.48882102576E+01  5.58264529055E+01  5.67807335021E+01
  5.77513261938E+01  5.87385098129E+01  5.97425679582E+01  6.07637890763E+01
  6.18024665441E+01  6.28588987537E+01  6.39333891975E+01  6.50262465558E+01
  6.61377847856E+01  6.72683232100E+01  6.84181866111E+01  6.95877053222E+01
  7.07772153235E+01  7.19870583381E+01  7.32175819307E+01  7.44691396067E+01
  7.57420909145E+01  7.70368015483E+01  7.83536434535E+01  7.96929949333E+01
  8.10552407574E+01
  </PP_R>
  <PP_RAB>
  5.25159359463E-06  5.34136225794E-06  5.43266539126E-06  5.52552922422E-06
  5.61998043481E-06  5.71604615702E-06  5.81375398868E-06  5.91313199936E-06
  6.01420873844E-06  6.11701324332E-06  6.22157504773E-06  6.32792419025E-06
  6.43609122295E-06  6.54610722011E-06  6.65800378720E-06  6.77181306994E-06
  6.88756776354E-06  7.00530112207E-06  7.12504696806E-06  7.24683970217E-06
  7.37071431309E-06  7.49670638760E-06  7.62485212079E-06  7.75518832645E-06
  7.88775244764E-06  8.02258256748E-06  8.15971742005E-06  8.29919640153E-06
  8.44105958155E-06  8.58534771463E-06  8.73210225199E-06  8.88136535335E-06
  9.03317989911E-06  9.18758950265E-06  9.34463852288E-06  9.50437207692E-06
  9.66683605315E-06  9.83207712431E-06  1.00001427610E-05  1.01710812451E-05
  1.03449416841E-05  1.05217740247E-05  1.07016290673E-05  1.08845584809E-05
  1.10706148174E-05  1.12598515275E-05  1.14523229749E-05  1.16480844532E-05
  1.18471922007E-05  1.20497034172E-05  1.22556762804E-05  1.24651699622E-05
  1.26782446462E-05  1.28949615445E-05  1.31153829157E-05  1.33395720826E-05
  1.35675934505E-05  1.37995125254E-05  1.40353959333E-05  1.42753114387E-05
  1.45193279650E-05  1.47675156132E-05  1.50199456828E-05  1.52766906922E-05
  1.55378243993E-05  1.58034218226E-05  1.60735592631E-05  1.63483143263E-05
  1.66277659438E-05  1.69119943966E-05  1.72010813382E-05  1.74951098176E-05
  1.77941643036E-05  1.80983307086E-05  1.84076964137E-05  1.87223502939E-05
  1.90423827430E-05  1.93678857002E-05  1.96989526762E-05  2.00356787800E-05
  2.03781607467E-05  2.07264969646E-05  2.10807875041E-05  2.14411341458E-05
  2.18076404105E-05  2.21804115883E-05  2.25595547691E-05  2.29451788735E-05
  2.33373946837E-05  2.37363148758E-05  2.41420540519E-05  2.45547287729E-05
  2.49744575924E-05  2.54013610903E-05  2.58355619076E-05  2.62771847820E-05
  2.67263565830E-05  2.71832063491E-05  2.76478653244E-05  2.81204669964E-05
  2.86011471344E-05  2.90900438285E-05  2.95872975293E-05  3.00930510881E-05
  3.06074497982E-05  3.11306414363E-05  3.16627763054E-05  3.22040072773E-05
  3.27544898374E-05  3.33143821285E-05  3.38838449970E-05  3.44630420385E-05
  3.50521396450E-05  3.56513070530E-05  3.62607163916E-05  3.68805427324E-05
  3.75109641394E-05  3.81521617206E-05  3.88043196795E-05  3.94676253686E-05
  4.01422693427E-05  4.08284454140E-05  4.15263507077E-05  4.22361857183E-05
  4.29581543677E-05  4.36924640637E-05  4.44393257590E-05  4.51989540128E-05
  4.59715670513E-05  4.67573868315E-05  4.75566391042E-05  4.83695534790E-05
  4.91963634905E-05  5.00373066653E-05  5.08926245900E-05  5.17625629809E-05
  5.26473717545E-05  5.35473050993E-05  5.44626215486E-05  5.53935840552E-05
  5.63404600666E-05  5.73035216019E-05  5.82830453301E-05  5.92793126494E-05
  6.02926097682E-05  6.13232277870E-05  6.23714627825E-05  6.34376158923E-05
  6.45219934015E-05  6.56249068310E-05  6.67466730262E-05  6.78876142491E-05
  6.90480582698E-05  7.02283384615E-05  7.14287938959E-05  7.26497694405E-05
  7.38916158581E-05  7.51546899071E-05  7.64393544441E-05  7.77459785285E-05
  7.90749375281E-05  8.04266132271E-05  8.18013939358E-05  8.31996746020E-05
  8.46218569247E-05  8.60683494694E-05  8.75395677854E-05  8.90359345253E-05
  9.05578795663E-05  9.21058401337E-05  9.36802609266E-05  9.52815942457E-05
  9.69103001230E-05  9.85668464543E-05  1.00251709133E-04  1.01965372188E-04
  1.03708327921E-04  1.05481077051E-04  1.07284128852E-04  1.09118001307E-04
  1.10983221253E-04  1.12880324531E-04  1.14809856141E-04  1.16772370402E-04
  1.18768431105E-04  1.20798611680E-04  1.22863495358E-04  1.24963675341E-04
  1.27099754970E-04  1.29272347900E-04  1.31482078273E-04  1.33729580903E-04
  1.36015501453E-04  1.38340496625E-04  1.40705234345E-04  1.43110393956E-04
  1.45556666414E-04  1.48044754486E-04  1.50575372950E-04  1.53149248806E-04
  1.55767121477E-04  1.58429743028E-04  1.61137878378E-04  1.63892305523E-04
  1.66693815756E-04  1.69543213896E-04  1.72441318521E-04  1.75388962199E-04
  1.78386991733E-04  1.81436268397E-04  1.84537668191E-04  1.87692082085E-04
  1.90900416283E-04  1.94163592476E-04  1.97482548112E-04  2.00858236663E-04
  2.04291627898E-04  2.07783708165E-04  2.11335480670E-04  2.14947965769E-04
  2.18622201260E-04  2.22359242678E-04  2.26160163604E-04  2.30026055969E-04
  2.33958030368E-04  2.37957216382E-04  2.42024762900E-04  2.46161838449E-04
  2.50369631530E-04  2.54649350962E-04  2.59002226225E-04  2.63429507815E-04
  2.67932467605E-04  2.72512399209E-04  2.77170618351E-04  2.81908463249E-04
  2.86727294993E-04  2.91628497940E-04  2.96613480112E-04  3.01683673597E-04
  3.06840534963E-04  3.12085545677E-04  3.17420212530E-04  3.22846068067E-04
  3.28364671032E-04  3.33977606813E-04  3.39686487898E-04  3.45492954338E-04
  3.51398674217E-04  3.57405344136E-04  3.63514689695E-04  3.69728465989E-04
  3.76048458117E-04  3.82476481690E-04  3.89014383355E-04  3.95664041325E-04
  4.02427365917E-04  4.09306300105E-04  4.16302820072E-04  4.23418935783E-04
  4.30656691561E-04  4.38018166673E-04  4.45505475928E-04  4.53120770285E-04
  4.60866237472E-04  4.68744102610E-04  4.76756628859E-04  4.84906118061E-04
  4.93194911408E-04  5.01625390109E-04  5.10199976078E-04  5.18921132627E-04
  5.27791365176E-04  5.36813221970E-04  5.45989294816E-04  5.55322219821E-04
  5.64814678154E-04  5.74469396814E-04  5.84289149415E-04  5.94276756982E-04
  6.04435088762E-04  6.14767063047E-04  6.25275648012E-04  6.35963862572E-04
  6.46834777243E-04  6.57891515028E-04  6.69137252315E-04  6.80575219787E-04
  6.92208703349E-04  7.04041045077E-04  7.16075644173E-04  7.28315957945E-04
  7.40765502799E-04  7.53427855247E-04  7.66306652938E-04  7.79405595702E-04
  7.92728446612E-04  8.06279033064E-04  8.20061247880E-04  8.34079050424E-04
  8.48336467739E-04  8.62837595705E-04  8.77586600216E-04  8.92587718375E-04
  9.07845259713E-04  9.23363607427E-04  9.39147219637E-04  9.55200630670E-04
  9.71528452360E-04  9.88135375375E-04  1.00502617056E-03  1.02220569032E-03
  1.03967886999E-03  1.05745072928E-03  1.07552637371E-03  1.09391099605E-03
  1.11260987785E-03  1.13162839094E-03  1.15097199896E-03  1.17064625897E-03
  1.19065682300E-03  1.21100943969E-03  1.23170995596E-03  1.25276431867E-03
  1.27417857632E-03  1.29595888082E-03  1.31811148923E-03  1.34064276557E-03
  1.36355918263E-03  1.38686732385E-03  1.41057388522E-03  1.43468567717E-03
  1.45920962656E-03  1.48415277863E-03  1.50952229908E-03  1.53532547607E-03
  1.56156972236E-03  1.58826257742E-03  1.61541170958E-03  1.64302491827E-03
  1.67111013622E-03  1.69967543177E-03  1.72872901119E-03  1.75827922099E-03
  1.78833455040E-03  1.81890363371E-03  1.84999525285E-03  1.88161833981E-03
  1.91378197932E-03  1.94649541136E-03  1.97976803386E-03  2.01360940541E-03
  2.04802924797E-03  2.08303744971E-03  2.11864406780E-03  2.15485933133E-03
  2.19169364425E-03  2.22915758834E-03  2.26726192627E-03  2.30601760467E-03
  2.34543575732E-03  2.38552770827E-03  2.42630497516E-03  2.46777927253E-03
  2.50996251513E-03  2.55286682139E-03  2.59650451688E-03  2.64088813788E-03
  2.68603043494E-03  2.73194437656E-03  2.77864315294E-03  2.82614017973E-03
  2.87444910190E-03  2.92358379768E-03  2.97355838251E-03  3.02438721312E-03
  3.07608489165E-03  3.12866626985E-03  3.18214645332E-03  3.23654080590E-03
  3.29186495401E-03  3.34813479123E-03  3.40536648278E-03  3.46357647023E-03
  3.52278147617E-03  3.58299850907E-03  3.64424486810E-03  3.70653814816E-03
  3.76989624491E-03  3.83433735990E-03  3.89988000581E-03  3.96654301179E-03
  4.03434552881E-03  4.10330703524E-03  4.17344734238E-03  4.24478660017E-03
  4.31734530302E-03  4.39114429563E-03  4.46620477903E-03  4.54254831663E-03
  4.62019684046E-03  4.69917265744E-03  4.77949845579E-03  4.86119731155E-03
  4.94429269524E-03  5.02880847855E-03  5.11476894121E-03  5.20219877802E-03
  5.29112310587E-03  5.38156747101E-03  5.47355785633E-03  5.56712068892E-03
  5.66228284754E-03  5.75907167046E-03  5.85751496323E-03  5.95764100670E-03
  6.05947856515E-03  6.16305689453E-03  6.26840575089E-03  6.37555539893E-03
  6.48453662067E-03  6.59538072429E-03  6.70811955317E-03  6.82278549499E-03
  6.93941149105E-03  7.05803104575E-03  7.17867823620E-03  7.30138772198E-03
  7.42619475518E-03  7.55313519042E-03  7.68224549524E-03  7.81356276053E-03
  7.94712471121E-03  8.08296971704E-03  8.22113680365E-03  8.36166566377E-03
  8.50459666864E-03  8.64997087956E-03  8.79783005973E-03  8.94821668623E-03
  9.10117396223E-03  9.25674582939E-03  9.41497698051E-03  9.57591287232E-03
  9.73959973860E-03  9.90608460341E-03  1.00754152946E-02  1.02476404577E-02
  1.04228095696E-02  1.06009729530E-02  1.07821817907E-02  1.09664881407E-02
  1.11539449505E-02  1.13446060728E-02  1.15385262809E-02  1.17357612844E-02
  1.19363677450E-02  1.21404032930E-02  1.23479265440E-02  1.25589971153E-02
  1.27736756435E-02  1.29920238015E-02  1.32141043166E-02  1.34399809881E-02
  1.36697187060E-02  1.39033834697E-02  1.41410424063E-02  1.43827637908E-02
  1.46286170651E-02  1.48786728579E-02  1.51330030055E-02  1.53916805721E-02
  1.56547798706E-02  1.59223764845E-02  1.61945472890E-02  1.64713704736E-02
  1.67529255642E-02  1.70392934461E-02  1.73305563873E-02  1.76267980619E-02
  1.79281035746E-02  1.82345594845E-02  1.85462538305E-02  1.88632761563E-02
  1.91857175364E-02  1.95136706018E-02  1.98472295672E-02  2.01864902576E-02
  2.05315501360E-02  2.08825083315E-02  2.12394656675E-02  2.16025246910E-02
  2.19717897018E-02  2.23473667826E-02  2.27293638295E-02  2.31178905827E-02
  2.35130586586E-02  2.39149815812E-02  2.43237748153E-02  2.47395557992E-02
  2.51624439787E-02  2.55925608415E-02  2.60300299517E-02  2.64749769859E-02
  2.69275297686E-02  2.73878183096E-02  2.78559748408E-02  2.83321338545E-02
  2.88164321421E-02  2.93090088329E-02  2.98100054349E-02  3.03195658745E-02
  3.08378365388E-02  3.13649663167E-02  3.19011066425E-02  3.24464115389E-02
  3.30010376615E-02  3.35651443437E-02  3.41388936422E-02  3.47224503844E-02
  3.53159822146E-02  3.59196596430E-02  3.65336560947E-02  3.71581479588E-02
  3.77933146397E-02  3.84393386086E-02  3.90964054556E-02  3.97647039434E-02
  4.04444260612E-02  4.11357670799E-02  4.18389256085E-02  4.25541036508E-02
  4.32815066636E-02  4.40213436158E-02  4.47738270481E-02  4.55391731346E-02
  4.63176017442E-02  4.71093365046E-02  4.79146048657E-02  4.87336381656E-02
  4.95666716967E-02  5.04139447734E-02  5.12757008009E-02  5.21521873451E-02
  5.30436562034E-02  5.39503634778E-02  5.48725696476E-02  5.58105396448E-02
  5.67645429301E-02  5.77348535701E-02  5.87217503163E-02  5.97255166851E-02
  6.07464410391E-02  6.17848166701E-02  6.28409418834E-02  6.39151200832E-02
  6.50076598602E-02  6.61188750800E-02  6.72490849730E-02  6.83986142269E-02
  6.95677930791E-02  7.07569574120E-02  7.19664488496E-02  7.31966148554E-02
  7.44478088321E-02  7.57203902237E-02  7.70147246182E-02  7.83311838528E-02
  7.96701461207E-02  8.10319960799E-02  8.24171249635E-02  8.38259306923E-02
  8.52588179889E-02  8.67161984940E-02  8.81984908850E-02  8.97061209956E-02
  9.12395219390E-02  9.27991342314E-02  9.43854059194E-02  9.59987927080E-02
  9.76397580921E-02  9.93087734893E-02  1.01006318375E-01  1.02732880422E-01
  1.04488955638E-01  1.06275048508E-01  1.08091672144E-01  1.09939348425E-01
  1.11818608153E-01  1.13729991204E-01  1.15674046680E-01  1.17651333072E-01
  1.19662418415E-01  1.21707880456E-01  1.23788306815E-01  1.25904295159E-01
  1.28056453371E-01  1.30245399724E-01  1.32471763060E-01  1.34736182970E-01
  1.37039309979E-01  1.39381805729E-01  1.41764343174E-01  1.44187606773E-01
  1.46652292680E-01  1.49159108954E-01  1.51708775753E-01  1.54302025548E-01
  1.56939603328E-01  1.59622266820E-01  1.62350786701E-01  1.65125946820E-01
  1.67948544429E-01  1.70819390405E-01  1.73739309486E-01  1.76709140509E-01
  1.79729736648E-01  1.82801965663E-01  1.85926710145E-01  1.89104867773E-01
  1.92337351570E-01  1.95625090167E-01  1.98969028066E-01  2.02370125917E-01
  2.05829360789E-01  2.09347726453E-01  2.12926233669E-01  2.16565910470E-01
  2.20267802468E-01  2.24032973142E-01  2.27862504154E-01  2.31757495655E-01
  2.35719066599E-01  2.39748355070E-01  2.43846518604E-01  2.48014734524E-01
  2.52254200278E-01  2.56566133782E-01  2.60951773772E-01  2.65412380157E-01
  2.69949234383E-01  2.74563639800E-01  2.79256922037E-01  2.84030429385E-01
  2.88885533178E-01  2.93823628195E-01  2.98846133055E-01  3.03954490626E-01
  3.09150168440E-01  3.14434659116E-01  3.19809480784E-01  3.25276177527E-01
  3.30836319822E-01  3.36491504990E-01  3.42243357656E-01  3.48093530216E-01
  3.54043703311E-01  3.60095586310E-01  3.66250917804E-01  3.72511466099E-01
  3.78879029730E-01  3.85355437975E-01  3.91942551380E-01  3.98642262295E-01
  4.05456495418E-01  4.12387208347E-01  4.19436392141E-01  4.26606071893E-01
  4.33898307315E-01  4.41315193324E-01  4.48858860648E-01  4.56531476438E-01
  4.64335244886E-01  4.72272407865E-01  4.80345245567E-01  4.88556077164E-01
  4.96907261468E-01  5.05401197612E-01  5.14040325740E-01  5.22827127707E-01
  5.31764127791E-01  5.40853893418E-01  5.50099035903E-01  5.59502211196E-01
  5.69066120648E-01  5.78793511784E-01  5.88687179096E-01  5.98749964842E-01
  6.08984759868E-01  6.19394504430E-01  6.29982189048E-01  6.40750855358E-01
  6.51703596990E-01  6.62843560454E-01  6.74173946047E-01  6.85698008768E-01
  6.97419059259E-01  7.09340464749E-01  7.21465650029E-01  7.33798098429E-01
  7.46341352823E-01  7.59099016645E-01  7.72074754926E-01  7.85272295343E-01
  7.98695429296E-01  8.12348012989E-01  8.26233968547E-01  8.40357285136E-01
  8.54722020112E-01  8.69332300184E-01  8.84192322604E-01  8.99306356368E-01
  9.14678743446E-01  9.30313900027E-01  9.46216317789E-01  9.62390565189E-01
  9.78841288776E-01  9.95573214523E-01  1.01259114919E+00  1.02989998170E+00
  1.04750468454E+00  1.06541031521E+00  1.08362201765E+00  1.10214502373E+00
  1.12098465474E+00  1.14014632295E+00  1.15963553314E+00  1.17945788417E+00
  1.19961907064E+00  1.22012488444E+00  1.24098121652E+00  1.26219405849E+00
  1.28376950438E+00  1.30571375241E+00  1.32803310674E+00  1.35073397928E+00
  1.37382289155E+00
  </PP_RAB>
</PP_MESH>


<PP_NLCC>
  0.00000000000E+00  4.47385852550E-01  4.47385852292E-01  4.47385851858E-01
  4.47385851225E-01  4.47385850396E-01  4.47385849354E-01  4.47385848090E-01
  4.47385846598E-01  4.47385844856E-01  4.47385842865E-01  4.47385840607E-01
  4.47385838066E-01  4.47385835235E-01  4.47385832097E-01  4.47385828639E-01
  4.47385824846E-01  4.47385820702E-01  4.47385816195E-01  4.47385811298E-01
  4.47385806009E-01  4.47385800302E-01  4.47385794158E-01  4.47385787559E-01
  4.47385780482E-01  4.47385772914E-01  4.47385764826E-01  4.47385756203E-01
  4.47385747017E-01  4.47385737245E-01  4.47385726863E-01  4.47385715844E-01
  4.47385704162E-01  4.47385691790E-01  4.47385678699E-01  4.47385664857E-01
  4.47385650237E-01  4.47385634802E-01  4.47385618524E-01  4.47385601368E-01
  4.47385583291E-01  4.47385564265E-01  4.47385544246E-01  4.47385523198E-01
  4.47385501076E-01  4.47385477840E-01  4.47385453440E-01  4.47385427837E-01
  4.47385400981E-01  4.47385372819E-01  4.47385343303E-01  4.47385312378E-01
  4.47385279993E-01  4.47385246085E-01  4.47385210596E-01  4.47385173467E-01
  4.47385134630E-01  4.47385094025E-01  4.47385051581E-01  4.47385007223E-01
  4.47384960883E-01  4.47384912481E-01  4.47384861940E-01  4.47384809178E-01
  4.47384754112E-01  4.47384696649E-01  4.47384636704E-01  4.47384574179E-01
  4.47384508977E-01  4.47384440997E-01  4.47384370133E-01  4.47384296279E-01
  4.47384219321E-01  4.47384139144E-01  4.47384055624E-01  4.47383968638E-01
  4.47383878058E-01  4.47383783745E-01  4.47383685565E-01  4.47383583373E-01
  4.47383477017E-01  4.47383366346E-01  4.47383251198E-01  4.47383131409E-01
  4.47383006806E-01  4.47382877212E-01  4.47382742446E-01  4.47382602309E-01
  4.47382456616E-01  4.47382305148E-01  4.47382147703E-01  4.47381984064E-01
  4.47381813997E-01  4.47381637275E-01  4.47381453643E-01  4.47381262866E-01
  4.47381064671E-01  4.47380858783E-01  4.47380644937E-01  4.47380422840E-01
  4.47380192180E-01  4.47379952665E-01  4.47379703958E-01  4.47379445735E-01
  4.47379177658E-01  4.47378899356E-01  4.47378610464E-01  4.47378310605E-01
  4.47377999381E-01  4.47377676382E-01  4.47377341189E-01  4.47376993354E-01
  4.47376632435E-01  4.47376257951E-01  4.47375869418E-01  4.47375466332E-01
  4.47375048179E-01  4.47374614409E-01  4.47374164468E-01  4.47373697783E-01
  4.47373213743E-01  4.47372711737E-01  4.47372191125E-01  4.47371651235E-01
  4.47371091392E-01  4.47370510875E-01  4.47369908949E-01  4.47369284854E-01
  4.47368637801E-01  4.47367966977E-01  4.47367271535E-01  4.47366550597E-01
  4.47365803264E-01  4.47365028597E-01  4.47364225630E-01  4.47363393353E-01
  4.47362530735E-01  4.47361636698E-01  4.47360710131E-01  4.47359749883E-01
  4.47358754762E-01  4.47357723540E-01  4.47356654940E-01  4.47355547640E-01
  4.47354400273E-01  4.47353211429E-01  4.47351979647E-01  4.47350703408E-01
  4.47349381148E-01  4.47348011248E-01  4.47346592027E-01  4.47345121751E-01
  4.47343598623E-01  4.47342020785E-01  4.47340386313E-01  4.47338693214E-01
  4.47336939435E-01  4.47335122838E-01  4.47333241219E-01  4.47331292296E-01
  4.47329273712E-01  4.47327183017E-01  4.47325017684E-01  4.47322775100E-01
  4.47320452553E-01  4.47318047245E-01  4.47315556275E-01  4.47312976648E-01
  4.47310305253E-01  4.47307538886E-01  4.47304674220E-01  4.47301707819E-01
  4.47298636125E-01  4.47295455458E-01  4.47292162008E-01  4.47288751836E-01
  4.47285220866E-01  4.47281564878E-01  4.47277779506E-01  4.47273860236E-01
  4.47269802395E-01  4.47265601150E-01  4.47261251496E-01  4.47256748260E-01
  4.47252086087E-01  4.47247259436E-01  4.47242262577E-01  4.47237089579E-01
  4.47231734307E-01  4.47226190410E-01  4.47220451327E-01  4.47214510257E-01
  4.47208360173E-01  4.47201993803E-01  4.47195403620E-01  4.47188581840E-01
  4.47181520410E-01  4.47174210996E-01  4.47166644978E-01  4.47158813438E-01
  4.47150707151E-01  4.47142316568E-01  4.47133631816E-01  4.47124642680E-01
  4.47115338588E-01  4.47105708609E-01  4.47095741431E-01  4.47085425348E-01
  4.47074748259E-01  4.47063697641E-01  4.47052260537E-01  4.47040423550E-01
  4.47028172801E-01  4.47015493959E-01  4.47002372186E-01  4.46988792129E-01
  4.46974737911E-01  4.46960193115E-01  4.46945140742E-01  4.46929563216E-01
  4.46913442365E-01  4.46896759372E-01  4.46879494785E-01  4.46861628488E-01
  4.46843139663E-01  4.46824006765E-01  4.46804207539E-01  4.46783718938E-01
  4.46762517133E-01  4.46740577472E-01  4.46717874464E-01  4.46694381741E-01
  4.46670072017E-01  4.46644917081E-01  4.46618887753E-01  4.46591953851E-01
  4.46564084156E-01  4.46535246378E-01  4.46505407129E-01  4.46474531860E-01
  4.46442584858E-01  4.46409529168E-01  4.46375326585E-01  4.46339937596E-01
  4.46303321327E-01  4.46265435510E-01  4.46226236438E-01  4.46185678906E-01
  4.46143716165E-01  4.46100299869E-01  4.46055380033E-01  4.46008904954E-01
  4.45960821179E-01  4.45911073421E-01  4.45859604517E-01  4.45806355364E-01
  4.45751264843E-01  4.45694269750E-01  4.45635304754E-01  4.45574302282E-01
  4.45511192489E-01  4.45445903147E-01  4.45378359587E-01  4.45308484610E-01
  4.45236198406E-01  4.45161418467E-01  4.45084059489E-01  4.45004033300E-01
  4.44921248743E-01  4.44835611598E-01  4.44747024463E-01  4.44655386665E-01
  4.44560594144E-01  4.44462539346E-01  4.44361111111E-01  4.44256194547E-01
  4.44147670924E-01  4.44035417535E-01  4.43919307575E-01  4.43799210011E-01
  4.43674989443E-01  4.43546505962E-01  4.43413615013E-01  4.43276167236E-01
  4.43134008332E-01  4.42986978881E-01  4.42834914207E-01  4.42677644193E-01
  4.42514993120E-01  4.42346779492E-01  4.42172815857E-01  4.41992908609E-01
  4.41806857826E-01  4.41614457047E-01  4.41415493092E-01  4.41209745844E-01
  4.40996988051E-01  4.40776985104E-01  4.40549494820E-01  4.40314267210E-01
  4.40071044252E-01  4.39819559662E-01  4.39559538634E-01  4.39290697622E-01
  4.39012744045E-01  4.38725376068E-01  4.38428282318E-01  4.38121141625E-01
  4.37803622732E-01  4.37475384036E-01  4.37136073289E-01  4.36785327312E-01
  4.36422771708E-01  4.36048020544E-01  4.35660676072E-01  4.35260328398E-01
  4.34846555186E-01  4.34418921333E-01  4.33976978655E-01  4.33520265559E-01
  4.33048306720E-01  4.32560612751E-01  4.32056679877E-01  4.31535989600E-01
  4.30998008371E-01  4.30442187248E-01  4.29867961576E-01  4.29274750641E-01
  4.28661957359E-01  4.28028967931E-01  4.27375151531E-01  4.26699859983E-01
  4.26002427451E-01  4.25282170128E-01  4.24538385941E-01  4.23770354261E-01
  4.22977335628E-01  4.22158571475E-01  4.21313283887E-01  4.20440675356E-01
  4.19539928566E-01  4.18610206189E-01  4.17650650706E-01  4.16660384254E-01
  4.15638508504E-01  4.14584104518E-01  4.13496232741E-01  4.12373932918E-01
  4.11216224097E-01  4.10022104687E-01  4.08790552507E-01  4.07520524948E-01
  4.06210959111E-01  4.04860772049E-01  4.03468861065E-01  4.02034104028E-01
  4.00555359794E-01  3.99031468678E-01  3.97461253015E-01  3.95843517769E-01
  3.94177051242E-01  3.92460625880E-01  3.90692999149E-01  3.88872914520E-01
  3.86999102558E-01  3.85070282092E-01  3.83085161571E-01  3.81042440421E-01
  3.78940810646E-01  3.76778958466E-01  3.74555566156E-01  3.72269313999E-01
  3.69918882370E-01  3.67502954005E-01  3.65020216423E-01  3.62469364511E-01
  3.59849103266E-01  3.57158150753E-01  3.54395241235E-01  3.51559128473E-01
  3.48648589274E-01  3.45662427214E-01  3.42599476584E-01  3.39458606584E-01
  3.36238725733E-01  3.32938786513E-01  3.29557790302E-01  3.26094792545E-01
  3.22548908198E-01  3.18919317508E-01  3.15205272024E-01  3.11406101000E-01
  3.07521218077E-01  3.03550128368E-01  2.99492435872E-01  2.95347851320E-01
  2.91116200420E-01  2.86797432565E-01  2.82391629997E-01  2.77899017486E-01
  2.73319972545E-01  2.68655036208E-01  2.63904924412E-01  2.59070540002E-01
  2.54152985427E-01  2.49153576095E-01  2.44073854480E-01  2.38915604945E-01
  2.33680869307E-01  2.28371963159E-01  2.22991492880E-01  2.17542373331E-01
  2.12027846125E-01  2.06451498379E-01  2.00817281785E-01  1.95129531779E-01
  1.89392986536E-01  1.83612805446E-01  1.77794586601E-01  1.71944382787E-01
  1.66068715285E-01  1.60174584718E-01  1.54269478015E-01  1.48361370414E-01
  1.42458721302E-01  1.36570462505E-01  1.30705977549E-01  1.24875070259E-01
  1.19087921029E-01  1.13355029060E-01  1.07687138964E-01  1.02095150291E-01
  9.65900089538E-02  9.11825800101E-02  8.58835021501E-02  8.07030253097E-02
  7.56508343658E-02  7.07358637781E-02  6.59661104435E-02  6.13484549199E-02
  5.68885045101E-02  5.25904754220E-02  4.84571350722E-02  4.44898292151E-02
  4.06886212967E-02  3.70525722203E-02  3.35801859919E-02  3.02700381520E-02
  2.71215860603E-02  2.41361280924E-02  2.13178256376E-02  1.86746176804E-02
  1.62187290612E-02  1.39662814298E-02  1.19352345456E-02  1.01404796849E-02
  8.58413142954E-03  7.24716447007E-03  6.10187496656E-03  5.12345598552E-03
  4.28990865445E-03  3.58178024503E-03  2.98191956024E-03  2.47524931975E-03
  2.04855514616E-03  1.69029066135E-03  1.39039813265E-03  1.14014404023E-03
  9.31968890088E-04  7.59350552879E-04  6.16680382383E-04  4.99151345457E-04
  4.02657387740E-04  3.23703256068E-04  2.59324007181E-04  2.07013444410E-04
  1.64660745334E-04  1.30494567388E-04  1.03033948956E-04  8.10453557456E-05
  6.35052587223E-05  4.95676670821E-05  3.85360790751E-05  2.98393527252E-05
  2.30110381673E-05  1.76717520784E-05  1.35142127462E-05  1.02905907556E-05
  7.80186526421E-06  5.88890873876E-06  4.42505400208E-06  3.30992610721E-06
  2.46434807127E-06  1.82615368742E-06  1.34676263041E-06  9.88392860042E-07
  7.21803052642E-07  5.24473517211E-07  3.79147936427E-07  2.72670426618E-07
  1.95062989497E-07  1.38797566760E-07  9.82247540803E-08  6.91279183892E-08
  4.83771264382E-08  3.36620567684E-08  2.32870482354E-08  1.60147422464E-08
  1.09474997333E-08  7.43800426838E-09  5.02227662801E-09  3.36979129284E-09
  2.24656069747E-09  1.48798938389E-09  9.79040928336E-10  6.39842384356E-10
  4.15304816075E-10  2.67689943833E-10  1.71323107135E-10  1.08858950427E-10
  6.86624378036E-11  4.29852497955E-11  2.67052522469E-11  1.64616234746E-11
  1.00659084491E-11  6.10403036252E-12  3.66942998234E-12  2.18553914416E-12
  1.28862834716E-12  7.51125095520E-13  4.31837333431E-13  2.43913834649E-13
  1.34398482169E-13  7.12983893959E-14  3.54805968229E-14  1.56472536519E-14
  5.26170209809E-15  7.10758391931E-16  0.00000000000E+00  0.00000000000E+00
  0.00000000000E+00  0.00000000000E+00  0.00000000000E+00  0.00000000000E+00
  0.00000000000E+00  0.00000000000E+00  0.00000000000E+00  0.00000000000E+00
  0.00000000000E+00  0.00000000000E+00  0.00000000000E+00  0.00000000000E+00
  0.00000000000E+00  0.00000000000E+00  0.00000000000E+00  0.00000000000E+00
  0.00000000000E+00  0.00000000000E+00  0.00000000000E+00  0.00000000000E+00
  0.00000000000E+00  0.00000000000E+00  0.00000000000E+00  0.00000000000E+00
  0.00000000000E+00  0.00000000000E+00  0.00000000000E+00  0.00000000000E+00
  0.00000000000E+00  0.00000000000E+00  0.00000000000E+00  0.00000000000E+00
  0.00000000000E+00  0.00000000000E+00  0.00000000000E+00  0.00000000000E+00
  0.00000000000E+00  0.00000000000E+00  0.00000000000E+00  0.00000000000E+00
  0.00000000000E+00  0.00000000000E+00  0.00000000000E+00  0.00000000000E+00
  0.00000000000E+00  0.00000000000E+00  0.00000000000E+00  0.00000000000E+00
  0.00000000000E+00  0.00000000000E+00  0.00000000000E+00  0.00000000000E+00
  0.00000000000E+00  0.00000000000E+00  0.00000000000E+00  0.00000000000E+00
  0.00000000000E+00  0.00000000000E+00  0.00000000000E+00  0.00000000000E+00
  0.00000000000E+00  0.00000000000E+00  0.00000000000E+00  0.00000000000E+00
  0.00000000000E+00  0.00000000000E+00  0.00000000000E+00  0.00000000000E+00
  0.00000000000E+00  0.00000000000E+00  0.00000000000E+00  0.00000000000E+00
  0.00000000000E+00  0.00000000000E+00  0.00000000000E+00  0.00000000000E+00
  0.00000000000E+00  0.00000000000E+00  0.00000000000E+00  0.00000000000E+00
  0.00000000000E+00  0.00000000000E+00  0.00000000000E+00  0.00000000000E+00
  0.00000000000E+00  0.00000000000E+00  0.00000000000E+00  0.00000000000E+00
  0.00000000000E+00  0.00000000000E+00  0.00000000000E+00  0.00000000000E+00
  0.00000000000E+00  0.00000000000E+00  0.00000000000E+00  0.00000000000E+00
  0.00000000000E+00  0.00000000000E+00  0.00000000000E+00  0.00000000000E+00
  0.00000000000E+00  0.00000000000E+00  0.00000000000E+00  0.00000000000E+00
  0.00000000000E+00  0.00000000000E+00  0.00000000000E+00  0.00000000000E+00
  0.00000000000E+00  0.00000000000E+00  0.00000000000E+00  0.00000000000E+00
  0.00000000000E+00  0.00000000000E+00  0.00000000000E+00  0.00000000000E+00
  0.00000000000E+00  0.00000000000E+00  0.00000000000E+00  0.00000000000E+00
  0.00000000000E+00  0.00000000000E+00  0.00000000000E+00  0.00000000000E+00
  0.00000000000E+00  0.00000000000E+00  0.00000000000E+00  0.00000000000E+00
  0.00000000000E+00  0.00000000000E+00  0.00000000000E+00  0.00000000000E+00
  0.00000000000E+00  0.00000000000E+00  0.00000000000E+00  0.00000000000E+00
  0.00000000000E+00  0.00000000000E+00  0.00000000000E+00  0.00000000000E+00
  0.00000000000E+00  0.00000000000E+00  0.00000000000E+00  0.00000000000E+00
  0.00000000000E+00  0.00000000000E+00  0.00000000000E+00  0.00000000000E+00
  0.00000000000E+00  0.00000000000E+00  0.00000000000E+00  0.00000000000E+00
  0.00000000000E+00  0.00000000000E+00  0.00000000000E+00  0.00000000000E+00
  0.00000000000E+00  0.00000000000E+00  0.00000000000E+00  0.00000000000E+00
  0.00000000000E+00  0.00000000000E+00  0.00000000000E+00  0.00000000000E+00
  0.00000000000E+00  0.00000000000E+00  0.00000000000E+00  0.00000000000E+00
  0.00000000000E+00  0.00000000000E+00  0.00000000000E+00  0.00000000000E+00
  0.00000000000E+00  0.00000000000E+00  0.00000000000E+00  0.00000000000E+00
  0.00000000000E+00  0.00000000000E+00  0.00000000000E+00  0.00000000000E+00
  0.00000000000E+00  0.00000000000E+00  0.00000000000E+00  0.00000000000E+00
  0.00000000000E+00  0.00000000000E+00  0.00000000000E+00  0.00000000000E+00
  0.00000000000E+00  0.00000000000E+00  0.00000000000E+00  0.00000000000E+00
  0.00000000000E+00  0.00000000000E+00  0.00000000000E+00  0.00000000000E+00
  0.00000000000E+00
</PP_NLCC>


<PP_LOCAL>
 -2.30376588117E+01 -2.30376588117E+01 -2.30376588066E+01 -2.30376588033E+01
 -2.30376588004E+01 -2.30376587960E+01 -2.30376587905E+01 -2.30376587837E+01
 -2.30376587759E+01 -2.30376587668E+01 -2.30376587561E+01 -2.30376587442E+01
 -2.30376587307E+01 -2.30376587158E+01 -2.30376586991E+01 -2.30376586808E+01
 -2.30376586607E+01 -2.30376586388E+01 -2.30376586150E+01 -2.30376585890E+01
 -2.30376585611E+01 -2.30376585309E+01 -2.30376584985E+01 -2.30376584635E+01
 -2.30376584260E+01 -2.30376583860E+01 -2.30376583431E+01 -2.30376582976E+01
 -2.30376582490E+01 -2.30376581973E+01 -2.30376581423E+01 -2.30376580840E+01
 -2.30376580222E+01 -2.30376579568E+01 -2.30376578875E+01 -2.30376578142E+01
 -2.30376577369E+01 -2.30376576552E+01 -2.30376575691E+01 -2.30376574783E+01
 -2.30376573826E+01 -2.30376572820E+01 -2.30376571760E+01 -2.30376570647E+01
 -2.30376569477E+01 -2.30376568247E+01 -2.30376566956E+01 -2.30376565601E+01
 -2.30376564180E+01 -2.30376562690E+01 -2.30376561128E+01 -2.30376559492E+01
 -2.30376557780E+01 -2.30376555984E+01 -2.30376554106E+01 -2.30376552142E+01
 -2.30376550087E+01 -2.30376547939E+01 -2.30376545692E+01 -2.30376543346E+01
 -2.30376540893E+01 -2.30376538333E+01 -2.30376535659E+01 -2.30376532867E+01
 -2.30376529953E+01 -2.30376526913E+01 -2.30376523742E+01 -2.30376520433E+01
 -2.30376516983E+01 -2.30376513385E+01 -2.30376509636E+01 -2.30376505728E+01
 -2.30376501656E+01 -2.30376497414E+01 -2.30376492995E+01 -2.30376488392E+01
 -2.30376483600E+01 -2.30376478610E+01 -2.30376473415E+01 -2.30376468007E+01
 -2.30376462379E+01 -2.30376456523E+01 -2.30376450431E+01 -2.30376444093E+01
 -2.30376437500E+01 -2.30376430643E+01 -2.30376423512E+01 -2.30376416097E+01
 -2.30376408389E+01 -2.30376400373E+01 -2.30376392042E+01 -2.30376383384E+01
 -2.30376374385E+01 -2.30376365035E+01 -2.30376355318E+01 -2.30376345224E+01
 -2.30376334738E+01 -2.30376323842E+01 -2.30376312527E+01 -2.30376300777E+01
 -2.30376288571E+01 -2.30376275897E+01 -2.30376262738E+01 -2.30376249075E+01
 -2.30376234890E+01 -2.30376220165E+01 -2.30376204879E+01 -2.30376189012E+01
 -2.30376172545E+01 -2.30376155454E+01 -2.30376137718E+01 -2.30376119312E+01
 -2.30376100216E+01 -2.30376080401E+01 -2.30376059843E+01 -2.30376038514E+01
 -2.30376016388E+01 -2.30375993436E+01 -2.30375969628E+01 -2.30375944934E+01
 -2.30375919322E+01 -2.30375892759E+01 -2.30375865212E+01 -2.30375836644E+01
 -2.30375807022E+01 -2.30375776304E+01 -2.30375744454E+01 -2.30375711431E+01
 -2.30375677192E+01 -2.30375641697E+01 -2.30375604899E+01 -2.30375566750E+01
 -2.30375527206E+01 -2.30375486215E+01 -2.30375443727E+01 -2.30375399687E+01
 -2.30375354043E+01 -2.30375306735E+01 -2.30375257706E+01 -2.30375206894E+01
 -2.30375154237E+01 -2.30375099670E+01 -2.30375043126E+01 -2.30374984532E+01
 -2.30374923819E+01 -2.30374860910E+01 -2.30374795730E+01 -2.30374728197E+01
 -2.30374658228E+01 -2.30374585738E+01 -2.30374510639E+01 -2.30374432836E+01
 -2.30374352238E+01 -2.30374268743E+01 -2.30374182252E+01 -2.30374092658E+01
 -2.30373999853E+01 -2.30373903723E+01 -2.30373804152E+01 -2.30373701018E+01
 -2.30373594199E+01 -2.30373483561E+01 -2.30373368975E+01 -2.30373250300E+01
 -2.30373127392E+01 -2.30373000106E+01 -2.30372868282E+01 -2.30372731769E+01
 -2.30372590397E+01 -2.30372444000E+01 -2.30372292398E+01 -2.30372135411E+01
 -2.30371972852E+01 -2.30371804525E+01 -2.30371630228E+01 -2.30371449750E+01
 -2.30371262880E+01 -2.30371069392E+01 -2.30370869055E+01 -2.30370661628E+01
 -2.30370446867E+01 -2.30370224515E+01 -2.30369994305E+01 -2.30369755964E+01
 -2.30369509210E+01 -2.30369253746E+01 -2.30368989272E+01 -2.30368715470E+01
 -2.30368432020E+01 -2.30368138581E+01 -2.30367834808E+01 -2.30367520338E+01
 -2.30367194802E+01 -2.30366857812E+01 -2.30366508971E+01 -2.30366147864E+01
 -2.30365774068E+01 -2.30365387135E+01 -2.30364986616E+01 -2.30364572031E+01
 -2.30364142897E+01 -2.30363698701E+01 -2.30363238927E+01 -2.30362763026E+01
 -2.30362270445E+01 -2.30361760596E+01 -2.30361232887E+01 -2.30360686688E+01
 -2.30360121367E+01 -2.30359536252E+01 -2.30358930661E+01 -2.30358303877E+01
 -2.30357655169E+01 -2.30356983771E+01 -2.30356288904E+01 -2.30355569741E+01
 -2.30354825450E+01 -2.30354055151E+01 -2.30353257948E+01 -2.30352432900E+01
 -2.30351579051E+01 -2.30350695390E+01 -2.30349780894E+01 -2.30348834486E+01
 -2.30347855068E+01 -2.30346841482E+01 -2.30345792559E+01 -2.30344707059E+01
 -2.30343583729E+01 -2.30342421243E+01 -2.30341218260E+01 -2.30339973360E+01
 -2.30338685107E+01 -2.30337351984E+01 -2.30335972452E+01 -2.30334544885E+01
 -2.30333067640E+01 -2.30331538978E+01 -2.30329957136E+01 -2.30328320253E+01
 -2.30326626445E+01 -2.30324873719E+01 -2.30323060058E+01 -2.30321183332E+01
 -2.30319241379E+01 -2.30317231920E+01 -2.30315152642E+01 -2.30313001105E+01
 -2.30310774834E+01 -2.30308471217E+01 -2.30306087608E+01 -2.30303621210E+01
 -2.30301069190E+01 -2.30298428557E+01 -2.30295696275E+01 -2.30292869147E+01
 -2.30289943925E+01 -2.30286917182E+01 -2.30283785447E+01 -2.30280545052E+01
 -2.30277192281E+01 -2.30273723210E+01 -2.30270133860E+01 -2.30266420034E+01
 -2.30262577475E+01 -2.30258601690E+01 -2.30254488122E+01 -2.30250231964E+01
 -2.30245828340E+01 -2.30241272107E+01 -2.30236558047E+01 -2.30231680654E+01
 -2.30226634348E+01 -2.30221413235E+01 -2.30216011343E+01 -2.30210422368E+01
 -2.30204639917E+01 -2.30198657245E+01 -2.30192467513E+01 -2.30186063502E+01
 -2.30179437894E+01 -2.30172582965E+01 -2.30165490886E+01 -2.30158153390E+01
 -2.30150562102E+01 -2.30142708175E+01 -2.30134582649E+01 -2.30126176060E+01
 -2.30117478816E+01 -2.30108480795E+01 -2.30099171736E+01 -2.30089540806E+01
 -2.30079577026E+01 -2.30069268808E+01 -2.30058604406E+01 -2.30047571422E+01
 -2.30036157291E+01 -2.30024348744E+01 -2.30012132342E+01 -2.29999493893E+01
 -2.29986419013E+01 -2.29972892524E+01 -2.29958899038E+01 -2.29944422317E+01
 -2.29929445904E+01 -2.29913952424E+01 -2.29897924272E+01 -2.29881342864E+01
 -2.29864189372E+01 -2.29846443915E+01 -2.29828086349E+01 -2.29809095417E+01
 -2.29789449571E+01 -2.29769126069E+01 -2.29748101870E+01 -2.29726352651E+01
 -2.29703853768E+01 -2.29680579207E+01 -2.29656502613E+01 -2.29631596165E+01
 -2.29605831680E+01 -2.29579179406E+01 -2.29551609205E+01 -2.29523089262E+01
 -2.29493587351E+01 -2.29463069452E+01 -2.29431501109E+01 -2.29398845946E+01
 -2.29365067124E+01 -2.29330125751E+01 -2.29293982445E+01 -2.29256595623E+01
 -2.29217923187E+01 -2.29177920683E+01 -2.29136543111E+01 -2.29093742953E+01
 -2.29049472108E+01 -2.29003679788E+01 -2.28956314584E+01 -2.28907322213E+01
 -2.28856647737E+01 -2.28804233145E+01 -2.28750019732E+01 -2.28693945507E+01
 -2.28635947750E+01 -2.28575960222E+01 -2.28513915912E+01 -2.28449744063E+01
 -2.28383373089E+01 -2.28314727404E+01 -2.28243730546E+01 -2.28170301787E+01
 -2.28094359472E+01 -2.28015817378E+01 -2.27934588327E+01 -2.27850580250E+01
 -2.27763700070E+01 -2.27673849494E+01 -2.27580929174E+01 -2.27484834192E+01
 -2.27385458519E+01 -2.27282690185E+01 -2.27176416062E+01 -2.27066516681E+01
 -2.26952871361E+01 -2.26835352659E+01 -2.26713831880E+01 -2.26588173110E+01
 -2.26458239138E+01 -2.26323885060E+01 -2.26184964633E+01 -2.26041323421E+01
 -2.25892805607E+01 -2.25739246650E+01 -2.25580480600E+01 -2.25416332222E+01
 -2.25246624848E+01 -2.25071171937E+01 -2.24889785501E+01 -2.24702267066E+01
 -2.24508416708E+01 -2.24308023375E+01 -2.24100874576E+01 -2.23886746027E+01
 -2.23665412043E+01 -2.23436634445E+01 -2.23200173715E+01 -2.22955777135E+01
 -2.22703190728E+01 -2.22442146591E+01 -2.22172375689E+01 -2.21893594319E+01
 -2.21605517812E+01 -2.21307846097E+01 -2.21000278349E+01 -2.20682497606E+01
 -2.20354186436E+01 -2.20015010549E+01 -2.19664635534E+01 -2.19302709433E+01
 -2.18928880602E+01 -2.18542779199E+01 -2.18144036219E+01 -2.17732263865E+01
 -2.17307075798E+01 -2.16868066358E+01 -2.16414832062E+01 -2.15946949655E+01
 -2.15463998864E+01 -2.14965539257E+01 -2.14451134277E+01 -2.13920326870E+01
 -2.13372664775E+01 -2.12807674917E+01 -2.12224889908E+01 -2.11623821190E+01
 -2.11003986654E+01 -2.10364882542E+01 -2.09706012064E+01 -2.09026856061E+01
 -2.08326902472E+01 -2.07605615802E+01 -2.06862467244E+01 -2.06096903045E+01
 -2.05308375099E+01 -2.04496308399E+01 -2.03660131915E+01 -2.02799245473E+01
 -2.01913050833E+01 -2.01000918519E+01 -2.00062219179E+01 -1.99096291211E+01
 -1.98102472694E+01 -1.97080071104E+01 -1.96028396507E+01 -1.94946735213E+01
 -1.93834385483E+01 -1.92690637801E+01 -1.91514815138E+01 -1.90306263543E+01
 -1.89064399956E+01 -1.87788717708E+01 -1.86478845106E+01 -1.85134569588E+01
 -1.83755906941E+01 -1.82343140298E+01 -1.80896885339E+01 -1.79418115237E+01
 -1.77908166897E+01 -1.76368662503E+01 -1.74801316273E+01 -1.73207548108E+01
 -1.71587800704E+01 -1.69940548743E+01 -1.68259715387E+01 -1.66531600054E+01
 -1.64747638043E+01 -1.62919819467E+01 -1.61063808421E+01 -1.59182862266E+01
 -1.57276656042E+01 -1.55346324916E+01 -1.53392887276E+01 -1.51417328905E+01
 -1.49420507253E+01 -1.47403140139E+01 -1.45365679271E+01 -1.43308271314E+01
 -1.41230579240E+01 -1.39131649251E+01 -1.37009358969E+01 -1.34864501085E+01
 -1.32703334297E+01 -1.30531052645E+01 -1.28350114386E+01 -1.26163412513E+01
 -1.23974148441E+01 -1.21785859840E+01 -1.19602384815E+01 -1.17427944859E+01
 -1.15267123227E+01 -1.13124952548E+01 -1.11006903287E+01 -1.08918978110E+01
 -1.06867712703E+01 -1.04860277933E+01 -1.02904495073E+01 -1.01008946555E+01
 -9.91830066410E+00 -9.74369579927E+00 -9.57839585148E+00 -9.41738143346E+00
 -9.25906962142E+00 -9.10342033738E+00 -8.95039062682E+00 -8.79993334165E+00
 -8.65200587847E+00 -8.50656563852E+00 -8.36357078136E+00 -8.22298017193E+00
 -8.08475336785E+00 -7.94885060819E+00 -7.81523280143E+00 -7.68386151458E+00
 -7.55469896159E+00 -7.42770799255E+00 -7.30285208311E+00 -7.18009532375E+00
 -7.05940240928E+00 -6.94073862900E+00 -6.82406985632E+00 -6.70936253903E+00
 -6.59658368973E+00 -6.48570087607E+00 -6.37668221160E+00 -6.26949634643E+00
 -6.16411245830E+00 -6.06050024355E+00 -5.95862990849E+00 -5.85847216073E+00
 -5.75999820075E+00 -5.66317971364E+00 -5.56798886084E+00 -5.47439827223E+00
 -5.38238103803E+00 -5.29191070134E+00 -5.20296125028E+00 -5.11550711046E+00
 -5.02952313782E+00 -4.94498461133E+00 -4.86186722566E+00 -4.78014708445E+00
 -4.69980069334E+00 -4.62080495302E+00 -4.54313715299E+00 -4.46677496453E+00
 -4.39169643473E+00 -4.31787997986E+00 -4.24530437935E+00 -4.17394876952E+00
 -4.10379263779E+00 -4.03481581652E+00 -3.96699847749E+00 -3.90032112593E+00
 -3.83476459512E+00 -3.77031004072E+00 -3.70693893541E+00 -3.64463306358E+00
 -3.58337451604E+00 -3.52314568482E+00 -3.46392925822E+00 -3.40570821567E+00
 -3.34846582294E+00 -3.29218562720E+00 -3.23685145239E+00 -3.18244739447E+00
 -3.12895781684E+00 -3.07636734591E+00 -3.02466086659E+00 -2.97382351788E+00
 -2.92384068876E+00 -2.87469801381E+00 -2.82638136918E+00 -2.77887686851E+00
 -2.73217085881E+00 -2.68624991675E+00 -2.64110084467E+00 -2.59671066670E+00
 -2.55306662526E+00 -2.51015617721E+00 -2.46796699029E+00 -2.42648693958E+00
 -2.38570410407E+00 -2.34560676313E+00 -2.30618339323E+00 -2.26742266461E+00
 -2.22931343797E+00 -2.19184476132E+00 -2.15500586683E+00 -2.11878616772E+00
 -2.08317525519E+00 -2.04816289550E+00 -2.01373902693E+00 -1.97989375699E+00
 -1.94661735949E+00 -1.91390027179E+00 -1.88173309200E+00 -1.85010657635E+00
 -1.81901163647E+00 -1.78843933681E+00 -1.75838089203E+00 -1.72882766451E+00
 -1.69977116189E+00 -1.67120303452E+00 -1.64311507317E+00 -1.61549920667E+00
 -1.58834749944E+00 -1.56165214943E+00 -1.53540548568E+00 -1.50959996623E+00
 -1.48422817589E+00 -1.45928282417E+00 -1.43475674310E+00 -1.41064288526E+00
 -1.38693432168E+00 -1.36362423988E+00 -1.34070594190E+00 -1.31817284240E+00
 -1.29601846673E+00 -1.27423644909E+00 -1.25282053070E+00 -1.23176455797E+00
 -1.21106248081E+00 -1.19070835077E+00 -1.17069631945E+00 -1.15102063673E+00
 -1.13167564918E+00 -1.11265579836E+00 -1.09395561933E+00 -1.07556973896E+00
 -1.05749287449E+00 -1.03971983208E+00 -1.02224550474E+00 -1.00506487184E+00
 -9.88172996931E-01 -9.71565026563E-01 -9.55236188878E-01 -9.39181792233E-01
 -9.23397223831E-01 -9.07877948441E-01 -8.92619507037E-01 -8.77617515572E-01
 -8.62867663681E-01 -8.48365713443E-01 -8.34107498190E-01 -8.20088921294E-01
 -8.06305954963E-01 -7.92754639139E-01 -7.79431080312E-01 -7.66331450419E-01
 -7.53451985732E-01 -7.40788985824E-01 -7.28338812424E-01 -7.16097888444E-01
 -7.04062696912E-01 -6.92229779971E-01 -6.80595737893E-01 -6.69157228080E-01
 -6.57910964139E-01 -6.46853714909E-01 -6.35982303526E-01 -6.25293606519E-01
 -6.14784553329E-01 -6.04452123840E-01 -5.94293349880E-01 -5.84305312760E-01
 -5.74485142849E-01 -5.64830018746E-01 -5.55337166479E-01 -5.46003858697E-01
 -5.36827413891E-01 -5.27805195628E-01 -5.18934611784E-01 -5.10213113806E-01
 -5.01638195975E-01 -4.93207394691E-01 -4.84918287762E-01 -4.76768493707E-01
 -4.68755671072E-01 -4.60877517762E-01 -4.53131770372E-01 -4.45516203539E-01
 -4.38028629309E-01 -4.30666896496E-01 -4.23428890077E-01 -4.16312530576E-01
 -4.09315773466E-01 -4.02436608585E-01 -3.95673059559E-01 -3.89023183231E-01
 -3.82485069104E-01 -3.76056838791E-01 -3.69736645477E-01 -3.63522673391E-01
 -3.57413137274E-01 -3.51406281879E-01 -3.45500381457E-01 -3.39693739265E-01
 -3.33984687079E-01 -3.28371584713E-01 -3.22852819550E-01 -3.17426806073E-01
 -3.12091985418E-01 -3.06846824919E-01 -3.01689817670E-01 -2.96619482094E-01
 -2.91634361513E-01 -2.86733023733E-01 -2.81914060632E-01 -2.77176087755E-01
 -2.72517743914E-01 -2.67937690800E-01 -2.63434612597E-01 -2.59007215606E-01
 -2.54654227868E-01 -2.50374398806E-01 -2.46166498858E-01 -2.42029319131E-01
 -2.37961671047E-01 -2.33962386007E-01 -2.30030315051E-01 -2.26164328531E-01
 -2.22363315784E-01 -2.18626184816E-01 -2.14951861984E-01 -2.11339291690E-01
 -2.07787436079E-01 -2.04295274739E-01 -2.00861804407E-01 -1.97486038682E-01
 -1.94167007743E-01 -1.90903758066E-01 -1.87695352157E-01 -1.84540868274E-01
 -1.81439400169E-01 -1.78390056826E-01 -1.75391962202E-01 -1.72444254979E-01
 -1.69546088316E-01 -1.66696629603E-01 -1.63895060224E-01 -1.61140575323E-01
 -1.58432383568E-01 -1.55769706930E-01 -1.53151780454E-01 -1.50577852044E-01
 -1.48047182241E-01
</PP_LOCAL>


<PP_NONLOCAL>
  <PP_BETA>
    1    0             Beta    L
   511
  0.00000000000E+00  1.65383594196E-05  3.33571559743E-05  5.04693354757E-05
  6.78723387577E-05  8.55651686480E-05  1.03567508771E-04  1.21883780403E-04
  1.40499066278E-04  1.59435056994E-04  1.78713275017E-04  1.98295409490E-04
  2.18224592009E-04  2.38496773275E-04  2.59119417574E-04  2.80064954299E-04
  3.01415307160E-04  3.23086303189E-04  3.45168111001E-04  3.67594150396E-04
  3.90415843565E-04  4.13637029426E-04  4.37230413628E-04  4.61266812284E-04
  4.85663735511E-04  5.10531279137E-04  5.35766806863E-04  5.61498700462E-04
  5.87606727147E-04  6.14203298019E-04  6.41235516037E-04  6.68742693618E-04
  6.96705155218E-04  7.25161282612E-04  7.54083333457E-04  7.83523131236E-04
  8.13461943488E-04  8.43881647265E-04  8.74872883726E-04  9.06342371037E-04
  9.38391088920E-04  9.70953834976E-04  1.00411884664E-03  1.03779135480E-03
  1.07208597662E-03  1.10695409127E-03  1.14239033797E-03  1.17849432397E-03
  1.21514325881E-03  1.25247213388E-03  1.29042285868E-03  1.32900617553E-03
  1.36827250815E-03  1.40819001437E-03  1.44882024460E-03  1.49010070827E-03
  1.53212788747E-03  1.57485099225E-03  1.61831061947E-03  1.66252402611E-03
  1.70743947700E-03  1.75320557675E-03  1.79970723554E-03  1.84699577062E-03
  1.89512369631E-03  1.94404296231E-03  1.99382007654E-03  2.04443628969E-03
  2.09593162639E-03  2.14828583086E-03  2.20154296938E-03  2.25573001889E-03
  2.31081682665E-03  2.36686599746E-03  2.42385039946E-03  2.48182599306E-03
  2.54079521860E-03  2.60075851152E-03  2.66174592507E-03  2.72380620678E-03
  2.78687897247E-03  2.85107821056E-03  2.91634286109E-03  2.98272219997E-03
  3.05026104859E-03  3.11893798706E-03  3.18878792269E-03  3.25983283174E-03
  3.33209681774E-03  3.40559282130E-03  3.48034371338E-03  3.55637365114E-03
  3.63370931998E-03  3.71235223502E-03  3.79236311586E-03  3.87371063572E-03
  3.95647680393E-03  4.04063436815E-03  4.12625522883E-03  4.21332232243E-03
  4.30187627559E-03  4.39195441236E-03  4.48356695761E-03  4.57675149656E-03
  4.67151035192E-03  4.76790950463E-03  4.86595230475E-03  4.96566354983E-03
  5.06708227378E-03  5.17023695395E-03  5.27515845221E-03  5.38185635971E-03
  5.49040305657E-03  5.60078575412E-03  5.71305508801E-03  5.82726738775E-03
  5.94340007328E-03  6.06154663049E-03  6.18168293309E-03  6.30389568676E-03
  6.42819580870E-03  6.55460578155E-03  6.68318909049E-03  6.81397048815E-03
  6.94698288673E-03  7.08226069549E-03  7.21987565840E-03  7.35981661163E-03
  7.50216299446E-03  7.64694137907E-03  7.79419035327E-03  7.94396190563E-03
  8.09629059177E-03  8.25121976851E-03  8.40880423563E-03  8.56907415024E-03
  8.73209315082E-03  8.89788869372E-03  9.06652967688E-03  9.23803542264E-03
  9.41249673924E-03  9.58991438844E-03  9.77039011544E-03  9.95392967974E-03
  1.01406181801E-02  1.03304919099E-02  1.05236161367E-02  1.07200396964E-02
  1.09198167160E-02  1.11230139811E-02  1.13296804364E-02  1.15398836559E-02
  1.17536770442E-02  1.19711236880E-02  1.21922869371E-02  1.24172349109E-02
  1.26460233834E-02  1.28787263677E-02  1.31153983697E-02  1.33561305978E-02
  1.36009598824E-02  1.38499903761E-02  1.41032623046E-02  1.43608755815E-02
  1.46228886939E-02  1.48893713881E-02  1.51604249604E-02  1.54360954663E-02
  1.57164882674E-02  1.60016702065E-02  1.62917261280E-02  1.65867393001E-02
  1.68867972360E-02  1.71919788341E-02  1.75023845503E-02  1.78180844950E-02
  1.81391937808E-02  1.84657788685E-02  1.87979514555E-02  1.91358031025E-02
  1.94794269496E-02  1.98289222451E-02  2.01843918919E-02  2.05459387603E-02
  2.09136616085E-02  2.12876726544E-02  2.16680749659E-02  2.20549748462E-02
  2.24484955017E-02  2.28487287056E-02  2.32558167941E-02  2.36698507687E-02
  2.40909665041E-02  2.45192754381E-02  2.49549099579E-02  2.53979829887E-02
  2.58486287989E-02  2.63069827794E-02  2.67731626306E-02  2.72473090411E-02
  2.77295629220E-02  2.82200561826E-02  2.87189282357E-02  2.92263289661E-02
  2.97424017680E-02  3.02672867511E-02  3.08011499338E-02  3.13441254763E-02
  3.18963888043E-02  3.24580821347E-02  3.30293790552E-02  3.36104322505E-02
  3.42014169674E-02  3.48024979379E-02  3.54138514938E-02  3.60356481487E-02
  3.66680700721E-02  3.73112969730E-02  3.79655145986E-02  3.86309066643E-02
  3.93076702298E-02  3.99959938001E-02  4.06960760351E-02  4.14081214827E-02
  4.21323266592E-02  4.28689067497E-02  4.36180694904E-02  4.43800278672E-02
  4.51550016234E-02  4.59432158032E-02  4.67448901698E-02  4.75602615708E-02
  4.83895532221E-02  4.92330173892E-02  5.00908796695E-02  5.09633979523E-02
  5.18508136881E-02  5.27533872333E-02  5.36713714739E-02  5.46050350353E-02
  5.55546384976E-02  5.65204574830E-02  5.75027684915E-02  5.85018504496E-02
  5.95179898185E-02  6.05514774896E-02  6.16026101287E-02  6.26716835365E-02
  6.37590094679E-02  6.48648931251E-02  6.59896541594E-02  6.71336121531E-02
  6.82970916598E-02  6.94804301528E-02  7.06839605626E-02  7.19080276653E-02
  7.31529809826E-02  7.44191764125E-02  7.57069737123E-02  7.70167382179E-02
  7.83488474750E-02  7.97036785855E-02  8.10816157634E-02  8.24830533986E-02
  8.39083924016E-02  8.53580322453E-02  8.68323912856E-02  8.83318852443E-02
  8.98569423941E-02  9.14079934064E-02  9.29854818152E-02  9.45898525169E-02
  9.62215639293E-02  9.78810755056E-02  9.95688604855E-02  1.01285395888E-01
  1.03031167728E-01  1.04806671051E-01  1.06612407760E-01  1.08448887551E-01
  1.10316632740E-01  1.12216166380E-01  1.14148027751E-01  1.16112762309E-01
  1.18110921249E-01  1.20143070966E-01  1.22209780055E-01  1.24311633282E-01
  1.26449219647E-01  1.28623140811E-01  1.30834005920E-01  1.33082435587E-01
  1.35369060906E-01  1.37694519645E-01  1.40059465645E-01  1.42464556836E-01
  1.44910466505E-01  1.47397875789E-01  1.49927478463E-01  1.52499978025E-01
  1.55116089431E-01  1.57776539179E-01  1.60482065473E-01  1.63233416897E-01
  1.66031354132E-01  1.68876650929E-01  1.71770090362E-01  1.74712470938E-01
  1.77704600260E-01  1.80747299854E-01  1.83841403888E-01  1.86987758782E-01
  1.90187221811E-01  1.93440668121E-01  1.96748979259E-01  2.00113054850E-01
  2.03533805597E-01  2.07012156114E-01  2.10549044144E-01  2.14145419872E-01
  2.17802250240E-01  2.21520510819E-01  2.25301196855E-01  2.29145312292E-01
  2.33053877160E-01  2.37027925446E-01  2.41068505825E-01  2.45176677698E-01
  2.49353518455E-01  2.53600116924E-01  2.57917576903E-01  2.62307015385E-01
  2.66769564747E-01  2.71306368486E-01  2.75918587601E-01  2.80607393167E-01
  2.85373971962E-01  2.90219523536E-01  2.95145260889E-01  3.00152409243E-01
  3.05242207664E-01  3.10415907324E-01  3.15674771438E-01  3.21020075742E-01
  3.26453107053E-01  3.31975163206E-01  3.37587553494E-01  3.43291596936E-01
  3.49088621867E-01  3.54979966892E-01  3.60966977946E-01  3.67051008921E-01
  3.73233421052E-01  3.79515581064E-01  3.85898862113E-01  3.92384639122E-01
  3.98974293092E-01  4.05669204078E-01  4.12470754612E-01  4.19380325994E-01
  4.26399296809E-01  4.33529041786E-01  4.40770930878E-01  4.48126325338E-01
  4.55596577586E-01  4.63183028439E-01  4.70887003840E-01  4.78709814350E-01
  4.86652750204E-01  4.94717080236E-01  5.02904047228E-01  5.11214866433E-01
  5.19650719858E-01  5.28212754627E-01  5.36902076271E-01  5.45719747762E-01
  5.54666781228E-01  5.63744135798E-01  5.72952710830E-01  5.82293339862E-01
  5.91766786345E-01  6.01373734839E-01  6.11114786162E-01  6.20990447943E-01
  6.31001129365E-01  6.41147129677E-01  6.51428632156E-01  6.61845692908E-01
  6.72398231429E-01  6.83086019422E-01  6.93908670579E-01  7.04865627068E-01
  7.15956147967E-01  7.27179295176E-01  7.38533919450E-01  7.50018644452E-01
  7.61631852660E-01  7.73371666013E-01  7.85235929966E-01  7.97222194716E-01
  8.09327693596E-01  8.21549325275E-01  8.33883628955E-01  8.46326763838E-01
  8.58874483941E-01  8.71522113121E-01  8.84264519419E-01  8.97096087019E-01
  9.10010688376E-01  9.23001654014E-01  9.36061741957E-01  9.49183106275E-01
  9.62357262777E-01  9.75575056785E-01  9.88826625843E-01  1.00210136566E+00
  1.01538789139E+00  1.02867400101E+00  1.04194663551E+00  1.05519184063E+00
  1.06839472637E+00  1.08153942648E+00  1.09460905839E+00  1.10758568211E+00
  1.12045025869E+00  1.13318261090E+00  1.14576138111E+00  1.15816399200E+00
  1.17036660708E+00  1.18234409093E+00  1.19406997132E+00  1.20551640205E+00
  1.21665412498E+00  1.22745243579E+00  1.23787914646E+00  1.24790055169E+00
  1.25748139348E+00  1.26658482538E+00  1.27517237655E+00  1.28320391408E+00
  1.29063760166E+00  1.29742985634E+00  1.30353529888E+00  1.30890669883E+00
  1.31349491064E+00  1.31724880097E+00  1.32011516304E+00  1.32203861882E+00
  1.32296150349E+00  1.32282373450E+00  1.32156266030E+00  1.31911288982E+00
  1.31540610276E+00  1.31037084159E+00  1.30393228853E+00  1.29601203446E+00
  1.28652784823E+00  1.27539345957E+00  1.26251837592E+00  1.24780775775E+00
  1.23116238813E+00  1.21247877924E+00  1.19164947498E+00  1.16856361908E+00
  1.14310787746E+00  1.11516782178E+00  1.08462990165E+00  1.05138415520E+00
  1.01532783208E+00  9.76370121900E-01  9.34438202919E-01  8.89484834248E-01
  8.41497716690E-01  7.90510825690E-01  7.36617873498E-01  6.79987963031E-01
  6.20883347890E-01  5.59678969534E-01  4.96883090955E-01  4.33157821561E-01
  3.69337593617E-01  3.06442612223E-01  2.45682878688E-01  1.88446437069E-01
  1.36262869809E-01  9.07295441017E-02  5.33833879690E-02  2.54951569665E-02
  7.75121013864E-03 -1.86380857421E-04  3.04041004642E-05  0.00000000000E+00
  0.00000000000E+00  0.00000000000E+00  0.00000000000E+00  0.00000000000E+00
  0.00000000000E+00  0.00000000000E+00  0.00000000000E+00  0.00000000000E+00
  0.00000000000E+00  0.00000000000E+00  0.00000000000E+00  0.00000000000E+00
  0.00000000000E+00  0.00000000000E+00  0.00000000000E+00  0.00000000000E+00
  0.00000000000E+00  0.00000000000E+00  0.00000000000E+00
  </PP_BETA>
  <PP_BETA>
    2    0             Beta    L
   511
  0.00000000000E+00  3.64720425172E-05  7.35643484946E-05  1.11298380443E-04
  1.49656851489E-04  1.88705708578E-04  2.28390169445E-04  2.68764663296E-04
  3.09828460648E-04  3.51618407983E-04  3.94061309136E-04  4.37289955224E-04
  4.81239021736E-04  5.25926316362E-04  5.71372117973E-04  6.17660752105E-04
  6.64634341406E-04  7.12511448000E-04  7.61112762184E-04  8.10621936314E-04
  8.60958649997E-04  9.12118344258E-04  9.64224335993E-04  1.01710923299E-03
  1.07104341419E-03  1.12574648460E-03  1.18154452422E-03  1.23811372645E-03
  1.29582799222E-03  1.35441173960E-03  1.41405420445E-03  1.47466709112E-03
  1.53637327868E-03  1.59908397039E-03  1.66291846438E-03  1.72778545621E-03
  1.79377825694E-03  1.86096558267E-03  1.92918534247E-03  1.99868677749E-03
  2.06928529500E-03  2.14116342198E-03  2.21416020029E-03  2.28856646328E-03
  2.36409660764E-03  2.44098967808E-03  2.51924062443E-03  2.59867155075E-03
  2.67966060762E-03  2.76187936180E-03  2.84556312624E-03  2.93070246802E-03
  3.01725039867E-03  3.10531412184E-03  3.19481662594E-03  3.28596742962E-03
  3.37855174180E-03  3.47279381541E-03  3.56862064740E-03  3.66606548016E-03
  3.76531154148E-03  3.86603582045E-03  3.96860474110E-03  4.07294922418E-03
  4.17899834779E-03  4.28693667287E-03  4.39666971730E-03  4.50830562810E-03
  4.62180829623E-03  4.73731670402E-03  4.85477931871E-03  4.97418390614E-03
  5.09571558006E-03  5.21925576432E-03  5.34498263796E-03  5.47280053642E-03
  5.60280995007E-03  5.73505934554E-03  5.86958980209E-03  6.00632818152E-03
  6.14553813423E-03  6.28699666762E-03  6.43095989824E-03  6.57737979998E-03
  6.72624741712E-03  6.87769213336E-03  7.03173801152E-03  7.18840651987E-03
  7.34774518708E-03  7.50981277898E-03  7.67465445767E-03  7.84231611990E-03
  8.01282035647E-03  8.18628158795E-03  8.36264007436E-03  8.54210458552E-03
  8.72455221253E-03  8.91018779768E-03  9.09892504101E-03  9.29093942522E-03
  9.48623541586E-03  9.68484280848E-03  9.88685858783E-03  1.00923161117E-02
  1.03013277287E-02  1.05138614404E-02  1.07300371127E-02  1.09499255886E-02
  1.11735712209E-02  1.14010244784E-02  1.16323647630E-02  1.18676955712E-02
  1.21069879689E-02  1.23504209261E-02  1.25980126965E-02  1.28497787327E-02
  1.31059244430E-02  1.33663763259E-02  1.36313591513E-02  1.39008109009E-02
  1.41748668612E-02  1.44536521873E-02  1.47371664051E-02  1.50255270397E-02
  1.53188239568E-02  1.56171609425E-02  1.59205260557E-02  1.62291501220E-02
  1.65430092389E-02  1.68622378849E-02  1.71869327782E-02  1.75171593045E-02
  1.78530457173E-02  1.81946694630E-02  1.85421187896E-02  1.88955301661E-02
  1.92549492831E-02  1.96205429133E-02  1.99923506487E-02  2.03705619201E-02
  2.07551687044E-02  2.11464212136E-02  2.15442906669E-02  2.19490097696E-02
  2.23606217096E-02  2.27792771988E-02  2.32050767645E-02  2.36381542056E-02
  2.40786436701E-02  2.45266454460E-02  2.49823127284E-02  2.54457528928E-02
  2.59171250362E-02  2.63965447586E-02  2.68841637355E-02  2.73800984195E-02
  2.78845209223E-02  2.83975483596E-02  2.89193651520E-02  2.94500571863E-02
  2.99898613085E-02  3.05388452031E-02  3.10972490854E-02  3.16651539064E-02
  3.22427758550E-02  3.28302841712E-02  3.34277873203E-02  3.40355375759E-02
  3.46536447203E-02  3.52823149582E-02  3.59217241363E-02  3.65720572447E-02
  3.72334915213E-02  3.79062323430E-02  3.85904436423E-02  3.92863687312E-02
  3.99941423609E-02  4.07140352404E-02  4.14462065199E-02  4.21908756731E-02
  4.29482640280E-02  4.37185902513E-02  4.45020646594E-02  4.52989093615E-02
  4.61093681945E-02  4.69336517490E-02  4.77720101483E-02  4.86246879123E-02
  4.94918973455E-02  5.03739444461E-02  5.12710030641E-02  5.21834062246E-02
  5.31113581800E-02  5.40551586736E-02  5.50150469178E-02  5.59913295596E-02
  5.69842662538E-02  5.79941241330E-02  5.90212282765E-02  6.00658516044E-02
  6.11282793953E-02  6.22088328619E-02  6.33078197769E-02  6.44255379135E-02
  6.55623104550E-02  6.67184801282E-02  6.78943373851E-02  6.90902638764E-02
  7.03065491693E-02  7.15435804682E-02  7.28016763535E-02  7.40812236062E-02
  7.53825606858E-02  7.67060713052E-02  7.80521182399E-02  7.94210960268E-02
  8.08133820348E-02  8.22293733432E-02  8.36694681808E-02  8.51340828310E-02
  8.66236136811E-02  8.81384969517E-02  8.96791544665E-02  9.12460118394E-02
  9.28395292191E-02  9.44601357366E-02  9.61082948801E-02  9.77844753676E-02
  9.94891430250E-02  1.01222769012E-01  1.02985854159E-01  1.04778875271E-01
  1.06602358312E-01  1.08456776201E-01  1.10342688740E-01  1.12260589203E-01
  1.14211034179E-01  1.16194549962E-01  1.18211703177E-01  1.20263037812E-01
  1.22349140927E-01  1.24470579946E-01  1.26627941627E-01  1.28821827598E-01
  1.31052841542E-01  1.33321596335E-01  1.35628716738E-01  1.37974843733E-01
  1.40360608387E-01  1.42786678466E-01  1.45253706447E-01  1.47762370341E-01
  1.50313359360E-01  1.52907354350E-01  1.55545070574E-01  1.58227220118E-01
  1.60954527447E-01  1.63727725037E-01  1.66547563571E-01  1.69414805149E-01
  1.72330205539E-01  1.75294550826E-01  1.78308635297E-01  1.81373254497E-01
  1.84489215111E-01  1.87657358360E-01  1.90878499719E-01  1.94153497696E-01
  1.97483202592E-01  2.00868490732E-01  2.04310233560E-01  2.07809331195E-01
  2.11366677828E-01  2.14983196982E-01  2.18659807095E-01  2.22397448967E-01
  2.26197071503E-01  2.30059632255E-01  2.33986103613E-01  2.37977470798E-01
  2.42034717842E-01  2.46158861419E-01  2.50350908655E-01  2.54611884097E-01
  2.58942831125E-01  2.63344788585E-01  2.67818820858E-01  2.72365987809E-01
  2.76987370014E-01  2.81684050949E-01  2.86457127769E-01  2.91307703104E-01
  2.96236886547E-01  3.01245804337E-01  3.06335575411E-01  3.11507342542E-01
  3.16762242031E-01  3.22101424001E-01  3.27526039486E-01  3.33037246979E-01
  3.38636209209E-01  3.44324090713E-01  3.50102058177E-01  3.55971283266E-01
  3.61932937390E-01  3.67988188852E-01  3.74138210371E-01  3.80384166443E-01
  3.86727223839E-01  3.93168541926E-01  3.99709273734E-01  4.06350565533E-01
  4.13093560358E-01  4.19939376929E-01  4.26889140013E-01  4.33943947051E-01
  4.41104885454E-01  4.48373023334E-01  4.55749409667E-01  4.63235074382E-01
  4.70831014306E-01  4.78538212768E-01  4.86357608129E-01  4.94290118936E-01
  5.02336624235E-01  5.10497961767E-01  5.18774928492E-01  5.27168282859E-01
  5.35678723672E-01  5.44306905059E-01  5.53053419901E-01  5.61918803138E-01
  5.70903519395E-01  5.80007970242E-01  5.89232471446E-01  5.98577267719E-01
  6.08042511883E-01  6.17628265393E-01  6.27334491559E-01  6.37161050497E-01
  6.47107688124E-01  6.57174032874E-01  6.67359587304E-01  6.77663718648E-01
  6.88085653560E-01  6.98624466900E-01  7.09279074002E-01  7.20048220098E-01
  7.30930473522E-01  7.41924209653E-01  7.53027606373E-01  7.64238629600E-01
  7.75555020707E-01  7.86974286733E-01  7.98493683100E-01  8.10110209196E-01
  8.21820580598E-01  8.33621229731E-01  8.45508278075E-01  8.57477526741E-01
  8.69524439866E-01  8.81644126191E-01  8.93831319126E-01  9.06080363679E-01
  9.18385192549E-01  9.30739307077E-01  9.43135760334E-01  9.55567129429E-01
  9.68025499914E-01  9.80502438013E-01  9.92988971822E-01  1.00547556095E+00
  1.01795207879E+00  1.03040777971E+00  1.04283128067E+00  1.05521052451E+00
  1.06753276211E+00  1.07978451649E+00  1.09195155756E+00  1.10401887389E+00
  1.11597063740E+00  1.12779017962E+00  1.13945995505E+00  1.15096151604E+00
  1.16227547343E+00  1.17338147551E+00  1.18425816686E+00  1.19488316325E+00
  1.20523301819E+00  1.21528319446E+00  1.22500803052E+00  1.23438071610E+00
  1.24337326058E+00  1.25195646798E+00  1.26009991121E+00  1.26777191047E+00
  1.27493950766E+00  1.28156845395E+00  1.28762318968E+00  1.29306683152E+00
  1.29786116950E+00  1.30196665432E+00  1.30534240619E+00  1.30794621455E+00
  1.30973455273E+00  1.31066259717E+00  1.31068425095E+00  1.30975218045E+00
  1.30781785649E+00  1.30483160894E+00  1.30074268992E+00  1.29549934804E+00
  1.28904892064E+00  1.28133793069E+00  1.27231221062E+00  1.26191703045E+00
  1.25009725397E+00  1.23679750609E+00  1.22196236670E+00  1.20553658103E+00
  1.18746529740E+00  1.16769432891E+00  1.14617043958E+00  1.12284166094E+00
  1.09765763889E+00  1.07057000716E+00  1.04153280063E+00  1.01050289740E+00
  9.77440498217E-01  9.42309645779E-01  9.05078779432E-01  8.65721329689E-01
  8.24216357539E-01  7.80549227281E-01  7.34712330958E-01  6.86705845627E-01
  6.36538536624E-01  5.84228601760E-01  5.29804552419E-01  4.73306131932E-01
  4.14785271365E-01  3.54307070819E-01  2.91950811009E-01  2.27810981306E-01
  1.61998323682E-01  9.46408777008E-02  2.58850230061E-02 -4.41035005009E-02
 -1.15138598818E-01 -1.87012883800E-01 -2.59496795658E-01 -3.32337814392E-01
 -4.05259784043E-01 -4.77962375008E-01 -5.50120714615E-01 -6.21385222234E-01
 -6.91381684489E-01 -7.59711610467E-01 -8.25952915185E-01 -8.89660976654E-01
 -9.50370122739E-01 -1.00759559923E+00 -1.06083608470E+00 -1.10957681044E+00
 -1.15329335330E+00 -1.19145617001E+00 -1.22353594272E+00 -1.24900980753E+00
 -1.26736854324E+00 -1.27812479381E+00 -1.28082241161E+00 -1.27504700881E+00
 -1.26043782668E+00 -1.23670105226E+00 -1.20362476100E+00 -1.16109572339E+00
 -1.10911843246E+00 -1.04783685733E+00 -9.77559689064E-01 -8.98790193193E-01
 -8.12262327991E-01 -7.18985542332E-01 -6.20301777497E-01 -5.17959743802E-01
 -4.14213753143E-01 -3.11957467518E-01 -2.14907043401E-01 -1.27855838170E-01
 -5.70139661092E-02 -1.06221494909E-02  1.05158633537E-04  0.00000000000E+00
  0.00000000000E+00  0.00000000000E+00  0.00000000000E+00  0.00000000000E+00
  0.00000000000E+00  0.00000000000E+00  0.00000000000E+00  0.00000000000E+00
  0.00000000000E+00  0.00000000000E+00  0.00000000000E+00  0.00000000000E+00
  0.00000000000E+00  0.00000000000E+00  0.00000000000E+00  0.00000000000E+00
  0.00000000000E+00  0.00000000000E+00  0.00000000000E+00
  </PP_BETA>
  <PP_BETA>
    3    1             Beta    L
   511
  0.00000000000E+00 -1.37019537771E-10  8.16670411536E-09  6.80938274611E-09
  6.16041917668E-09  5.18680028739E-09  3.97649835772E-09  2.50914657995E-09
  7.70058697990E-10 -1.25022340705E-09 -3.56446332786E-09 -6.19471315908E-09
 -9.14371213054E-09 -1.24390079430E-08 -1.60821976502E-08 -2.01080383808E-08
 -2.45204541338E-08 -2.93276362149E-08 -3.45814754023E-08 -4.02624333019E-08
 -4.64210941228E-08 -5.30496487303E-08 -6.02025186888E-08 -6.78691421283E-08
 -7.60927634081E-08 -8.49011760993E-08 -9.43067922701E-08 -1.04314165028E-07
 -1.15010070143E-07 -1.26369112930E-07 -1.38441013545E-07 -1.51249653233E-07
 -1.64841091563E-07 -1.79213280937E-07 -1.94443385965E-07 -2.10536647805E-07
 -2.27520200060E-07 -2.45491985146E-07 -2.64402746745E-07 -2.84340506592E-07
 -3.05375873856E-07 -3.27485662599E-07 -3.50771432153E-07 -3.75237427660E-07
 -4.00960692089E-07 -4.27973653088E-07 -4.56341276816E-07 -4.86105147355E-07
 -5.17360943587E-07 -5.50075077375E-07 -5.84377669595E-07 -6.20357254140E-07
 -6.58035127204E-07 -6.97430258641E-07 -7.38693258209E-07 -7.81874497601E-07
 -8.27014286246E-07 -8.74228670077E-07 -9.23578237934E-07 -9.75163019169E-07
 -1.02906096460E-06 -1.08528683175E-06 -1.14408324280E-06 -1.20540932371E-06
 -1.26946985025E-06 -1.33626147089E-06 -1.40595333638E-06 -1.47863480786E-06
 -1.55450057467E-06 -1.63350788080E-06 -1.71583878386E-06 -1.80182675047E-06
 -1.89123953141E-06 -1.98445806044E-06 -2.08161066327E-06 -2.18265654796E-06
 -2.28804295807E-06 -2.39769434598E-06 -2.51191606704E-06 -2.63059972219E-06
 -2.75431415020E-06 -2.88303964904E-06 -3.01683815199E-06 -3.15622898628E-06
 -3.30097016110E-06 -3.45174495475E-06 -3.60842239354E-06 -3.77131277079E-06
 -3.94078735155E-06 -4.11687468788E-06 -4.29985533403E-06 -4.49023569497E-06
 -4.68787787065E-06 -4.89344222938E-06 -5.10687421838E-06 -5.32872394170E-06
 -5.55916932015E-06 -5.79859103370E-06 -6.04717932141E-06 -6.30538132153E-06
 -6.57368542899E-06 -6.85204378771E-06 -7.14133041826E-06 -7.44145682728E-06
 -7.75330620900E-06 -8.07671564382E-06 -8.41276340906E-06 -8.76131347526E-06
 -9.12325700310E-06 -9.49872455246E-06 -9.88852968121E-06 -1.02929470288E-05
 -1.07125879645E-05 -1.11480527319E-05 -1.15997993616E-05 -1.20683877374E-05
 -1.25546256933E-05 -1.30590753859E-05 -1.35820719527E-05 -1.41248566961E-05
 -1.46875841741E-05 -1.52712708472E-05 -1.58766988541E-05 -1.65043479270E-05
 -1.71553341503E-05 -1.78302893849E-05 -1.85302326176E-05 -1.92558852771E-05
 -2.00083006870E-05 -2.07880606829E-05 -2.15969767890E-05 -2.24351180431E-05
 -2.33040539936E-05 -2.42048804975E-05 -2.51384820397E-05 -2.61062303280E-05
 -2.71093468522E-05 -2.81486827504E-05 -2.92263330303E-05 -3.03426908675E-05
 -3.14999391008E-05 -3.26988876641E-05 -3.39415403850E-05 -3.52289855152E-05
 -3.65632623700E-05 -3.79455723325E-05 -3.93778881301E-05 -4.08619025565E-05
 -4.23995002914E-05 -4.39923604005E-05 -4.56425975504E-05 -4.73524960686E-05
 -4.91233271937E-05 -5.09582408609E-05 -5.28588587067E-05 -5.48276831657E-05
 -5.68670616601E-05 -5.89793792180E-05 -6.11675829404E-05 -6.34337420712E-05
 -6.57812369058E-05 -6.82123864021E-05 -7.07305640570E-05 -7.33382011031E-05
 -7.60391919339E-05 -7.88363814846E-05 -8.17331206945E-05 -8.47330431804E-05
 -8.78396721986E-05 -9.10567642459E-05 -9.43881803712E-05 -9.78381151427E-05
 -1.01410360553E-04 -1.05109125942E-04 -1.08939786607E-04 -1.12905466921E-04
 -1.17012228674E-04 -1.21264029447E-04 -1.25666715652E-04 -1.30224781341E-04
 -1.34944549607E-04 -1.39830597404E-04 -1.44889862155E-04 -1.50127358287E-04
 -1.55550090907E-04 -1.61164117115E-04 -1.66976037498E-04 -1.72993244151E-04
 -1.79222227813E-04 -1.85670838883E-04 -1.92346696536E-04 -1.99257476048E-04
 -2.06411454068E-04 -2.13817441676E-04 -2.21483573668E-04 -2.29419444643E-04
 -2.37634268491E-04 -2.46137738057E-04 -2.54939746353E-04 -2.64051178771E-04
 -2.73482022990E-04 -2.83244388643E-04 -2.93348664636E-04 -3.03807824381E-04
 -3.14633417896E-04 -3.25838498931E-04 -3.37436512562E-04 -3.49440359695E-04
 -3.61865221690E-04 -3.74724699687E-04 -3.88034378871E-04 -4.01810134060E-04
 -4.16067767031E-04 -4.30823723340E-04 -4.46096525009E-04 -4.61902466157E-04
 -4.78261464010E-04 -4.95192015788E-04 -5.12713984688E-04 -5.30848075687E-04
 -5.49615793836E-04 -5.69038259620E-04 -5.89139066992E-04 -6.09941557465E-04
 -6.31469729974E-04 -6.53749073904E-04 -6.76805578032E-04 -7.00666264388E-04
 -7.25358666812E-04 -7.50912148382E-04 -7.77356560555E-04 -8.04721834063E-04
 -8.33041449316E-04 -8.62347079611E-04 -8.92673919119E-04 -9.24056721332E-04
 -9.56532306016E-04 -9.90138745685E-04 -1.02491499335E-03 -1.06090168261E-03
 -1.09814046826E-03 -1.13667556750E-03 -1.17655074785E-03 -1.21781345037E-03
 -1.26051122969E-03 -1.30469385642E-03 -1.35041284938E-03 -1.39772149905E-03
 -1.44667481499E-03 -1.49732958238E-03 -1.54974512992E-03 -1.60398207568E-03
 -1.66010375350E-03 -1.71817526000E-03 -1.77826441367E-03 -1.84044073270E-03
 -1.90477668742E-03 -1.97134711056E-03 -2.04022935773E-03 -2.11150349570E-03
 -2.18525219644E-03 -2.26156155832E-03 -2.34051975409E-03 -2.42221875772E-03
 -2.50675380578E-03 -2.59422234207E-03 -2.68472682869E-03 -2.77837159877E-03
 -2.87526600504E-03 -2.97552224005E-03 -3.07925719646E-03 -3.18659028959E-03
 -3.29764759441E-03 -3.41255664758E-03 -3.53145216034E-03 -3.65447094424E-03
 -3.78175708446E-03 -3.91345697385E-03 -4.04972498310E-03 -4.19071801417E-03
 -4.33660060291E-03 -4.48754190683E-03 -4.64371673958E-03 -4.80530734418E-03
 -4.97250015269E-03 -5.14549037147E-03 -5.32447813970E-03 -5.50967159403E-03
 -5.70128582501E-03 -5.89954292260E-03 -6.10467392487E-03 -6.31691612052E-03
 -6.53651679994E-03 -6.76373044402E-03 -6.99882160344E-03 -7.24206281618E-03
 -7.49373698494E-03 -7.75413674039E-03 -8.02356400737E-03 -8.30233277923E-03
 -8.59076691093E-03 -8.88920071207E-03 -9.19798276652E-03 -9.51747105383E-03
 -9.84803756744E-03 -1.01900666057E-02 -1.05439564411E-02 -1.09101186875E-02
 -1.12889792427E-02 -1.16809799386E-02 -1.20865763205E-02 -1.25062413413E-02
 -1.29404636471E-02 -1.33897490716E-02 -1.38546214248E-02 -1.43356227014E-02
 -1.48333132319E-02 -1.53482743139E-02 -1.58811058752E-02 -1.64324304839E-02
 -1.70028911980E-02 -1.75931545108E-02 -1.82039097242E-02 -1.88358702423E-02
 -1.94897754691E-02 -2.01663892441E-02 -2.08665033170E-02 -2.15909369584E-02
 -2.23405380440E-02 -2.31161842282E-02 -2.39187847115E-02 -2.47492792103E-02
 -2.56086420503E-02 -2.64978813469E-02 -2.74180395801E-02 -2.83701981620E-02
 -2.93554744834E-02 -3.03750265170E-02 -3.14300530025E-02 -3.25217940731E-02
 -3.36515350432E-02 -3.48206051728E-02 -3.60303818648E-02 -3.72822901705E-02
 -3.85778062844E-02 -3.99184578241E-02 -4.13058274494E-02 -4.27415523920E-02
 -4.42273290319E-02 -4.57649129749E-02 -4.73561223695E-02 -4.90028392929E-02
 -5.07070124986E-02 -5.24706601945E-02 -5.42958708836E-02 -5.61848080342E-02
 -5.81397106193E-02 -6.01628980056E-02 -6.22567694178E-02 -6.44238115971E-02
 -6.66665963136E-02 -6.89877874852E-02 -7.13901434483E-02 -7.38765174053E-02
 -7.64498657140E-02 -7.91132462662E-02 -8.18698256085E-02 -8.47228806964E-02
 -8.76758030396E-02 -9.07321028638E-02 -9.38954121254E-02 -9.71694899136E-02
 -1.00558224282E-01 -1.04065639412E-01 -1.07695897075E-01 -1.11453301572E-01
 -1.15342306692E-01 -1.19367515301E-01 -1.23533688866E-01 -1.27845748245E-01
 -1.32308780980E-01 -1.36928043287E-01 -1.41708967304E-01 -1.46657163544E-01
 -1.51778427128E-01 -1.57078740941E-01 -1.62564280851E-01 -1.68241420538E-01
 -1.74116733834E-01 -1.80197001787E-01 -1.86489212785E-01 -1.93000570470E-01
 -1.99738492631E-01 -2.06710618015E-01 -2.13924806331E-01 -2.21389141619E-01
 -2.29111933489E-01 -2.37101718487E-01 -2.45367258682E-01 -2.53917544641E-01
 -2.62761789426E-01 -2.71909429849E-01 -2.81370121307E-01 -2.91153732181E-01
 -3.01270339192E-01 -3.11730217403E-01 -3.22543832049E-01 -3.33721825117E-01
 -3.45275002207E-01 -3.57214314861E-01 -3.69550842323E-01 -3.82295766193E-01
 -3.95460347062E-01 -4.09055892635E-01 -4.23093722477E-01 -4.37585131096E-01
 -4.52541340028E-01 -4.67973450308E-01 -4.83892382047E-01 -5.00308813282E-01
 -5.17233103560E-01 -5.34675215895E-01 -5.52644622138E-01 -5.71150202380E-01
 -5.90200129458E-01 -6.09801739582E-01 -6.29961391418E-01 -6.50684303798E-01
 -6.71974378924E-01 -6.93834004684E-01 -7.16263832905E-01 -7.39262536423E-01
 -7.62826536531E-01 -7.86949702979E-01 -8.11623022025E-01 -8.36834229322E-01
 -8.62567404566E-01 -8.88802529222E-01 -9.15514996143E-01 -9.42675077912E-01
 -9.70247344165E-01 -9.98190030085E-01 -1.02645435217E+00 -1.05498377335E+00
 -1.08371321469E+00 -1.11256822046E+00 -1.14146407445E+00 -1.17030488153E+00
 -1.19898261867E+00 -1.22737616993E+00 -1.25535036719E+00 -1.28275505553E+00
 -1.30942421499E+00 -1.33517517980E+00 -1.35980799313E+00 -1.38310496105E+00
 -1.40483046387E+00 -1.42473110597E+00 -1.44253628705E+00 -1.45795929249E+00
 -1.47069900881E+00 -1.48044237273E+00 -1.48686766835E+00 -1.48964877708E+00
 -1.48846047149E+00 -1.48298481883E+00 -1.47291871087E+00 -1.45798247299E+00
 -1.43792941503E+00 -1.41255605945E+00 -1.38171262760E+00 -1.34531317176E+00
 -1.30334451300E+00 -1.25587290233E+00 -1.20304706981E+00 -1.14509613708E+00
 -1.08232079200E+00 -1.01507627974E+00 -9.43746400278E-01 -8.68709013899E-01
 -7.90296105728E-01 -7.08755810389E-01 -6.24230986527E-01 -5.36780316457E-01
 -4.46485544614E-01 -3.53715242030E-01 -2.59655309330E-01 -1.67276882365E-01
 -8.29845586966E-02 -1.94464591496E-02  2.19612504687E-04  0.00000000000E+00
  0.00000000000E+00  0.00000000000E+00  0.00000000000E+00  0.00000000000E+00
  0.00000000000E+00  0.00000000000E+00  0.00000000000E+00  0.00000000000E+00
  0.00000000000E+00  0.00000000000E+00  0.00000000000E+00  0.00000000000E+00
  0.00000000000E+00  0.00000000000E+00  0.00000000000E+00  0.00000000000E+00
  0.00000000000E+00  0.00000000000E+00  0.00000000000E+00
  </PP_BETA>
  <PP_BETA>
    4    1             Beta    L
   511
  0.00000000000E+00 -2.18963903986E-10 -3.57318565319E-08 -3.20647501789E-08
 -3.21812342283E-08 -3.18453460977E-08 -3.14703283629E-08 -3.10094149429E-08
 -3.04651077470E-08 -2.98316076102E-08 -2.91098536783E-08 -2.82840350782E-08
 -2.73640868524E-08 -2.63275732685E-08 -2.51937954808E-08 -2.39283787203E-08
 -2.25402472519E-08 -2.10546457549E-08 -1.93897743560E-08 -1.76246293225E-08
 -1.56840094154E-08 -1.36248953792E-08 -1.13708339231E-08 -8.98157299042E-09
 -6.40804608985E-09 -3.63687961420E-09 -6.86942682869E-10  2.41602172261E-09
  5.78645336178E-09  9.33776159130E-09  1.31212463033E-08  1.71228499465E-08
  2.13946834871E-08  2.58766739067E-08  3.06528835912E-08  3.56984722205E-08
  4.09883941662E-08  4.66585481896E-08  5.25575111499E-08  5.87772155435E-08
  6.54015476096E-08  7.22967817559E-08  7.96108732304E-08  8.72652387391E-08
  9.53035843004E-08  1.03777994672E-07  1.12644998667E-07  1.21960569025E-07
  1.31795441451E-07  1.41989648316E-07  1.52713173317E-07  1.64011062758E-07
  1.75847135135E-07  1.88128741577E-07  2.01058535116E-07  2.14596400346E-07
  2.28707499347E-07  2.43494891717E-07  2.58939338288E-07  2.75117952814E-07
  2.92019888043E-07  3.09548183674E-07  3.28003931054E-07  3.47184513869E-07
  3.67293265257E-07  3.88174619240E-07  4.09996452664E-07  4.32716216525E-07
  4.56567015090E-07  4.81251452757E-07  5.06944180497E-07  5.34050409787E-07
  5.61942154389E-07  5.91123576800E-07  6.21625841347E-07  6.53111305622E-07
  6.86237431503E-07  7.20541147664E-07  7.56431536765E-07  7.93378633392E-07
  8.32201752819E-07  8.72603016168E-07  9.14360348870E-07  9.58173823298E-07
  1.00331057494E-06  1.05065661478E-06  1.09971107997E-06  1.15064595345E-06
  1.20382087088E-06  1.25895265541E-06  1.31610842741E-06  1.37592989594E-06
  1.43767145091E-06  1.50217909806E-06  1.56890541999E-06  1.63843780429E-06
  1.71059463355E-06  1.78565271353E-06  1.86341836284E-06  1.94422625610E-06
  2.02845622739E-06  2.11541211941E-06  2.20619755847E-06  2.30004647553E-06
  2.39792374107E-06  2.49895902599E-06  2.60444357908E-06  2.71344768903E-06
  2.82695664945E-06  2.94442106311E-06  3.06662954835E-06  3.19327318604E-06
  3.32471259327E-06  3.46118901316E-06  3.60267250008E-06  3.74935351514E-06
  3.90170532928E-06  4.05989479003E-06  4.22347260764E-06  4.39377923612E-06
  4.56993421667E-06  4.75278634020E-06  4.94261254888E-06  5.13911594172E-06
  5.34311687802E-06  5.55455064066E-06  5.77394917199E-06  6.00132503818E-06
  6.23717353725E-06  6.48114678562E-06  6.73510184973E-06  6.99753121468E-06
  7.26984128647E-06  7.55223538117E-06  7.84476330824E-06  8.14808298955E-06
  8.46265922739E-06  8.78806530720E-06  9.12629798409E-06  9.47592926914E-06
  9.83894106729E-06  1.02146011654E-05  1.06043612666E-05  1.10078047240E-05
  1.14264000396E-05  1.18597086738E-05  1.23088639086E-05  1.27742408002E-05
  1.32565484130E-05  1.37560209094E-05  1.42735170221E-05  1.48102261419E-05
  1.53652883864E-05  1.59411279645E-05  1.65374363528E-05  1.71551999719E-05
  1.77951508153E-05  1.84578091194E-05  1.91447838400E-05  1.98557942673E-05
  2.05928415580E-05  2.13559290870E-05  2.21467549335E-05  2.29650602898E-05
  2.38134123311E-05  2.46918851892E-05  2.56016410945E-05  2.65439544651E-05
  2.75198950022E-05  2.85306222040E-05  2.95773565491E-05  3.06617855284E-05
  3.17845346306E-05  3.29467775464E-05  3.41518087837E-05  3.53982499901E-05
  3.66901184655E-05  3.80271930640E-05  3.94125224983E-05  4.08463667091E-05
  4.23320976430E-05  4.38695620490E-05  4.54627341153E-05  4.71115271947E-05
  4.88195883555E-05  5.05880715537E-05  5.24190478859E-05  5.43156532647E-05
  5.62789269109E-05  5.83121590069E-05  6.04176621001E-05  6.25976881460E-05
  6.48548201899E-05  6.71926791336E-05  6.96127429653E-05  7.21190047718E-05
  7.47141420076E-05  7.74013229940E-05  8.01835079168E-05  8.30649401053E-05
  8.60477965133E-05  8.91374765586E-05  9.23355959890E-05  9.56481397301E-05
  9.90776479839E-05  1.02628842956E-04  1.06306611021E-04  1.10113955762E-04
  1.14057571747E-04  1.18140387269E-04  1.22368284530E-04  1.26746905006E-04
  1.31280834152E-04  1.35975202788E-04  1.40837978852E-04  1.45872101554E-04
  1.51086393647E-04  1.56485983505E-04  1.62077591867E-04  1.67868490325E-04
  1.73866306630E-04  1.80076977905E-04  1.86509662773E-04  1.93172274898E-04
  2.00072293413E-04  2.07219044020E-04  2.14621333076E-04  2.22288581719E-04
  2.30229784364E-04  2.38455919426E-04  2.46977404927E-04  2.55803260465E-04
  2.64947499953E-04  2.74419283008E-04  2.84232476588E-04  2.94398522679E-04
  3.04930857583E-04  3.15843362317E-04  3.27149792796E-04  3.38864868929E-04
  3.51003338972E-04  3.63582532423E-04  3.76616831105E-04  3.90125127248E-04
  4.04124358967E-04  4.18633024267E-04  4.33670716898E-04  4.49257273162E-04
  4.65413770093E-04  4.82161389924E-04  4.99523504643E-04  5.17522944323E-04
  5.36184579883E-04  5.55533735020E-04  5.75597408374E-04  5.96402630073E-04
  6.17978652332E-04  6.40355547076E-04  6.63564663896E-04  6.87638726081E-04
  7.12611431879E-04  7.38519208856E-04  7.65398156668E-04  7.93287440132E-04
  8.22228119394E-04  8.52261021941E-04  8.83431587658E-04  9.15784644162E-04
  9.49369219074E-04  9.84234977493E-04  1.02043522388E-03  1.05802297882E-03
  1.09705828960E-03  1.13759850980E-03  1.17970893744E-03  1.22345289169E-03
  1.26890156436E-03  1.31612432072E-03  1.36519933209E-03  1.41620316088E-03
  1.46922009226E-03  1.52433647568E-03  1.58164237878E-03  1.64123486548E-03
  1.70321161952E-03  1.76767964503E-03  1.83474732934E-03  1.90453100745E-03
  1.97715180715E-03  2.05273624985E-03  2.13141950112E-03  2.21334021461E-03
  2.29864746682E-03  2.38749524991E-03  2.48004776641E-03  2.57647546836E-03
  2.67695932203E-03  2.78168945279E-03  2.89086436392E-03  3.00469589775E-03
  3.12340509933E-03  3.24722324540E-03  3.37639886919E-03  3.51118867072E-03
  3.65186605497E-03  3.79871808598E-03  3.95204816581E-03  4.11217567773E-03
  4.27943696139E-03  4.45418895826E-03  4.63680514760E-03  4.82768235139E-03
  5.02723802978E-03  5.23591292969E-03  5.45417312946E-03  5.68251047698E-03
  5.92144335101E-03  6.17152193109E-03  6.43332411769E-03  6.70746388762E-03
  6.99458726643E-03  7.29537903416E-03  7.61056188871E-03  7.94089953248E-03
  8.28720159287E-03  8.65032066476E-03  9.03116110591E-03  9.43067809829E-03
  9.84988171472E-03  1.02898402580E-02  1.07516846439E-02  1.12366085062E-02
  1.17458771558E-02  1.22808279612E-02  1.28428733416E-02  1.34335113572E-02
  1.40543225525E-02  1.47069806404E-02  1.53932557745E-02  1.61150180872E-02
  1.68742479647E-02  1.76730366594E-02  1.85135973806E-02  1.93982680023E-02
  2.03295211937E-02  2.13099685434E-02  2.23423721875E-02  2.34296472532E-02
  2.45748756052E-02  2.57813105995E-02  2.70523879462E-02  2.83917338941E-02
  2.98031753143E-02  3.12907507526E-02  3.28587175386E-02  3.45115665360E-02
  3.62540292405E-02  3.80910929984E-02  4.00280063218E-02  4.20702998899E-02
  4.42237877289E-02  4.64945874584E-02  4.88891307263E-02  5.14141700067E-02
  5.40768006592E-02  5.68844630049E-02  5.98449618070E-02  6.29664738649E-02
  6.62575604231E-02  6.97271786407E-02  7.33846900114E-02  7.72398721910E-02
  8.13029230932E-02  8.55844734655E-02  9.00955871050E-02  9.48477658461E-02
  9.98529559077E-02  1.05123538330E-01  1.10672334685E-01  1.16512593901E-01
  1.22657986847E-01  1.29122587793E-01  1.35920860499E-01  1.43067630764E-01
  1.50578059715E-01  1.58467606546E-01  1.66751986071E-01  1.75447120110E-01
  1.84569074248E-01  1.94133995334E-01  2.04158025141E-01  2.14657218588E-01
  2.25647432284E-01  2.37144215880E-01  2.49162676509E-01  2.61717334524E-01
  2.74821959836E-01  2.88489390795E-01  3.02731330839E-01  3.17558133255E-01
  3.32978550051E-01  3.48999472949E-01  3.65625640843E-01  3.82859324216E-01
  4.00699988002E-01  4.19143922244E-01  4.38183851830E-01  4.57808514707E-01
  4.78002218055E-01  4.98744365435E-01  5.20008963857E-01  5.41764101124E-01
  5.63971413924E-01  5.86585530685E-01  6.09553504806E-01  6.32814247282E-01
  6.56297949100E-01  6.79925524579E-01  7.03608060549E-01  7.27246308533E-01
  7.50730205846E-01  7.73938469812E-01  7.96738255216E-01  8.18984918090E-01
  8.40521892434E-01  8.61180711265E-01  8.80781204435E-01  8.99131889998E-01
  9.16030607165E-01  9.31265417495E-01  9.44615809519E-01  9.55854254972E-01
  9.64748144241E-01  9.71062149559E-01  9.74561050315E-01  9.75013054735E-01
  9.72193648524E-01  9.65890001655E-01  9.55905932003E-01  9.42067444414E-01
  9.24228816353E-01  9.02279200405E-01  8.76149676053E-01  8.45820660321E-01
  8.11329536206E-01  7.72778330116E-01  7.30341192726E-01  6.84271407505E-01
  6.34907556342E-01  5.82678412069E-01  5.28106052284E-01  4.71806590997E-01
  4.14487853153E-01  3.56943242296E-01  3.00040960556E-01  2.44707721682E-01
  1.91906046296E-01  1.42604274670E-01  9.77384975579E-02  5.81657776392E-02
  2.46083054257E-02 -2.41146653586E-03 -2.26440779558E-02 -3.61932914503E-02
 -4.36008446735E-02 -4.59319355905E-02 -4.48560033428E-02 -4.27153530258E-02
 -4.25718026811E-02 -4.82188425003E-02 -6.41438593018E-02 -9.54219769054E-02
 -1.47520304761E-01 -2.25989337503E-01 -3.36017702248E-01 -4.81828482952E-01
 -6.65901657641E-01 -8.88020148104E-01 -1.14415984601E+00 -1.42528162728E+00
 -1.71614206715E+00 -1.99432841463E+00 -2.22985439668E+00 -2.38584313005E+00
 -2.42109389167E+00 -2.29571081960E+00 -1.98150044405E+00 -1.47960368107E+00
 -8.48601636701E-01 -2.49970051033E-01  4.24613872080E-03  0.00000000000E+00
  0.00000000000E+00  0.00000000000E+00  0.00000000000E+00  0.00000000000E+00
  0.00000000000E+00  0.00000000000E+00  0.00000000000E+00  0.00000000000E+00
  0.00000000000E+00  0.00000000000E+00  0.00000000000E+00  0.00000000000E+00
  0.00000000000E+00  0.00000000000E+00  0.00000000000E+00  0.00000000000E+00
  0.00000000000E+00  0.00000000000E+00  0.00000000000E+00
  </PP_BETA>
  <PP_BETA>
    5    2             Beta    L
   511
  0.00000000000E+00  7.36092833525E-15  1.09661924708E-10  1.01044472315E-10
  1.04126664428E-10  1.06114898769E-10  1.08276448755E-10  1.10494116098E-10
  1.12788398478E-10  1.15166051712E-10  1.17636585139E-10  1.20210251233E-10
  1.22897043697E-10  1.25709000336E-10  1.28658378121E-10  1.31759213113E-10
  1.35024653259E-10  1.38471927879E-10  1.42116270510E-10  1.45976614450E-10
  1.50071483980E-10  1.54422703994E-10  1.59051096471E-10  1.63981626141E-10
  1.69238482464E-10  1.74850343423E-10  1.80845358530E-10  1.87254877532E-10
  1.94113082662E-10  2.01454724362E-10  2.09316909573E-10  2.17743265184E-10
  2.26773884751E-10  2.36456168701E-10  2.46841553160E-10  2.57978394318E-10
  2.69925667633E-10  2.82743946663E-10  2.96492428210E-10  3.11244403513E-10
  3.27066429670E-10  3.44041187367E-10  3.62242465501E-10  3.81760922602E-10
  4.02699070918E-10  4.25126505005E-10  4.49183773787E-10  4.74953309533E-10
  5.02563421463E-10  5.32142944299E-10  5.63808942346E-10  5.97725622476E-10
  6.34016854391E-10  6.72865429831E-10  7.14413266145E-10  7.58860272564E-10
  8.06386440969E-10  8.57190099112E-10  9.11494257320E-10  9.69503948048E-10
  1.03147690023E-09  1.09765822132E-09  1.16832036986E-09  1.24373057453E-09
  1.32421732898E-09  1.41006661241E-09  1.50164631969E-09  1.59929004917E-09
  1.70339250783E-09  1.81433161141E-09  1.93254892182E-09  2.05849380513E-09
  2.19262291217E-09  2.33545935122E-09  2.48749785410E-09  2.64934878558E-09
  2.82154471939E-09  3.00478769553E-09  3.19966854565E-09  3.40691694627E-09
  3.62729764352E-09  3.86153117249E-09  4.11053119509E-09  4.37510908281E-09
  4.65618500896E-09  4.95478856057E-09  5.27188821276E-09  5.60864180481E-09
  5.96615122686E-09  6.34563384257E-09  6.74842100978E-09  7.17581026724E-09
  7.62927408501E-09  8.11033915041E-09  8.62055870794E-09  9.16162787295E-09
  9.73539533712E-09  1.03436498378E-08  1.09884424070E-08  1.16718360052E-08
  1.23960666582E-08  1.31634784073E-08  1.39764833025E-08  1.48377304766E-08
  1.57499763128E-08  1.67160662972E-08  1.77391218547E-08  1.88223174458E-08
  1.99690743505E-08  2.11829845176E-08  2.24678192253E-08  2.38276402786E-08
  2.52665607523E-08  2.67891174636E-08  2.83999386877E-08  3.01039613639E-08
  3.19065332453E-08  3.38129589516E-08  3.58291816030E-08  3.79612302670E-08
  4.02156545114E-08  4.25991660468E-08  4.51189665191E-08  4.77826085773E-08
  5.05981448610E-08  5.35737816566E-08  5.67186501523E-08  6.00417916200E-08
  6.35533447329E-08  6.72634318164E-08  7.11831530746E-08  7.53239884733E-08
  7.96980050538E-08  8.43182980878E-08  8.91979700502E-08  9.43514910449E-08
  9.97937599868E-08  1.05540710707E-07  1.11608755528E-07  1.18015657031E-07
  1.24779835760E-07  1.31920620394E-07  1.39458673933E-07  1.47415829893E-07
  1.55814309809E-07  1.64678647554E-07  1.74033810620E-07  1.83906627218E-07
  1.94325042569E-07  2.05318631274E-07  2.16918602287E-07  2.29157771588E-07
  2.42070369166E-07  2.55693542728E-07  2.70064768951E-07  2.85224964179E-07
  3.01216410831E-07  3.18084195103E-07  3.35875230831E-07  3.54639136329E-07
  3.74428767501E-07  3.95298522497E-07  4.17306876697E-07  4.40515209831E-07
  4.64987043241E-07  4.90791185742E-07  5.17997948805E-07  5.46683642175E-07
  5.76926258926E-07  6.08809974234E-07  6.42422409809E-07  6.77855353481E-07
  7.15206616318E-07  7.54578868166E-07  7.96079073052E-07  8.39821518573E-07
  8.85925212620E-07  9.34516321960E-07  9.85727191491E-07  1.03969696208E-06
  1.09657296858E-06  1.15650921101E-06  1.21966847434E-06  1.28622260941E-06
  1.35635049060E-06  1.43024297198E-06  1.50809934596E-06  1.59012957393E-06
  1.67655507141E-06  1.76760850132E-06  1.86353509792E-06  1.96459191297E-06
  2.07105203903E-06  2.18319891589E-06  2.30133461648E-06  2.42577462771E-06
  2.55685223242E-06  2.69491736293E-06  2.84033817486E-06  2.99350359426E-06
  3.15482005742E-06  3.32471776095E-06  3.50364883299E-06  3.69208694929E-06
  3.89053342074E-06  4.09951368209E-06  4.31958070050E-06  4.55131735367E-06
  4.79533552642E-06  5.05227924944E-06  5.32282607371E-06  5.60768878440E-06
  5.90761751211E-06  6.22339965724E-06  6.55586493571E-06  6.90588575835E-06
  7.27437867263E-06  7.66230861706E-06  8.07068978042E-06  8.50058841517E-06
  8.95312628600E-06  9.42948234054E-06  9.93089722708E-06  1.04586724507E-05
  1.10141805251E-05  1.15988604065E-05  1.22142276258E-05  1.28618730769E-05
  1.35434706885E-05  1.42607785846E-05  1.50156452062E-05  1.58100123172E-05
  1.66459228616E-05  1.75255192389E-05  1.84510572116E-05  1.94249030069E-05
  2.04495455130E-05  2.15275977169E-05  2.26618041857E-05  2.38550494153E-05
  2.51103608379E-05  2.64309199089E-05  2.78200648784E-05  2.92813049290E-05
  3.08183197621E-05  3.24349776673E-05  3.41353311632E-05  3.59236484904E-05
  3.78043905575E-05  3.97822530537E-05  4.18621572486E-05  4.40492672463E-05
  4.63490027376E-05  4.87670423424E-05  5.13093496067E-05  5.39821734910E-05
  5.67920655058E-05  5.97458976569E-05  6.28508699479E-05  6.61145285299E-05
  6.95447831323E-05  7.31499171266E-05  7.69386106413E-05  8.09199526294E-05
  8.51034599395E-05  8.94990948078E-05  9.41172935250E-05  9.89689590977E-05
  1.04065516692E-04  1.09418905568E-04  1.15041616101E-04  1.20946703396E-04
  1.27147813273E-04  1.33659204202E-04  1.40495766701E-04  1.47673056149E-04
  1.55207302529E-04  1.63115449765E-04  1.71415168526E-04  1.80124884659E-04
  1.89263807931E-04  1.98851949623E-04  2.08910153273E-04  2.19460113214E-04
  2.30524405352E-04  2.42126499528E-04  2.54290807664E-04  2.67042659256E-04
  2.80408374517E-04  2.94415246281E-04  3.09091576525E-04  3.24466681559E-04
  3.40570908363E-04  3.57435650261E-04  3.75093344410E-04  3.93577480910E-04
  4.12922601680E-04  4.33164293050E-04  4.54339174359E-04  4.76484882396E-04
  4.99640043851E-04  5.23844240725E-04  5.49137983268E-04  5.75562634138E-04
  6.03160369531E-04  6.31974080062E-04  6.62047324102E-04  6.93424152527E-04
  7.26149065146E-04  7.60266822036E-04  7.95822287582E-04  8.32860269171E-04
  8.71425273022E-04  9.11561299360E-04  9.53311544542E-04  9.96718118852E-04
  1.04182168965E-03  1.08866110338E-03  1.13727296409E-03  1.18769113637E-03
  1.23994623710E-03  1.29406501839E-03  1.35006971859E-03  1.40797733961E-03
  1.46779881172E-03  1.52953815349E-03  1.59319138399E-03  1.65874555340E-03
  1.72617744961E-03  1.79545231117E-03  1.86652237597E-03  1.93932527053E-03
  2.01378225272E-03  2.08979631691E-03  2.16725004223E-03  2.24600333592E-03
  2.32589085458E-03  2.40671930634E-03  2.48826438998E-03  2.57026754560E-03
  2.65243234256E-03  2.73442060297E-03  2.81584813775E-03  2.89628012949E-03
  2.97522608956E-03  3.05213447025E-03  3.12638658934E-03  3.19729039111E-03
  3.26407333605E-03  3.32587490738E-03  3.38173846310E-03  3.43060235101E-03
  3.47129042177E-03  3.50250167723E-03  3.52279917678E-03  3.53059805425E-03
  3.52415257713E-03  3.50154230123E-03  3.46065710097E-03  3.39918112990E-03
  3.31457562838E-03  3.20406044802E-03  3.06459428801E-03  2.89285359664E-03
  2.68520991344E-03  2.43770588739E-03  2.14602943664E-03  1.80548656447E-03
  1.41097221998E-03  9.56939491479E-04  4.37366956172E-04 -1.54275895424E-04
 -8.25065089604E-04 -1.58266061777E-03 -2.43534684638E-03 -3.39207486548E-03
 -4.46250685468E-03 -5.65706235488E-03 -6.98696637859E-03 -8.46429939991E-03
 -1.01020488464E-02 -1.19141622579E-02 -1.39156016086E-02 -1.61223987643E-02
 -1.85517115082E-02 -2.12218802263E-02 -2.41524840483E-02 -2.73643967713E-02
 -3.08798412437E-02 -3.47224419304E-02 -3.89172745085E-02 -4.34909118443E-02
 -4.84714648889E-02 -5.38886175839E-02 -5.97736541533E-02 -6.61594771585E-02
 -7.30806147917E-02 -8.05732149564E-02 -8.86750245437E-02 -9.74253506912E-02
 -1.06865002096E-01 -1.17036206806E-01 -1.27982503644E-01 -1.39748603661E-01
 -1.52380217566E-01 -1.65923845959E-01 -1.80426526603E-01 -1.95935535813E-01
 -2.12498037948E-01 -2.30160678693E-01 -2.48969116798E-01 -2.68967489179E-01
 -2.90197804349E-01 -3.12699258701E-01 -3.36507471632E-01 -3.61653634297E-01
 -3.88163568677E-01 -4.16056694012E-01 -4.45344898176E-01 -4.76031314169E-01
 -5.08109002130E-01 -5.41559540785E-01 -5.76351533779E-01 -6.12439040042E-01
 -6.49759940495E-01 -6.88234258642E-01 -7.27762455510E-01 -7.68223727931E-01
 -8.09474342685E-01 -8.51346048200E-01 -8.93644612405E-01 -9.36148544471E-01
 -9.78608067162E-01 -1.02074441676E+00 -1.06224955760E+00 -1.10278640835E+00
 -1.14198968818E+00 -1.17946749908E+00 -1.21480377027E+00 -1.24756169528E+00
 -1.27728829669E+00 -1.30352025151E+00 -1.32579110456E+00 -1.34363998289E+00
 -1.35662190221E+00 -1.36431972298E+00 -1.36635776482E+00 -1.36241702752E+00
 -1.35225188168E+00 -1.33570798998E+00 -1.31274109085E+00 -1.28343612145E+00
 -1.24802597293E+00 -1.20690895896E+00 -1.16066383745E+00 -1.11006096232E+00
 -1.05606785911E+00 -9.99847234613E-01 -9.42745154861E-01 -8.86266894109E-01
 -8.32037796465E-01 -7.81746457229E-01 -7.37067679872E-01 -6.99563081571E-01
 -6.70558000981E-01 -6.50994626330E-01 -6.41263152628E-01 -6.41015441391E-01
 -6.48969267611E-01 -6.62715945759E-01 -6.78550057631E-01 -6.91347204452E-01
 -6.94524083395E-01 -6.80124400303E-01 -6.39083461909E-01 -5.61732382152E-01
 -4.38607457811E-01 -2.61627750513E-01 -2.56886531832E-02  2.69317346839E-01
  6.16112008118E-01  9.97457085066E-01  1.38377902462E+00  1.73169687893E+00
  1.98464908648E+00  2.07755449652E+00  1.94853449975E+00  1.56234656911E+00
  9.52235707794E-01  2.92627330908E-01 -4.21249048137E-03  0.00000000000E+00
  0.00000000000E+00  0.00000000000E+00  0.00000000000E+00  0.00000000000E+00
  0.00000000000E+00  0.00000000000E+00  0.00000000000E+00  0.00000000000E+00
  0.00000000000E+00  0.00000000000E+00  0.00000000000E+00  0.00000000000E+00
  0.00000000000E+00  0.00000000000E+00  0.00000000000E+00  0.00000000000E+00
  0.00000000000E+00  0.00000000000E+00  0.00000000000E+00
  </PP_BETA>
  <PP_DIJ>
    7                  Number of nonzero Dij
    1    1  6.19112252363E-01
    1    2 -9.33036934313E-01
    2    2 -1.55260179791E+00
    3    3  1.13153037581E+01
    3    4 -1.51114788996E+01
    4    4  1.95582363256E+01
    5    5  3.51645904043E+01
  </PP_DIJ>
  <PP_QIJ>
    8     nqf. If not zero, Qij's inside rinner are computed using qfcoef's
    <PP_RINNER>
    1  9.00000000000E-01
    2  9.00000000000E-01
    3  9.00000000000E-01
    4  9.00000000000E-01
    5  9.00000000000E-01
    </PP_RINNER>
    1    1    0        i  j  (l(j))
 -2.67057092879E-01    Q_int
  0.00000000000E+00 -3.10813206843E-10 -1.26459531562E-09 -2.89432297608E-09
 -5.23429459007E-09 -8.32017904241E-09 -1.21890661659E-08 -1.68795190011E-08
 -2.24316279142E-08 -2.88870666372E-08 -3.62891502982E-08 -4.46828955112E-08
 -5.41150825977E-08 -6.46343200143E-08 -7.62911110631E-08 -8.91379229660E-08
 -1.03229258383E-07 -1.18621729465E-07 -1.35374134518E-07 -1.53547537390E-07
 -1.73205349652E-07 -1.94413415687E-07 -2.17240100786E-07 -2.41756382350E-07
 -2.68035944308E-07 -2.96155274869E-07 -3.26193767721E-07 -3.58233826790E-07
 -3.92360974693E-07 -4.28663965013E-07 -4.67234898521E-07 -5.08169343491E-07
 -5.51566460243E-07 -5.97529130072E-07 -6.46164088700E-07 -6.97582064430E-07
 -7.51897921136E-07 -8.09230806292E-07 -8.69704304185E-07 -9.33446594511E-07
 -1.00059061653E-06 -1.07127423899E-06 -1.14564043598E-06 -1.22383746900E-06
 -1.30601907535E-06 -1.39234466316E-06 -1.48297951324E-06 -1.57809498798E-06
 -1.67786874759E-06 -1.78248497391E-06 -1.89213460200E-06 -2.00701555988E-06
 -2.12733301665E-06 -2.25329963925E-06 -2.38513585823E-06 -2.52307014279E-06
 -2.66733928544E-06 -2.81818869657E-06 -2.97587270935E-06 -3.14065489523E-06
 -3.31280839051E-06 -3.49261623422E-06 -3.68037171790E-06 -3.87637874747E-06
 -4.08095221779E-06 -4.29441840025E-06 -4.51711534387E-06 -4.74939329044E-06
 -4.99161510400E-06 -5.24415671542E-06 -5.50740758237E-06 -5.78177116535E-06
 -6.06766542031E-06 -6.36552330837E-06 -6.67579332331E-06 -6.99894003747E-06
 -7.33544466654E-06 -7.68580565407E-06 -8.05053927631E-06 -8.43018026807E-06
 -8.82528247033E-06 -9.23641950041E-06 -9.66418544537E-06 -1.01091955796E-05
 -1.05720871073E-05 -1.10535199306E-05 -1.15541774448E-05 -1.20747673608E-05
 -1.26160225563E-05 -1.31787019563E-05 -1.37635914448E-05 -1.43715048073E-05
 -1.50032847068E-05 -1.56598036933E-05 -1.63419652480E-05 -1.70507048646E-05
 -1.77869911672E-05 -1.85518270678E-05 -1.93462509630E-05 -2.01713379734E-05
 -2.10282012248E-05 -2.19179931746E-05 -2.28419069839E-05 -2.38011779372E-05
 -2.47970849112E-05 -2.58309518949E-05 -2.69041495618E-05 -2.80180968968E-05
 -2.91742628801E-05 -3.03741682280E-05 -3.16193871957E-05 -3.29115494411E-05
 -3.42523419540E-05 -3.56435110517E-05 -3.70868644442E-05 -3.85842733698E-05
 -4.01376748061E-05 -4.17490737564E-05 -4.34205456155E-05 -4.51542386177E-05
 -4.69523763691E-05 -4.88172604677E-05 -5.07512732142E-05 -5.27568804161E-05
 -5.48366342896E-05 -5.69931764611E-05 -5.92292410729E-05 -6.15476579958E-05
 -6.39513561538E-05 -6.64433669622E-05 -6.90268278859E-05 -7.17049861197E-05
 -7.44812023969E-05 -7.73589549276E-05 -8.03418434756E-05 -8.34335935734E-05
 -8.66380608853E-05 -8.99592357191E-05 -9.34012476952E-05 -9.69683705755E-05
 -1.00665027261E-04 -1.04495794958E-04 -1.08465410528E-04 -1.12578776020E-04
 -1.16840964388E-04 -1.21257225418E-04 -1.25832991846E-04 -1.30573885699E-04
 -1.35485724844E-04 -1.40574529772E-04 -1.45846530608E-04 -1.51308174372E-04
 -1.56966132477E-04 -1.62827308501E-04 -1.68898846215E-04 -1.75188137891E-04
 -1.81702832898E-04 -1.88450846594E-04 -1.95440369521E-04 -2.02679876920E-04
 -2.10178138572E-04 -2.17944228977E-04 -2.25987537886E-04 -2.34317781192E-04
 -2.42945012200E-04 -2.51879633278E-04 -2.61132407917E-04 -2.70714473197E-04
 -2.80637352691E-04 -2.90912969802E-04 -3.01553661567E-04 -3.12572192930E-04
 -3.23981771510E-04 -3.35796062869E-04 -3.48029206311E-04 -3.60695831222E-04
 -3.73811073964E-04 -3.87390595358E-04 -4.01450598761E-04 -4.16007848766E-04
 -4.31079690537E-04 -4.46684069814E-04 -4.62839553598E-04 -4.79565351547E-04
 -4.96881338103E-04 -5.14808075379E-04 -5.33366836823E-04 -5.52579631698E-04
 -5.72469230396E-04 -5.93059190614E-04 -6.14373884433E-04 -6.36438526309E-04
 -6.59279202032E-04 -6.82922898665E-04 -7.07397535505E-04 -7.32731996103E-04
 -7.58956161373E-04 -7.86100943824E-04 -8.14198322969E-04 -8.43281381924E-04
 -8.73384345262E-04 -9.04542618149E-04 -9.36792826811E-04 -9.70172860373E-04
 -1.00472191412E-03 -1.04048053422E-03 -1.07749066396E-03 -1.11579569158E-03
 -1.15544049964E-03 -1.19647151620E-03 -1.23893676754E-03 -1.28288593286E-03
 -1.32837040064E-03 -1.37544332708E-03 -1.42415969633E-03 -1.47457638287E-03
 -1.52675221595E-03 -1.58074804619E-03 -1.63662681440E-03 -1.69445362273E-03
 -1.75429580820E-03 -1.81622301870E-03 -1.88030729145E-03 -1.94662313420E-03
 -2.01524760905E-03 -2.08626041908E-03 -2.15974399786E-03 -2.23578360193E-03
 -2.31446740638E-03 -2.39588660350E-03 -2.48013550480E-03 -2.56731164632E-03
 -2.65751589742E-03 -2.75085257319E-03 -2.84742955050E-03 -2.94735838786E-03
 -3.05075444920E-03 -3.15773703172E-03 -3.26842949787E-03 -3.38295941161E-03
 -3.50145867909E-03 -3.62406369392E-03 -3.75091548710E-03 -3.88215988171E-03
 -4.01794765270E-03 -4.15843469167E-03 -4.30378217698E-03 -4.45415674920E-03
 -4.60973069226E-03 -4.77068212016E-03 -4.93719516966E-03 -5.10946019906E-03
 -5.28767399304E-03 -5.47203997409E-03 -5.66276842030E-03 -5.86007669005E-03
 -6.06418945351E-03 -6.27533893126E-03 -6.49376514021E-03 -6.71971614694E-03
 -6.95344832871E-03 -7.19522664229E-03 -7.44532490085E-03 -7.70402605900E-03
 -7.97162250627E-03 -8.24841636922E-03 -8.53471982224E-03 -8.83085540742E-03
 -9.13715636352E-03 -9.45396696435E-03 -9.78164286659E-03 -1.01205514674E-02
 -1.04710722721E-02 -1.08335972712E-02 -1.12085313289E-02 -1.15962925807E-02
 -1.19973128425E-02 -1.24120380297E-02 -1.28409285878E-02 -1.32844599334E-02
 -1.37431229063E-02 -1.42174242337E-02 -1.47078870037E-02 -1.52150511523E-02
 -1.57394739604E-02 -1.62817305623E-02 -1.68424144661E-02 -1.74221380848E-02
 -1.80215332793E-02 -1.86412519124E-02 -1.92819664133E-02 -1.99443703539E-02
 -2.06291790355E-02 -2.13371300853E-02 -2.20689840645E-02 -2.28255250843E-02
 -2.36075614333E-02 -2.44159262124E-02 -2.52514779784E-02 -2.61151013959E-02
 -2.70077078956E-02 -2.79302363395E-02 -2.88836536910E-02 -2.98689556893E-02
 -3.08871675283E-02 -3.19393445361E-02 -3.30265728566E-02 -3.41499701296E-02
 -3.53106861691E-02 -3.65099036377E-02 -3.77488387146E-02 -3.90287417564E-02
 -4.03508979463E-02 -4.17166279320E-02 -4.31272884467E-02 -4.45842729127E-02
 -4.60890120228E-02 -4.76429742965E-02 -4.92476666076E-02 -5.09046346789E-02
 -5.26154635391E-02 -5.43817779391E-02 -5.62052427193E-02 -5.80875631263E-02
 -6.00304850702E-02 -6.20357953181E-02 -6.41053216151E-02 -6.62409327285E-02
 -6.84445384046E-02 -7.07180892311E-02 -7.30635763971E-02 -7.54830313393E-02
 -7.79785252666E-02 -8.05521685505E-02 -8.32061099712E-02 -8.59425358067E-02
 -8.87636687523E-02 -9.16717666567E-02 -9.46691210600E-02 -9.77580555193E-02
 -1.00940923704E-01 -1.04220107246E-01 -1.07598013323E-01 -1.11077071961E-01
 -1.14659733031E-01 -1.18348462920E-01 -1.22145740858E-01 -1.26054054872E-01
 -1.30075897344E-01 -1.34213760154E-01 -1.38470129366E-01 -1.42847479449E-01
 -1.47348266990E-01 -1.51974923868E-01 -1.56729849871E-01 -1.61615404710E-01
 -1.66633899403E-01 -1.71787586992E-01 -1.77078652564E-01 -1.82509202533E-01
 -1.88081253146E-01 -1.93796718182E-01 -1.99657395807E-01 -2.05664954531E-01
 -2.11820918254E-01 -2.18126650348E-01 -2.24583336733E-01 -2.31191967929E-01
 -2.37953320036E-01 -2.44867934605E-01 -2.51936097389E-01 -2.59157815917E-01
 -2.66532795893E-01 -2.74060416383E-01 -2.81739703774E-01 -2.89569304500E-01
 -2.97547456530E-01 -3.05671959612E-01 -3.13940144292E-01 -3.22348839725E-01
 -3.30894340310E-01 -3.39572371192E-01 -3.48378052682E-01 -3.57305863681E-01
 -3.66349604173E-01 -3.75502356925E-01 -3.84756448488E-01 -3.94103409675E-01
 -4.03533935679E-01 -4.13037846026E-01 -4.22604044611E-01 -4.32220480062E-01
 -4.41874106730E-01 -4.51550846640E-01 -4.61235552778E-01 -4.70911974102E-01
 -4.80562722762E-01 -4.90169243994E-01 -4.99711789263E-01 -5.09169393227E-01
 -5.18519855181E-01 -5.27739725669E-01 -5.36804299012E-01 -5.45687612555E-01
 -5.54362453474E-01 -5.62800374051E-01 -5.70971716350E-01 -5.78845647282E-01
 -5.86390205094E-01 -5.93572358307E-01 -6.00358078198E-01 -6.06712425900E-01
 -6.12599655197E-01 -6.17983332081E-01 -6.22826472092E-01 -6.27091696424E-01
 -6.30741407678E-01 -6.33737986051E-01 -6.36044006629E-01 -6.37622478248E-01
 -6.38437104234E-01 -6.38452565043E-01 -6.37634822582E-01 -6.35951445636E-01
 -6.33371955486E-01 -6.29868190349E-01 -6.25414686860E-01 -6.19989076256E-01
 -6.13572492425E-01 -6.06149988368E-01 -5.97710957015E-01 -5.88249551719E-01
 -5.77765101087E-01 -5.66262512195E-01 -5.53752655598E-01 -5.40252725012E-01
 -5.25786564034E-01 -5.10384951865E-01 -4.94085839764E-01 -4.76934529826E-01
 -4.58983787763E-01 -4.40293881706E-01 -4.20932539531E-01 -4.00974818070E-01
 -3.80502878602E-01 -3.59605664326E-01 -3.38378477034E-01 -3.16922451837E-01
 -2.95343930422E-01 -2.73753734842E-01 -2.52266344949E-01 -2.30998983067E-01
 -2.10070609013E-01 -1.89600826725E-01 -1.69708700143E-01 -1.50511470297E-01
 -1.32123157429E-01 -1.14653021546E-01 -9.82038424246E-02 -8.28699670698E-02
 -6.87350614670E-02 -5.58694985734E-02 -4.43273232344E-02 -3.41427686770E-02
 -2.53263762510E-02 -1.78609168211E-02 -1.16975678712E-02 -6.75322173425E-03
 -2.91046858189E-03 -2.28278022097E-05  2.07064573785E-03  3.51560494182E-03
  4.41283898452E-03  4.84909403264E-03  4.91020611255E-03  4.68005276806E-03
  4.23893286248E-03  3.66185532357E-03  3.01676623573E-03  2.36276597159E-03
  1.74840458927E-03  1.21018745585E-03  7.71479420345E-04  4.42053367500E-04
  2.18579971928E-04  8.63712468653E-05  2.26307282275E-05  1.25250554252E-06
 -1.26581069081E-06 -1.59167758968E-07  0.00000000000E+00  0.00000000000E+00
  0.00000000000E+00  0.00000000000E+00  0.00000000000E+00  0.00000000000E+00
  0.00000000000E+00  0.00000000000E+00  0.00000000000E+00  0.00000000000E+00
  0.00000000000E+00  0.00000000000E+00  0.00000000000E+00  0.00000000000E+00
  0.00000000000E+00  0.00000000000E+00  0.00000000000E+00  0.00000000000E+00
  0.00000000000E+00  0.00000000000E+00  0.00000000000E+00  0.00000000000E+00
  0.00000000000E+00  0.00000000000E+00  0.00000000000E+00  0.00000000000E+00
  0.00000000000E+00  0.00000000000E+00  0.00000000000E+00  0.00000000000E+00
  0.00000000000E+00  0.00000000000E+00  0.00000000000E+00  0.00000000000E+00
  0.00000000000E+00  0.00000000000E+00  0.00000000000E+00  0.00000000000E+00
  0.00000000000E+00  0.00000000000E+00  0.00000000000E+00  0.00000000000E+00
  0.00000000000E+00  0.00000000000E+00  0.00000000000E+00  0.00000000000E+00
  0.00000000000E+00  0.00000000000E+00  0.00000000000E+00  0.00000000000E+00
  0.00000000000E+00  0.00000000000E+00  0.00000000000E+00  0.00000000000E+00
  0.00000000000E+00  0.00000000000E+00  0.00000000000E+00  0.00000000000E+00
  0.00000000000E+00  0.00000000000E+00  0.00000000000E+00  0.00000000000E+00
  0.00000000000E+00  0.00000000000E+00  0.00000000000E+00  0.00000000000E+00
  0.00000000000E+00  0.00000000000E+00  0.00000000000E+00  0.00000000000E+00
  0.00000000000E+00  0.00000000000E+00  0.00000000000E+00  0.00000000000E+00
  0.00000000000E+00  0.00000000000E+00  0.00000000000E+00  0.00000000000E+00
  0.00000000000E+00  0.00000000000E+00  0.00000000000E+00  0.00000000000E+00
  0.00000000000E+00  0.00000000000E+00  0.00000000000E+00  0.00000000000E+00
  0.00000000000E+00  0.00000000000E+00  0.00000000000E+00  0.00000000000E+00
  0.00000000000E+00  0.00000000000E+00  0.00000000000E+00  0.00000000000E+00
  0.00000000000E+00  0.00000000000E+00  0.00000000000E+00  0.00000000000E+00
  0.00000000000E+00  0.00000000000E+00  0.00000000000E+00  0.00000000000E+00
  0.00000000000E+00  0.00000000000E+00  0.00000000000E+00  0.00000000000E+00
  0.00000000000E+00  0.00000000000E+00  0.00000000000E+00  0.00000000000E+00
  0.00000000000E+00  0.00000000000E+00  0.00000000000E+00  0.00000000000E+00
  0.00000000000E+00  0.00000000000E+00  0.00000000000E+00  0.00000000000E+00
  0.00000000000E+00  0.00000000000E+00  0.00000000000E+00  0.00000000000E+00
  0.00000000000E+00  0.00000000000E+00  0.00000000000E+00  0.00000000000E+00
  0.00000000000E+00  0.00000000000E+00  0.00000000000E+00  0.00000000000E+00
  0.00000000000E+00  0.00000000000E+00  0.00000000000E+00  0.00000000000E+00
  0.00000000000E+00  0.00000000000E+00  0.00000000000E+00  0.00000000000E+00
  0.00000000000E+00  0.00000000000E+00  0.00000000000E+00  0.00000000000E+00
  0.00000000000E+00  0.00000000000E+00  0.00000000000E+00  0.00000000000E+00
  0.00000000000E+00  0.00000000000E+00  0.00000000000E+00  0.00000000000E+00
  0.00000000000E+00  0.00000000000E+00  0.00000000000E+00  0.00000000000E+00
  0.00000000000E+00  0.00000000000E+00  0.00000000000E+00  0.00000000000E+00
  0.00000000000E+00  0.00000000000E+00  0.00000000000E+00  0.00000000000E+00
  0.00000000000E+00  0.00000000000E+00  0.00000000000E+00  0.00000000000E+00
  0.00000000000E+00  0.00000000000E+00  0.00000000000E+00  0.00000000000E+00
  0.00000000000E+00  0.00000000000E+00  0.00000000000E+00  0.00000000000E+00
  0.00000000000E+00  0.00000000000E+00  0.00000000000E+00  0.00000000000E+00
  0.00000000000E+00  0.00000000000E+00  0.00000000000E+00  0.00000000000E+00
  0.00000000000E+00  0.00000000000E+00  0.00000000000E+00  0.00000000000E+00
  0.00000000000E+00  0.00000000000E+00  0.00000000000E+00  0.00000000000E+00
  0.00000000000E+00  0.00000000000E+00  0.00000000000E+00  0.00000000000E+00
  0.00000000000E+00  0.00000000000E+00  0.00000000000E+00  0.00000000000E+00
  0.00000000000E+00  0.00000000000E+00  0.00000000000E+00  0.00000000000E+00
  0.00000000000E+00  0.00000000000E+00  0.00000000000E+00  0.00000000000E+00
  0.00000000000E+00  0.00000000000E+00  0.00000000000E+00  0.00000000000E+00
  0.00000000000E+00  0.00000000000E+00  0.00000000000E+00  0.00000000000E+00
  0.00000000000E+00  0.00000000000E+00  0.00000000000E+00  0.00000000000E+00
  0.00000000000E+00  0.00000000000E+00  0.00000000000E+00  0.00000000000E+00
  0.00000000000E+00  0.00000000000E+00  0.00000000000E+00  0.00000000000E+00
  0.00000000000E+00  0.00000000000E+00  0.00000000000E+00  0.00000000000E+00
  0.00000000000E+00  0.00000000000E+00  0.00000000000E+00  0.00000000000E+00
  0.00000000000E+00  0.00000000000E+00  0.00000000000E+00  0.00000000000E+00
  0.00000000000E+00  0.00000000000E+00  0.00000000000E+00  0.00000000000E+00
  0.00000000000E+00  0.00000000000E+00  0.00000000000E+00  0.00000000000E+00
  0.00000000000E+00
    <PP_QFCOEF>
 -1.10801572571E+01  6.70164850510E+01 -1.79708437929E+02  2.77257841694E+02
 -2.60029279958E+02  1.39417722733E+02 -3.34113695342E+01  5.21626526350E-01
  0.00000000000E+00  0.00000000000E+00  0.00000000000E+00  0.00000000000E+00
  0.00000000000E+00  0.00000000000E+00  0.00000000000E+00  0.00000000000E+00
  0.00000000000E+00  0.00000000000E+00  0.00000000000E+00  0.00000000000E+00
  0.00000000000E+00  0.00000000000E+00  0.00000000000E+00  0.00000000000E+00
  0.00000000000E+00  0.00000000000E+00  0.00000000000E+00  0.00000000000E+00
  0.00000000000E+00  0.00000000000E+00  0.00000000000E+00  0.00000000000E+00
  0.00000000000E+00  0.00000000000E+00  0.00000000000E+00  0.00000000000E+00
  0.00000000000E+00  0.00000000000E+00  0.00000000000E+00  0.00000000000E+00
    </PP_QFCOEF>
    1    2    0        i  j  (l(j))
 -2.12354701752E-01    Q_int
  0.00000000000E+00 -2.82583683231E-10 -1.14973879553E-09 -2.63144689140E-09
 -4.75889122959E-09 -7.56450107790E-09 -1.10819975948E-08 -1.53464413426E-08
 -2.03942814903E-08 -2.62634067635E-08 -3.29931982042E-08 -4.06245838035E-08
 -4.92000950710E-08 -5.87639256112E-08 -6.93619917753E-08 -8.10419954607E-08
 -9.38534891352E-08 -1.07847943161E-07 -1.23078815501E-07 -1.39601623890E-07
 -1.57474020553E-07 -1.76755869570E-07 -1.97509326963E-07 -2.19798923622E-07
 -2.43691651143E-07 -2.69257050703E-07 -2.96567305066E-07 -3.25697333831E-07
 -3.56724892029E-07 -3.89730672207E-07 -4.24798410088E-07 -4.62014993960E-07
 -5.01470577911E-07 -5.43258699042E-07 -5.87476398803E-07 -6.34224348594E-07
 -6.83606979775E-07 -7.35732618239E-07 -7.90713623721E-07 -8.48666533981E-07
 -9.09712214052E-07 -9.73976010728E-07 -1.04158791246E-06 -1.11268271485E-06
 -1.18740019199E-06 -1.26588527370E-06 -1.34828822913E-06 -1.43476485662E-06
 -1.52547668032E-06 -1.62059115368E-06 -1.72028187001E-06 -1.82472878041E-06
 -1.93411841939E-06 -2.04864413832E-06 -2.16850634699E-06 -2.29391276375E-06
 -2.42507867426E-06 -2.56222719934E-06 -2.70558957213E-06 -2.85540542500E-06
 -3.01192308640E-06 -3.17539988807E-06 -3.34610248304E-06 -3.52430717466E-06
 -3.71030025709E-06 -3.90437836774E-06 -4.10684885192E-06 -4.31803014020E-06
 -4.53825213900E-06 -4.76785663470E-06 -5.00719771187E-06 -5.25664218603E-06
 -5.51657005156E-06 -5.78737494507E-06 -6.06946462505E-06 -6.36326146810E-06
 -6.66920298247E-06 -6.98774233946E-06 -7.31934892331E-06 -7.66450890022E-06
 -8.02372580714E-06 -8.39752116103E-06 -8.78643508933E-06 -9.19102698229E-06
 -9.61187616803E-06 -1.00495826110E-05 -1.05047676348E-05 -1.09780746699E-05
 -1.14701700276E-05 -1.19817437007E-05 -1.25135101921E-05 -1.30662093717E-05
 -1.36406073641E-05 -1.42374974657E-05 -1.48577010948E-05 -1.55020687741E-05
 -1.61714811474E-05 -1.68668500316E-05 -1.75891195053E-05 -1.83392670346E-05
 -1.91183046389E-05 -1.99272800962E-05 -2.07672781908E-05 -2.16394220037E-05
 -2.25448742484E-05 -2.34848386525E-05 -2.44605613873E-05 -2.54733325468E-05
 -2.65244876783E-05 -2.76154093657E-05 -2.87475288678E-05 -2.99223278131E-05
 -3.11413399537E-05 -3.24061529794E-05 -3.37184103953E-05 -3.50798134635E-05
 -3.64921232128E-05 -3.79571625177E-05 -3.94768182491E-05 -4.10530434994E-05
 -4.26878598855E-05 -4.43833599300E-05 -4.61417095259E-05 -4.79651504860E-05
 -4.98560031808E-05 -5.18166692672E-05 -5.38496345121E-05 -5.59574717129E-05
 -5.81428437195E-05 -6.04085065609E-05 -6.27573126788E-05 -6.51922142745E-05
 -6.77162667699E-05 -7.03326323894E-05 -7.30445838645E-05 -7.58555082666E-05
 -7.87689109729E-05 -8.17884197681E-05 -8.49177890887E-05 -8.81609044129E-05
 -9.15217868032E-05 -9.50045976045E-05 -9.86136433053E-05 -1.02353380566E-04
 -1.06228421421E-04 -1.10243538661E-04 -1.14403671399E-04 -1.18713930829E-04
 -1.23179606185E-04 -1.27806170906E-04 -1.32599289005E-04 -1.37564821672E-04
 -1.42708834090E-04 -1.48037602500E-04 -1.53557621493E-04 -1.59275611569E-04
 -1.65198526947E-04 -1.71333563648E-04 -1.77688167850E-04 -1.84270044543E-04
 -1.91087166466E-04 -1.98147783365E-04 -2.05460431565E-04 -2.13033943864E-04
 -2.20877459782E-04 -2.29000436147E-04 -2.37412658058E-04 -2.46124250214E-04
 -2.55145688642E-04 -2.64487812817E-04 -2.74161838211E-04 -2.84179369262E-04
 -2.94552412792E-04 -3.05293391891E-04 -3.16415160268E-04 -3.27931017098E-04
 -3.39854722386E-04 -3.52200512841E-04 -3.64983118313E-04 -3.78217778778E-04
 -3.91920261913E-04 -4.06106881273E-04 -4.20794515084E-04 -4.36000625686E-04
 -4.51743279640E-04 -4.68041168516E-04 -4.84913630403E-04 -5.02380672143E-04
 -5.20462992332E-04 -5.39182005104E-04 -5.58559864724E-04 -5.78619491027E-04
 -5.99384595718E-04 -6.20879709570E-04 -6.43130210552E-04 -6.66162352909E-04
 -6.90003297240E-04 -7.14681141592E-04 -7.40224953614E-04 -7.66664803801E-04
 -7.94031799877E-04 -8.22358122332E-04 -8.51677061170E-04 -8.82023053907E-04
 -9.13431724849E-04 -9.45939925709E-04 -9.79585777583E-04 -1.01440871436E-03
 -1.05044952761E-03 -1.08775041293E-03 -1.12635501792E-03 -1.16630849178E-03
 -1.20765753647E-03 -1.25045045973E-03 -1.29473722981E-03 -1.34056953203E-03
 -1.38800082726E-03 -1.43708641236E-03 -1.48788348262E-03 -1.54045119635E-03
 -1.59485074153E-03 -1.65114540476E-03 -1.70940064247E-03 -1.76968415454E-03
 -1.83206596031E-03 -1.89661847715E-03 -1.96341660163E-03 -2.03253779335E-03
 -2.10406216159E-03 -2.17807255477E-03 -2.25465465286E-03 -2.33389706285E-03
 -2.41589141736E-03 -2.50073247645E-03 -2.58851823274E-03 -2.67935002006E-03
 -2.77333262546E-03 -2.87057440509E-03 -2.97118740361E-03 -3.07528747758E-03
 -3.18299442287E-03 -3.29443210601E-03 -3.40972859995E-03 -3.52901632399E-03
 -3.65243218830E-03 -3.78011774297E-03 -3.91221933178E-03 -4.04888825091E-03
 -4.19028091254E-03 -4.33655901368E-03 -4.48788971020E-03 -4.64444579637E-03
 -4.80640588984E-03 -4.97395462252E-03 -5.14728283715E-03 -5.32658778999E-03
 -5.51207335967E-03 -5.70395026238E-03 -5.90243627351E-03 -6.10775645598E-03
 -6.32014339539E-03 -6.53983744208E-03 -6.76708696041E-03 -7.00214858524E-03
 -7.24528748595E-03 -7.49677763801E-03 -7.75690210238E-03 -8.02595331281E-03
 -8.30423337123E-03 -8.59205435141E-03 -8.88973861099E-03 -9.19761911206E-03
 -9.51603975039E-03 -9.84535569358E-03 -1.01859337280E-02 -1.05381526149E-02
 -1.09024034557E-02 -1.12790900666E-02 -1.16686293624E-02 -1.20714517500E-02
 -1.24880015313E-02 -1.29187373156E-02 -1.33641324419E-02 -1.38246754105E-02
 -1.43008703245E-02 -1.47932373407E-02 -1.53023131301E-02 -1.58286513481E-02
 -1.63728231136E-02 -1.69354174977E-02 -1.75170420215E-02 -1.81183231624E-02
 -1.87399068690E-02 -1.93824590847E-02 -2.00466662789E-02 -2.07332359854E-02
 -2.14428973488E-02 -2.21764016761E-02 -2.29345229953E-02 -2.37180586187E-02
 -2.45278297111E-02 -2.53646818610E-02 -2.62294856552E-02 -2.71231372547E-02
 -2.80465589712E-02 -2.90006998430E-02 -2.99865362089E-02 -3.10050722783E-02
 -3.20573406960E-02 -3.31444031006E-02 -3.42673506727E-02 -3.54273046736E-02
 -3.66254169686E-02 -3.78628705361E-02 -3.91408799569E-02 -4.04606918819E-02
 -4.18235854754E-02 -4.32308728294E-02 -4.46838993464E-02 -4.61840440854E-02
 -4.77327200682E-02 -4.93313745400E-02 -5.09814891798E-02 -5.26845802563E-02
 -5.44421987206E-02 -5.62559302337E-02 -5.81273951182E-02 -6.00582482295E-02
 -6.20501787384E-02 -6.41049098168E-02 -6.62241982178E-02 -6.84098337413E-02
 -7.06636385758E-02 -7.29874665045E-02 -7.53832019665E-02 -7.78527589599E-02
 -8.03980797756E-02 -8.30211335472E-02 -8.57239146045E-02 -8.85084406150E-02
 -9.13767504979E-02 -9.43309020945E-02 -9.73729695775E-02 -1.00505040580E-01
 -1.03729213030E-01 -1.07047591657E-01 -1.10462284172E-01 -1.13975397075E-01
 -1.17589031081E-01 -1.21305276142E-01 -1.25126206026E-01 -1.29053872444E-01
 -1.33090298685E-01 -1.37237472743E-01 -1.41497339888E-01 -1.45871794680E-01
 -1.50362672362E-01 -1.54971739633E-01 -1.59700684746E-01 -1.64551106905E-01
 -1.69524504936E-01 -1.74622265191E-01 -1.79845648653E-01 -1.85195777208E-01
 -1.90673619061E-01 -1.96279973251E-01 -2.02015453241E-01 -2.07880469560E-01
 -2.13875211451E-01 -2.19999627524E-01 -2.26253405372E-01 -2.32635950135E-01
 -2.39146362011E-01 -2.45783412678E-01 -2.52545520646E-01 -2.59430725525E-01
 -2.66436661220E-01 -2.73560528075E-01 -2.80799063988E-01 -2.88148514521E-01
 -2.95604602084E-01 -3.03162494211E-01 -3.10816771045E-01 -3.18561392089E-01
 -3.26389662357E-01 -3.34294198041E-01 -3.42266891844E-01 -3.50298878159E-01
 -3.58380498289E-01 -3.66501265933E-01 -3.74649833196E-01 -3.82813957417E-01
 -3.90980469120E-01 -3.99135241467E-01 -4.07263161598E-01 -4.15348104290E-01
 -4.23372908431E-01 -4.31319356818E-01 -4.39168159850E-01 -4.46898943733E-01
 -4.54490243867E-01 -4.61919504101E-01 -4.69163082645E-01 -4.76196265403E-01
 -4.82993287606E-01 -4.89527364607E-01 -4.95770732762E-01 -5.01694701352E-01
 -5.07269716519E-01 -5.12465438186E-01 -5.17250830971E-01 -5.21594270050E-01
 -5.25463662936E-01 -5.28826588065E-01 -5.31650451034E-01 -5.33902659248E-01
 -5.35550815592E-01 -5.36562931629E-01 -5.36907660633E-01 -5.36554550540E-01
 -5.35474316660E-01 -5.33639133696E-01 -5.31022946274E-01 -5.27601796800E-01
 -5.23354169034E-01 -5.18261345302E-01 -5.12307774735E-01 -5.05481449383E-01
 -4.97774284438E-01 -4.89182498205E-01 -4.79706986817E-01 -4.69353688037E-01
 -4.58133927909E-01 -4.46064743399E-01 -4.33169173670E-01 -4.19476512196E-01
 -4.05022511619E-01 -3.89849533089E-01 -3.74006631912E-01 -3.57549571561E-01
 -3.40540758727E-01 -3.23049092881E-01 -3.05149725075E-01 -2.86923722184E-01
 -2.68457634696E-01 -2.49842968274E-01 -2.31175561715E-01 -2.12554876350E-01
 -1.94083204345E-01 -1.75864805322E-01 -1.58004982098E-01 -1.40609106526E-01
 -1.23781605016E-01 -1.07624909693E-01 -9.22383746642E-02 -7.77171469953E-02
 -6.41509681818E-02 -5.16228641736E-02 -4.02076608201E-02 -2.99702386737E-02
 -2.09634198643E-02 -1.32253665209E-02 -6.77637549183E-03 -1.61499475217E-03
  2.28651102452E-03  4.98711533588E-03  6.58181261627E-03  7.20502977359E-03
  7.03049352178E-03  6.26386419089E-03  5.12214016577E-03  3.79118114616E-03
  2.38459898996E-03  9.88061692417E-04 -3.21025012724E-04 -1.47533142568E-03
 -2.42005491162E-03 -3.11533225663E-03 -3.53846555533E-03 -3.68573756637E-03
 -3.57351160051E-03 -3.23820912018E-03 -2.73467305856E-03 -2.13236309009E-03
 -1.50886759686E-03 -9.40426131965E-04 -4.89707916017E-04 -1.92207767088E-04
 -4.46902554885E-05 -2.68995630643E-06  0.00000000000E+00  0.00000000000E+00
  0.00000000000E+00  0.00000000000E+00  0.00000000000E+00  0.00000000000E+00
  0.00000000000E+00  0.00000000000E+00  0.00000000000E+00  0.00000000000E+00
  0.00000000000E+00  0.00000000000E+00  0.00000000000E+00  0.00000000000E+00
  0.00000000000E+00  0.00000000000E+00  0.00000000000E+00  0.00000000000E+00
  0.00000000000E+00  0.00000000000E+00  0.00000000000E+00  0.00000000000E+00
  0.00000000000E+00  0.00000000000E+00  0.00000000000E+00  0.00000000000E+00
  0.00000000000E+00  0.00000000000E+00  0.00000000000E+00  0.00000000000E+00
  0.00000000000E+00  0.00000000000E+00  0.00000000000E+00  0.00000000000E+00
  0.00000000000E+00  0.00000000000E+00  0.00000000000E+00  0.00000000000E+00
  0.00000000000E+00  0.00000000000E+00  0.00000000000E+00  0.00000000000E+00
  0.00000000000E+00  0.00000000000E+00  0.00000000000E+00  0.00000000000E+00
  0.00000000000E+00  0.00000000000E+00  0.00000000000E+00  0.00000000000E+00
  0.00000000000E+00  0.00000000000E+00  0.00000000000E+00  0.00000000000E+00
  0.00000000000E+00  0.00000000000E+00  0.00000000000E+00  0.00000000000E+00
  0.00000000000E+00  0.00000000000E+00  0.00000000000E+00  0.00000000000E+00
  0.00000000000E+00  0.00000000000E+00  0.00000000000E+00  0.00000000000E+00
  0.00000000000E+00  0.00000000000E+00  0.00000000000E+00  0.00000000000E+00
  0.00000000000E+00  0.00000000000E+00  0.00000000000E+00  0.00000000000E+00
  0.00000000000E+00  0.00000000000E+00  0.00000000000E+00  0.00000000000E+00
  0.00000000000E+00  0.00000000000E+00  0.00000000000E+00  0.00000000000E+00
  0.00000000000E+00  0.00000000000E+00  0.00000000000E+00  0.00000000000E+00
  0.00000000000E+00  0.00000000000E+00  0.00000000000E+00  0.00000000000E+00
  0.00000000000E+00  0.00000000000E+00  0.00000000000E+00  0.00000000000E+00
  0.00000000000E+00  0.00000000000E+00  0.00000000000E+00  0.00000000000E+00
  0.00000000000E+00  0.00000000000E+00  0.00000000000E+00  0.00000000000E+00
  0.00000000000E+00  0.00000000000E+00  0.00000000000E+00  0.00000000000E+00
  0.00000000000E+00  0.00000000000E+00  0.00000000000E+00  0.00000000000E+00
  0.00000000000E+00  0.00000000000E+00  0.00000000000E+00  0.00000000000E+00
  0.00000000000E+00  0.00000000000E+00  0.00000000000E+00  0.00000000000E+00
  0.00000000000E+00  0.00000000000E+00  0.00000000000E+00  0.00000000000E+00
  0.00000000000E+00  0.00000000000E+00  0.00000000000E+00  0.00000000000E+00
  0.00000000000E+00  0.00000000000E+00  0.00000000000E+00  0.00000000000E+00
  0.00000000000E+00  0.00000000000E+00  0.00000000000E+00  0.00000000000E+00
  0.00000000000E+00  0.00000000000E+00  0.00000000000E+00  0.00000000000E+00
  0.00000000000E+00  0.00000000000E+00  0.00000000000E+00  0.00000000000E+00
  0.00000000000E+00  0.00000000000E+00  0.00000000000E+00  0.00000000000E+00
  0.00000000000E+00  0.00000000000E+00  0.00000000000E+00  0.00000000000E+00
  0.00000000000E+00  0.00000000000E+00  0.00000000000E+00  0.00000000000E+00
  0.00000000000E+00  0.00000000000E+00  0.00000000000E+00  0.00000000000E+00
  0.00000000000E+00  0.00000000000E+00  0.00000000000E+00  0.00000000000E+00
  0.00000000000E+00  0.00000000000E+00  0.00000000000E+00  0.00000000000E+00
  0.00000000000E+00  0.00000000000E+00  0.00000000000E+00  0.00000000000E+00
  0.00000000000E+00  0.00000000000E+00  0.00000000000E+00  0.00000000000E+00
  0.00000000000E+00  0.00000000000E+00  0.00000000000E+00  0.00000000000E+00
  0.00000000000E+00  0.00000000000E+00  0.00000000000E+00  0.00000000000E+00
  0.00000000000E+00  0.00000000000E+00  0.00000000000E+00  0.00000000000E+00
  0.00000000000E+00  0.00000000000E+00  0.00000000000E+00  0.00000000000E+00
  0.00000000000E+00  0.00000000000E+00  0.00000000000E+00  0.00000000000E+00
  0.00000000000E+00  0.00000000000E+00  0.00000000000E+00  0.00000000000E+00
  0.00000000000E+00  0.00000000000E+00  0.00000000000E+00  0.00000000000E+00
  0.00000000000E+00  0.00000000000E+00  0.00000000000E+00  0.00000000000E+00
  0.00000000000E+00  0.00000000000E+00  0.00000000000E+00  0.00000000000E+00
  0.00000000000E+00  0.00000000000E+00  0.00000000000E+00  0.00000000000E+00
  0.00000000000E+00  0.00000000000E+00  0.00000000000E+00  0.00000000000E+00
  0.00000000000E+00  0.00000000000E+00  0.00000000000E+00  0.00000000000E+00
  0.00000000000E+00  0.00000000000E+00  0.00000000000E+00  0.00000000000E+00
  0.00000000000E+00  0.00000000000E+00  0.00000000000E+00  0.00000000000E+00
  0.00000000000E+00  0.00000000000E+00  0.00000000000E+00  0.00000000000E+00
  0.00000000000E+00  0.00000000000E+00  0.00000000000E+00  0.00000000000E+00
  0.00000000000E+00  0.00000000000E+00  0.00000000000E+00  0.00000000000E+00
  0.00000000000E+00  0.00000000000E+00  0.00000000000E+00  0.00000000000E+00
  0.00000000000E+00
    <PP_QFCOEF>
 -1.00738050366E+01  6.53779143974E+01 -1.84693119143E+02  2.93517437571E+02
 -2.74479374100E+02  1.37590174254E+02 -2.36396530551E+01 -3.63091229612E+00
  0.00000000000E+00  0.00000000000E+00  0.00000000000E+00  0.00000000000E+00
  0.00000000000E+00  0.00000000000E+00  0.00000000000E+00  0.00000000000E+00
  0.00000000000E+00  0.00000000000E+00  0.00000000000E+00  0.00000000000E+00
  0.00000000000E+00  0.00000000000E+00  0.00000000000E+00  0.00000000000E+00
  0.00000000000E+00  0.00000000000E+00  0.00000000000E+00  0.00000000000E+00
  0.00000000000E+00  0.00000000000E+00  0.00000000000E+00  0.00000000000E+00
  0.00000000000E+00  0.00000000000E+00  0.00000000000E+00  0.00000000000E+00
  0.00000000000E+00  0.00000000000E+00  0.00000000000E+00  0.00000000000E+00
    </PP_QFCOEF>
    1    3    1        i  j  (l(j))
  0.00000000000E+00    Q_int
  0.00000000000E+00 -1.13028515487E-15 -9.27611620684E-15 -3.21188003806E-14
 -7.81134951811E-14 -1.56544508504E-13 -2.77584033595E-13 -4.52354517595E-13
 -6.92994873484E-13 -1.01273075687E-12 -1.42594914133E-12 -1.94827743907E-12
 -2.59666742713E-12 -3.38948425399E-12 -4.34660081638E-12 -5.48949781226E-12
 -6.84136979269E-12 -8.42723755311E-12 -1.02740672234E-11 -1.24108964353E-11
 -1.48689679677E-11 -1.76818712909E-11 -2.08856924546E-11 -2.45191727891E-11
 -2.86238769150E-11 -3.32443705818E-11 -3.84284088872E-11 -4.42271354567E-11
 -5.06952931952E-11 -5.78914472576E-11 -6.58782209155E-11 -7.47225450418E-11
 -8.44959219652E-11 -9.52747044953E-11 -1.07140390957E-10 -1.20179937124E-10
 -1.34486085974E-10 -1.50157716276E-10 -1.67300211013E-10 -1.86025846762E-10
 -2.06454205179E-10 -2.28712607792E-10 -2.52936575394E-10 -2.79270313393E-10
 -3.07867224522E-10 -3.38890450428E-10 -3.72513443711E-10 -4.08920572079E-10
 -4.48307756376E-10 -4.90883144334E-10 -5.36867821994E-10 -5.86496564850E-10
 -6.40018630880E-10 -6.97698597750E-10 -7.59817246580E-10 -8.26672494810E-10
 -8.98580380835E-10 -9.75876103211E-10 -1.05891511739E-09 -1.14807429313E-09
 -1.24375313576E-09 -1.34637507499E-09 -1.45638882456E-09 -1.57426981694E-09
 -1.70052171684E-09 -1.83567801794E-09 -1.98030372729E-09 -2.13499714205E-09
 -2.30039172367E-09 -2.47715807461E-09 -2.66600602321E-09 -2.86768682254E-09
 -3.08299546926E-09 -3.31277314905E-09 -3.55790981527E-09 -3.81934690821E-09
 -4.09808022221E-09 -4.39516292882E-09 -4.71170876415E-09 -5.04889538938E-09
 -5.40796793360E-09 -5.79024272874E-09 -6.19711124693E-09 -6.63004425101E-09
 -7.09059616966E-09 -7.58040970917E-09 -8.10122071435E-09 -8.65486329201E-09
 -9.24327521101E-09 -9.86850359349E-09 -1.05327109130E-08 -1.12381813159E-08
 -1.19873272825E-08 -1.27826966479E-08 -1.36269799988E-08 -1.45230184697E-08
 -1.54738119563E-08 -1.64825277713E-08 -1.75525097636E-08 -1.86872879279E-08
 -1.98905885283E-08 -2.11663447649E-08 -2.25187080126E-08 -2.39520596599E-08
 -2.54710235828E-08 -2.70804792848E-08 -2.87855757404E-08 -3.05917459776E-08
 -3.25047224398E-08 -3.45305531681E-08 -3.66756188469E-08 -3.89466507590E-08
 -4.13507496988E-08 -4.38954058933E-08 -4.65885199845E-08 -4.94384251302E-08
 -5.24539102809E-08 -5.56442446963E-08 -5.90192037663E-08 -6.25890962050E-08
 -6.63647926914E-08 -7.03577560321E-08 -7.45800729267E-08 -7.90444874212E-08
 -8.37644361373E-08 -8.87540853720E-08 -9.40283701665E-08 -9.96030354473E-08
 -1.05494679350E-07 -1.11720798839E-07 -1.18299837749E-07 -1.25251237365E-07
 -1.32595489690E-07 -1.40354193530E-07 -1.48550113548E-07 -1.57207242444E-07
 -1.66350866430E-07 -1.76007634162E-07 -1.86205629324E-07 -1.96974447044E-07
 -2.08345274361E-07 -2.20350974931E-07 -2.33026178216E-07 -2.46407373391E-07
 -2.60533008196E-07 -2.75443593024E-07 -2.91181810492E-07 -3.07792630799E-07
 -3.25323433176E-07 -3.43824133740E-07 -3.63347320089E-07 -3.83948393000E-07
 -4.05685715598E-07 -4.28620770384E-07 -4.52818324547E-07 -4.78346603979E-07
 -5.05277476465E-07 -5.33686644517E-07 -5.63653848368E-07 -5.95263079652E-07
 -6.28602806338E-07 -6.63766209498E-07 -7.00851432538E-07 -7.39961843549E-07
 -7.81206311449E-07 -8.24699496660E-07 -8.70562157070E-07 -9.18921470081E-07
 -9.69911371592E-07 -1.02367291280E-06 -1.08035463575E-06 -1.14011296864E-06
 -1.20311264186E-06 -1.26952712590E-06 -1.33953909232E-06 -1.41334089881E-06
 -1.49113509984E-06 -1.57313498404E-06 -1.65956513982E-06 -1.75066205070E-06
 -1.84667472180E-06 -1.94786533937E-06 -2.05450996469E-06 -2.16689926458E-06
 -2.28533928013E-06 -2.41015223572E-06 -2.54167739055E-06 -2.68027193470E-06
 -2.82631193229E-06 -2.98019331398E-06 -3.14233292152E-06 -3.31316960702E-06
 -3.49316538985E-06 -3.68280667413E-06 -3.88260552994E-06 -4.09310104171E-06
 -4.31486072718E-06 -4.54848203067E-06 -4.79459389448E-06 -5.05385841262E-06
 -5.32697257103E-06 -5.61467007889E-06 -5.91772329576E-06 -6.23694525954E-06
 -6.57319182049E-06 -6.92736388687E-06 -7.30040978808E-06 -7.69332776124E-06
 -8.10716856789E-06 -8.54303824742E-06 -9.00210101442E-06 -9.48558230742E-06
 -9.99477199700E-06 -1.05310277614E-05 -1.10957786386E-05 -1.16905287636E-05
 -1.23168613017E-05 -1.29764425856E-05 -1.36710264704E-05 -1.44024589144E-05
 -1.51726827994E-05 -1.59837430031E-05 -1.68377917352E-05 -1.77370941528E-05
 -1.86840342676E-05 -1.96811211623E-05 -2.07309955299E-05 -2.18364365550E-05
 -2.30003691530E-05 -2.42258715866E-05 -2.55161834795E-05 -2.68747142471E-05
 -2.83050519662E-05 -2.98109727071E-05 -3.13964503509E-05 -3.30656669177E-05
 -3.48230234329E-05 -3.66731513579E-05 -3.86209246162E-05 -4.06714722438E-05
 -4.28301916985E-05 -4.51027628595E-05 -4.74951627557E-05 -5.00136810585E-05
 -5.26649363788E-05 -5.54558934108E-05 -5.83938809655E-05 -6.14866109396E-05
 -6.47421982682E-05 -6.81691819135E-05 -7.17765469394E-05 -7.55737477326E-05
 -7.95707324242E-05 -8.37779685785E-05 -8.82064702097E-05 -9.28678261979E-05
 -9.77742301750E-05 -1.02938511956E-04 -1.08374170594E-04 -1.14095409147E-04
 -1.20117171232E-04 -1.26455179479E-04 -1.33125975955E-04 -1.40146964687E-04
 -1.47536456362E-04 -1.55313715349E-04 -1.63499009120E-04 -1.72113660240E-04
 -1.81180101009E-04 -1.90721930926E-04 -2.00763977108E-04 -2.11332357798E-04
 -2.22454549150E-04 -2.34159455427E-04 -2.46477482798E-04 -2.59440616924E-04
 -2.73082504501E-04 -2.87438538988E-04 -3.02545950704E-04 -3.18443901536E-04
 -3.35173584467E-04 -3.52778328191E-04 -3.71303707048E-04 -3.90797656555E-04
 -4.11310594813E-04 -4.32895550072E-04 -4.55608294783E-04 -4.79507486428E-04
 -5.04654815489E-04 -5.31115160901E-04 -5.58956753348E-04 -5.88251346809E-04
 -6.19074398738E-04 -6.51505259313E-04 -6.85627370197E-04 -7.21528473273E-04
 -7.59300829833E-04 -7.99041450737E-04 -8.40852338067E-04 -8.84840738834E-04
 -9.31119411314E-04 -9.79806904617E-04 -1.03102785213E-03 -1.08491327947E-03
 -1.14160092769E-03 -1.20123559240E-03 -1.26396947953E-03 -1.32996257866E-03
 -1.39938305453E-03 -1.47240765775E-03 -1.54922215549E-03 -1.63002178312E-03
 -1.71501171777E-03 -1.80440757468E-03 -1.89843592761E-03 -1.99733485417E-03
 -2.10135450726E-03 -2.21075771382E-03 -2.32582060205E-03 -2.44683325832E-03
 -2.57410041513E-03 -2.70794217142E-03 -2.84869474652E-03 -2.99671126935E-03
 -3.15236260416E-03 -3.31603821447E-03 -3.48814706658E-03 -3.66911857455E-03
 -3.85940358791E-03 -4.05947542420E-03 -4.26983094770E-03 -4.49099169643E-03
 -4.72350505898E-03 -4.96794550316E-03 -5.22491585830E-03 -5.49504865310E-03
 -5.77900751089E-03 -6.07748860438E-03 -6.39122217166E-03 -6.72097409553E-03
 -7.06754754812E-03 -7.43178470257E-03 -7.81456851388E-03 -8.21682457066E-03
 -8.63952301961E-03 -9.08368056459E-03 -9.55036254178E-03 -1.00406850726E-02
 -1.05558172961E-02 -1.10969836812E-02 -1.16654664212E-02 -1.22626079107E-02
 -1.28898133055E-02 -1.35485531664E-02 -1.42403661865E-02 -1.49668620024E-02
 -1.57297240882E-02 -1.65307127306E-02 -1.73716680852E-02 -1.82545133097E-02
 -1.91812577726E-02 -2.01540003332E-02 -2.11749326888E-02 -2.22463427822E-02
 -2.33706182664E-02 -2.45502500143E-02 -2.57878356694E-02 -2.70860832228E-02
 -2.84478146078E-02 -2.98759692964E-02 -3.13736078837E-02 -3.29439156402E-02
 -3.45902060140E-02 -3.63159240588E-02 -3.81246497616E-02 -4.00201012416E-02
 -4.20061377883E-02 -4.40867626998E-02 -4.62661258830E-02 -4.85485261685E-02
 -5.09384132896E-02 -5.34403894683E-02 -5.60592105455E-02 -5.87997865860E-02
 -6.16671818791E-02 -6.46666142510E-02 -6.78034535919E-02 -7.10832194956E-02
 -7.45115778929E-02 -7.80943365554E-02 -8.18374393264E-02 -8.57469589279E-02
 -8.98290881748E-02 -9.40901294120E-02 -9.85364819738E-02 -1.03174627447E-01
 -1.08011112497E-01 -1.13052529003E-01 -1.18305491214E-01 -1.23776609637E-01
 -1.29472461306E-01 -1.35399556116E-01 -1.41564298820E-01 -1.47972946300E-01
 -1.54631559692E-01 -1.61545950924E-01 -1.68721623185E-01 -1.76163704864E-01
 -1.83876876438E-01 -1.91865289820E-01 -2.00132479646E-01 -2.08681266002E-01
 -2.17513648099E-01 -2.26630688442E-01 -2.36032387087E-01 -2.45717545626E-01
 -2.55683620660E-01 -2.65926566615E-01 -2.76440667910E-01 -2.87218360676E-01
 -2.98250044456E-01 -3.09523884584E-01 -3.21025606298E-01 -3.32738281995E-01
 -3.44642113533E-01 -3.56714212001E-01 -3.68928377949E-01 -3.81254885798E-01
 -3.93660276842E-01 -4.06107166091E-01 -4.18554069072E-01 -4.30955255585E-01
 -4.43260638329E-01 -4.55415705225E-01 -4.67361505018E-01 -4.79034696467E-01
 -4.90367671858E-01 -5.01288765720E-01 -5.11722559354E-01 -5.21590290905E-01
 -5.30810379176E-01 -5.39299066883E-01 -5.46971185607E-01 -5.53741039918E-01
 -5.59523402142E-01 -5.64234601709E-01 -5.67793684153E-01 -5.70123604717E-01
 -5.71152410523E-01 -5.70814354178E-01 -5.69050871534E-01 -5.65811348775E-01
 -5.61053601374E-01 -5.54743992867E-01 -5.46857138742E-01 -5.37375174941E-01
 -5.26286627055E-01 -5.13585001074E-01 -4.99267334617E-01 -4.83333101548E-01
 -4.65784049858E-01 -4.46625759147E-01 -4.25871897955E-01 -4.03552279294E-01
 -3.79725741536E-01 -3.54498428180E-01 -3.28046888224E-01 -3.00643065576E-01
 -2.72673906881E-01 -2.44640788672E-01 -2.17111426334E-01 -1.90579804870E-01
 -1.65301736297E-01 -1.41444775729E-01 -1.19164133197E-01 -9.86034116890E-02
 -7.98920540749E-02 -6.31413921111E-02 -4.84389450382E-02 -3.58407685939E-02
 -2.53619659592E-02 -1.69659703472E-02 -1.05539354576E-02 -5.95650384824E-03
 -2.93127819801E-03 -1.17023451472E-03 -3.21563017152E-04 -2.90012105657E-05
  1.30988654270E-05  1.84740134192E-06  0.00000000000E+00  0.00000000000E+00
  0.00000000000E+00  0.00000000000E+00  0.00000000000E+00  0.00000000000E+00
  0.00000000000E+00  0.00000000000E+00  0.00000000000E+00  0.00000000000E+00
  0.00000000000E+00  0.00000000000E+00  0.00000000000E+00  0.00000000000E+00
  0.00000000000E+00  0.00000000000E+00  0.00000000000E+00  0.00000000000E+00
  0.00000000000E+00  0.00000000000E+00  0.00000000000E+00  0.00000000000E+00
  0.00000000000E+00  0.00000000000E+00  0.00000000000E+00  0.00000000000E+00
  0.00000000000E+00  0.00000000000E+00  0.00000000000E+00  0.00000000000E+00
  0.00000000000E+00  0.00000000000E+00  0.00000000000E+00  0.00000000000E+00
  0.00000000000E+00  0.00000000000E+00  0.00000000000E+00  0.00000000000E+00
  0.00000000000E+00  0.00000000000E+00  0.00000000000E+00  0.00000000000E+00
  0.00000000000E+00  0.00000000000E+00  0.00000000000E+00  0.00000000000E+00
  0.00000000000E+00  0.00000000000E+00  0.00000000000E+00  0.00000000000E+00
  0.00000000000E+00  0.00000000000E+00  0.00000000000E+00  0.00000000000E+00
  0.00000000000E+00  0.00000000000E+00  0.00000000000E+00  0.00000000000E+00
  0.00000000000E+00  0.00000000000E+00  0.00000000000E+00  0.00000000000E+00
  0.00000000000E+00  0.00000000000E+00  0.00000000000E+00  0.00000000000E+00
  0.00000000000E+00  0.00000000000E+00  0.00000000000E+00  0.00000000000E+00
  0.00000000000E+00  0.00000000000E+00  0.00000000000E+00  0.00000000000E+00
  0.00000000000E+00  0.00000000000E+00  0.00000000000E+00  0.00000000000E+00
  0.00000000000E+00  0.00000000000E+00  0.00000000000E+00  0.00000000000E+00
  0.00000000000E+00  0.00000000000E+00  0.00000000000E+00  0.00000000000E+00
  0.00000000000E+00  0.00000000000E+00  0.00000000000E+00  0.00000000000E+00
  0.00000000000E+00  0.00000000000E+00  0.00000000000E+00  0.00000000000E+00
  0.00000000000E+00  0.00000000000E+00  0.00000000000E+00  0.00000000000E+00
  0.00000000000E+00  0.00000000000E+00  0.00000000000E+00  0.00000000000E+00
  0.00000000000E+00  0.00000000000E+00  0.00000000000E+00  0.00000000000E+00
  0.00000000000E+00  0.00000000000E+00  0.00000000000E+00  0.00000000000E+00
  0.00000000000E+00  0.00000000000E+00  0.00000000000E+00  0.00000000000E+00
  0.00000000000E+00  0.00000000000E+00  0.00000000000E+00  0.00000000000E+00
  0.00000000000E+00  0.00000000000E+00  0.00000000000E+00  0.00000000000E+00
  0.00000000000E+00  0.00000000000E+00  0.00000000000E+00  0.00000000000E+00
  0.00000000000E+00  0.00000000000E+00  0.00000000000E+00  0.00000000000E+00
  0.00000000000E+00  0.00000000000E+00  0.00000000000E+00  0.00000000000E+00
  0.00000000000E+00  0.00000000000E+00  0.00000000000E+00  0.00000000000E+00
  0.00000000000E+00  0.00000000000E+00  0.00000000000E+00  0.00000000000E+00
  0.00000000000E+00  0.00000000000E+00  0.00000000000E+00  0.00000000000E+00
  0.00000000000E+00  0.00000000000E+00  0.00000000000E+00  0.00000000000E+00
  0.00000000000E+00  0.00000000000E+00  0.00000000000E+00  0.00000000000E+00
  0.00000000000E+00  0.00000000000E+00  0.00000000000E+00  0.00000000000E+00
  0.00000000000E+00  0.00000000000E+00  0.00000000000E+00  0.00000000000E+00
  0.00000000000E+00  0.00000000000E+00  0.00000000000E+00  0.00000000000E+00
  0.00000000000E+00  0.00000000000E+00  0.00000000000E+00  0.00000000000E+00
  0.00000000000E+00  0.00000000000E+00  0.00000000000E+00  0.00000000000E+00
  0.00000000000E+00  0.00000000000E+00  0.00000000000E+00  0.00000000000E+00
  0.00000000000E+00  0.00000000000E+00  0.00000000000E+00  0.00000000000E+00
  0.00000000000E+00  0.00000000000E+00  0.00000000000E+00  0.00000000000E+00
  0.00000000000E+00  0.00000000000E+00  0.00000000000E+00  0.00000000000E+00
  0.00000000000E+00  0.00000000000E+00  0.00000000000E+00  0.00000000000E+00
  0.00000000000E+00  0.00000000000E+00  0.00000000000E+00  0.00000000000E+00
  0.00000000000E+00  0.00000000000E+00  0.00000000000E+00  0.00000000000E+00
  0.00000000000E+00  0.00000000000E+00  0.00000000000E+00  0.00000000000E+00
  0.00000000000E+00  0.00000000000E+00  0.00000000000E+00  0.00000000000E+00
  0.00000000000E+00  0.00000000000E+00  0.00000000000E+00  0.00000000000E+00
  0.00000000000E+00  0.00000000000E+00  0.00000000000E+00  0.00000000000E+00
  0.00000000000E+00  0.00000000000E+00  0.00000000000E+00  0.00000000000E+00
  0.00000000000E+00  0.00000000000E+00  0.00000000000E+00  0.00000000000E+00
  0.00000000000E+00  0.00000000000E+00  0.00000000000E+00  0.00000000000E+00
  0.00000000000E+00  0.00000000000E+00  0.00000000000E+00  0.00000000000E+00
  0.00000000000E+00  0.00000000000E+00  0.00000000000E+00  0.00000000000E+00
  0.00000000000E+00  0.00000000000E+00  0.00000000000E+00  0.00000000000E+00
  0.00000000000E+00  0.00000000000E+00  0.00000000000E+00  0.00000000000E+00
  0.00000000000E+00
    <PP_QFCOEF>
  0.00000000000E+00  0.00000000000E+00  0.00000000000E+00  0.00000000000E+00
  0.00000000000E+00  0.00000000000E+00  0.00000000000E+00  0.00000000000E+00
 -7.60777594044E+00  1.71498116434E+01 -1.97186521116E+01  9.76066748220E+01
 -3.32728708601E+02  5.19138854345E+02 -3.84825079925E+02  1.11047657395E+02
  0.00000000000E+00  0.00000000000E+00  0.00000000000E+00  0.00000000000E+00
  0.00000000000E+00  0.00000000000E+00  0.00000000000E+00  0.00000000000E+00
  0.00000000000E+00  0.00000000000E+00  0.00000000000E+00  0.00000000000E+00
  0.00000000000E+00  0.00000000000E+00  0.00000000000E+00  0.00000000000E+00
  0.00000000000E+00  0.00000000000E+00  0.00000000000E+00  0.00000000000E+00
  0.00000000000E+00  0.00000000000E+00  0.00000000000E+00  0.00000000000E+00
    </PP_QFCOEF>
    1    4    1        i  j  (l(j))
  0.00000000000E+00    Q_int
  0.00000000000E+00  2.00875951147E-15  1.64856510572E-14  5.70820075508E-14
  1.38824460062E-13  2.78213217981E-13  4.93326453633E-13  8.03931144573E-13
  1.23160074641E-12  1.79984008969E-12  2.53421791635E-12  3.46250749398E-12
  4.61483577077E-12  6.02384155924E-12  7.72484326407E-12  9.75601669769E-12
  1.21585835571E-11  1.49770111673E-11  1.82592241296E-11  2.20568285486E-11
  2.64253495478E-11  3.14244828241E-11  3.71183610312E-11  4.35758358256E-11
  5.08707764546E-11  5.90823858149E-11  6.82955349570E-11  7.86011170708E-11
  9.00964220362E-11  1.02885532688E-10  1.17079744002E-10  1.32798006484E-10
  1.50167395091E-10  1.69323605122E-10  1.90411476556E-10  2.13585548419E-10
  2.39010644842E-10  2.66862494555E-10  2.97328385667E-10  3.30607857677E-10
  3.66913432756E-10  4.06471388478E-10  4.49522574258E-10  4.96323273914E-10
  5.47146116866E-10  6.02281040652E-10  6.62036307558E-10  7.26739578332E-10
  7.96739046095E-10  8.72404633735E-10  9.54129258248E-10  1.04233016568E-09
  1.13745034053E-09  1.23995999357E-09  1.35035813258E-09  1.46917422014E-09
  1.59696992360E-09  1.73434096195E-09  1.88191905493E-09  2.04037397996E-09
  2.21041574268E-09  2.39279686726E-09  2.58831481297E-09  2.79781452376E-09
  3.02219111820E-09  3.26239272710E-09  3.51942348710E-09  3.79434669826E-09
  4.08828815484E-09  4.40243965836E-09  4.73806272285E-09  5.09649248254E-09
  5.47914181306E-09  5.88750567733E-09  6.32316570850E-09  6.78779504241E-09
  7.28316341319E-09  7.81114252584E-09  8.37371172089E-09  8.97296394666E-09
  9.61111205547E-09  1.02904954415E-08  1.10135870379E-08  1.17830006934E-08
  1.26014989477E-08  1.34720012270E-08  1.43975924833E-08  1.53815322993E-08
  1.64272644858E-08  1.75384271955E-08  1.87188635830E-08  1.99726330390E-08
  2.13040230287E-08  2.27175615682E-08  2.42180303711E-08  2.58104787022E-08
  2.75002379759E-08  2.92929371372E-08  3.11945188697E-08  3.32112566717E-08
  3.53497728490E-08  3.76170574710E-08  4.00204883424E-08  4.25678520444E-08
  4.52673661015E-08  4.81277023342E-08  5.11580114601E-08  5.43679490097E-08
  5.77677026265E-08  6.13680208253E-08  6.51802432843E-08  6.92163327547E-08
  7.34889086708E-08  7.80112825526E-08  8.27974952945E-08  8.78623564406E-08
  9.32214855512E-08  9.88913557708E-08  1.04889339715E-07  1.11233757798E-07
  1.17943929128E-07  1.25040225113E-07  1.32544125907E-07  1.40478279862E-07
  1.48866566132E-07  1.57734160605E-07  1.67107605327E-07  1.77014881616E-07
  1.87485487051E-07  1.98550516541E-07  2.10242747691E-07  2.22596730698E-07
  2.35648883000E-07  2.49437588940E-07  2.64003304716E-07  2.79388668867E-07
  2.95638618629E-07  3.12800512422E-07  3.30924258838E-07  3.50062452430E-07
  3.70270516695E-07  3.91606854601E-07  4.14133007074E-07  4.37913819858E-07
  4.63017619181E-07  4.89516396703E-07  5.17486004219E-07  5.47006358649E-07
  5.78161657831E-07  6.11040607710E-07  6.45736661498E-07  6.82348271454E-07
  7.20979153931E-07  7.61738568401E-07  8.04741611174E-07  8.50109524603E-07
  8.97970022569E-07  9.48457633111E-07  1.00171405910E-06  1.05788855789E-06
  1.11713834099E-06  1.17962899470E-06  1.24553492296E-06  1.31503981343E-06
  1.38833712814E-06  1.46563061989E-06  1.54713487585E-06  1.63307588972E-06
  1.72369166394E-06  1.81923284359E-06  1.91996338355E-06  2.02616125080E-06
  2.13811916346E-06  2.25614536883E-06  2.38056446210E-06  2.51171824818E-06
  2.64996664871E-06  2.79568865670E-06  2.94928334123E-06  3.11117090489E-06
  3.28179379673E-06  3.46161788349E-06  3.65113368238E-06  3.85085765838E-06
  4.06133358965E-06  4.28313400445E-06  4.51686169344E-06  4.76315130113E-06
  5.02267100085E-06  5.29612425732E-06  5.58425168168E-06  5.88783298359E-06
  6.20768902555E-06  6.54468398483E-06  6.89972762855E-06  7.27377770778E-06
  7.66784247703E-06  8.08298334550E-06  8.52031766704E-06  8.98102167605E-06
  9.46633357697E-06  9.97755679525E-06  1.05160633983E-05  1.10832976954E-05
  1.16807800255E-05  1.23101107431E-05  1.29729744126E-05  1.36711442213E-05
  1.44064866234E-05  1.51809662261E-05  1.59966509307E-05  1.68557173429E-05
  1.77604564646E-05  1.87132796831E-05  1.97167250726E-05  2.07734640249E-05
  2.18863082251E-05  2.30582169917E-05  2.42923049992E-05  2.55918504032E-05
  2.69603033886E-05  2.84012951637E-05  2.99186474225E-05  3.15163822999E-05
  3.31987328447E-05  3.49701540388E-05  3.68353343889E-05  3.87992081216E-05
  4.08669680130E-05  4.30440788856E-05  4.53362918061E-05  4.77496590222E-05
  5.02905496747E-05  5.29656663262E-05  5.57820623481E-05  5.87471602103E-05
  6.18687707197E-05  6.51551132577E-05  6.86148370663E-05  7.22570436392E-05
  7.60913102722E-05  8.01277148346E-05  8.43768618233E-05  8.88499097663E-05
  9.35586000443E-05  9.85152872028E-05  1.03732970833E-04  1.09225329100E-04
  1.15006754004E-04  1.21092388460E-04  1.27498165297E-04  1.34240848266E-04
  1.41338075161E-04  1.48808403169E-04  1.56671356550E-04  1.64947476778E-04
  1.73658375256E-04  1.82826788751E-04  1.92476637671E-04  2.02633087340E-04
  2.13322612416E-04  2.24573064622E-04  2.36413743935E-04  2.48875473443E-04
  2.61990678013E-04  2.75793467002E-04  2.90319721186E-04  3.05607184133E-04
  3.21695558240E-04  3.38626605667E-04  3.56444254413E-04  3.75194709796E-04
  3.94926571595E-04  4.15690957151E-04  4.37541630712E-04  4.60535139340E-04
  4.84730955692E-04  5.10191628038E-04  5.36982937847E-04  5.65174065332E-04
  5.94837763340E-04  6.26050539993E-04  6.58892850509E-04  6.93449298657E-04
  7.29808848307E-04  7.68065045568E-04  8.08316252030E-04  8.50665889634E-04
  8.95222697754E-04  9.42101003038E-04  9.91421002663E-04  1.04330906161E-03
  1.09789802462E-03  1.15532754358E-03  1.21574442099E-03  1.27930297030E-03
  1.34616539394E-03  1.41650217980E-03  1.49049251704E-03  1.56832473219E-03
  1.65019674628E-03  1.73631655424E-03  1.82690272728E-03  1.92218493954E-03
  2.02240451989E-03  2.12781503015E-03  2.23868287083E-03  2.35528791558E-03
  2.47792417567E-03  2.60690049567E-03  2.74254128184E-03  2.88518726444E-03
  3.03519629553E-03  3.19294418360E-03  3.35882556666E-03  3.53325482532E-03
  3.71666703742E-03  3.90951897589E-03  4.11229015159E-03  4.32548390271E-03
  4.54962853269E-03  4.78527849832E-03  5.03301564991E-03  5.29345052543E-03
  5.56722370047E-03  5.85500719596E-03  6.15750594562E-03  6.47545932500E-03
  6.80964274417E-03  7.16086930595E-03  7.52999153164E-03  7.91790315612E-03
  8.32554099433E-03  8.75388688084E-03  9.20396968435E-03  9.67686739887E-03
  1.01737093132E-02  1.06956782601E-02  1.12440129468E-02  1.18200103678E-02
  1.24250283012E-02  1.30604878897E-02  1.37278763057E-02  1.44287495032E-02
  1.51647350532E-02  1.59375350665E-02  1.67489291986E-02  1.76007777401E-02
  1.84950247871E-02  1.94337014924E-02  2.04189293932E-02  2.14529238122E-02
  2.25379973283E-02  2.36765633113E-02  2.48711395155E-02  2.61243517249E-02
  2.74389374416E-02  2.88177496094E-02  3.02637603608E-02  3.17800647761E-02
  3.33698846415E-02  3.50365721900E-02  3.67836138087E-02  3.86146336925E-02
  4.05333974249E-02  4.25438154586E-02  4.46499464730E-02  4.68560005771E-02
  4.91663423269E-02  5.15854935196E-02  5.41181357289E-02  5.67691125340E-02
  5.95434313994E-02  6.24462651504E-02  6.54829529899E-02  6.86590009944E-02
  7.19800820220E-02  7.54520349593E-02  7.90808632287E-02  8.28727324692E-02
  8.68339672986E-02  9.09710470553E-02  9.52906004125E-02  9.97993987455E-02
  1.04504348128E-01  1.09412479819E-01  1.14530939098E-01  1.19866972287E-01
  1.25427911795E-01  1.31221159009E-01  1.37254164828E-01  1.43534407656E-01
  1.50069368616E-01  1.56866503773E-01  1.63933213108E-01  1.71276806002E-01
  1.78904462943E-01  1.86823193185E-01  1.95039788053E-01  2.03560769592E-01
  2.12392334231E-01  2.21540291136E-01  2.31009994910E-01  2.40806272292E-01
  2.50933342501E-01  2.61394730888E-01  2.72193175533E-01  2.83330526460E-01
  2.94807637155E-01  3.06624248080E-01  3.18778861943E-01  3.31268610486E-01
  3.44089112674E-01  3.57234324169E-01  3.70696378150E-01  3.84465417586E-01
  3.98529419273E-01  4.12874010072E-01  4.27482276024E-01  4.42334565250E-01
  4.57408285836E-01  4.72677700231E-01  4.88113718086E-01  5.03683689893E-01
  5.19351204282E-01  5.35075892421E-01  5.50813243555E-01  5.66514436434E-01
  5.82126192113E-01  5.97590654401E-01  6.12845305059E-01  6.27822921683E-01
  6.42451587041E-01  6.56654759384E-01  6.70351413931E-01  6.83456266201E-01
  6.95880088112E-01  7.07530127665E-01  7.18310642413E-01  7.28123555797E-01
  7.36869243428E-01  7.44447453589E-01  7.50758362297E-01  7.55703758062E-01
  7.59188344969E-01  7.61121144714E-01  7.61416968835E-01  7.59997921705E-01
  7.56794883392E-01  7.51748909772E-01  7.44812476577E-01  7.35950485812E-01
  7.25140949611E-01  7.12375271059E-01  6.97658057728E-01  6.81006436415E-01
  6.62448892367E-01  6.42023738772E-01  6.19777437671E-01  5.95763144387E-01
  5.70040031415E-01  5.42674151670E-01  5.13741794184E-01  4.83336406642E-01
  4.51580098579E-01  4.18640309157E-01  3.84751117307E-01  3.50236399999E-01
  3.15527842611E-01  2.81163500986E-01  2.47740431927E-01  2.15778419049E-01
  1.85559204532E-01  1.57273274735E-01  1.31092182473E-01  1.07168541110E-01
  8.56325523164E-02  6.65870286926E-02  5.01005872755E-02  3.61989033559E-02
  2.48543004513E-02  1.59745650769E-02  9.39272900122E-03  4.86063824907E-03
  2.05027779045E-03  5.67714281942E-04 -1.55446496620E-05 -1.11253126618E-04
 -4.73551999814E-05 -3.99973547151E-06  0.00000000000E+00  0.00000000000E+00
  0.00000000000E+00  0.00000000000E+00  0.00000000000E+00  0.00000000000E+00
  0.00000000000E+00  0.00000000000E+00  0.00000000000E+00  0.00000000000E+00
  0.00000000000E+00  0.00000000000E+00  0.00000000000E+00  0.00000000000E+00
  0.00000000000E+00  0.00000000000E+00  0.00000000000E+00  0.00000000000E+00
  0.00000000000E+00  0.00000000000E+00  0.00000000000E+00  0.00000000000E+00
  0.00000000000E+00  0.00000000000E+00  0.00000000000E+00  0.00000000000E+00
  0.00000000000E+00  0.00000000000E+00  0.00000000000E+00  0.00000000000E+00
  0.00000000000E+00  0.00000000000E+00  0.00000000000E+00  0.00000000000E+00
  0.00000000000E+00  0.00000000000E+00  0.00000000000E+00  0.00000000000E+00
  0.00000000000E+00  0.00000000000E+00  0.00000000000E+00  0.00000000000E+00
  0.00000000000E+00  0.00000000000E+00  0.00000000000E+00  0.00000000000E+00
  0.00000000000E+00  0.00000000000E+00  0.00000000000E+00  0.00000000000E+00
  0.00000000000E+00  0.00000000000E+00  0.00000000000E+00  0.00000000000E+00
  0.00000000000E+00  0.00000000000E+00  0.00000000000E+00  0.00000000000E+00
  0.00000000000E+00  0.00000000000E+00  0.00000000000E+00  0.00000000000E+00
  0.00000000000E+00  0.00000000000E+00  0.00000000000E+00  0.00000000000E+00
  0.00000000000E+00  0.00000000000E+00  0.00000000000E+00  0.00000000000E+00
  0.00000000000E+00  0.00000000000E+00  0.00000000000E+00  0.00000000000E+00
  0.00000000000E+00  0.00000000000E+00  0.00000000000E+00  0.00000000000E+00
  0.00000000000E+00  0.00000000000E+00  0.00000000000E+00  0.00000000000E+00
  0.00000000000E+00  0.00000000000E+00  0.00000000000E+00  0.00000000000E+00
  0.00000000000E+00  0.00000000000E+00  0.00000000000E+00  0.00000000000E+00
  0.00000000000E+00  0.00000000000E+00  0.00000000000E+00  0.00000000000E+00
  0.00000000000E+00  0.00000000000E+00  0.00000000000E+00  0.00000000000E+00
  0.00000000000E+00  0.00000000000E+00  0.00000000000E+00  0.00000000000E+00
  0.00000000000E+00  0.00000000000E+00  0.00000000000E+00  0.00000000000E+00
  0.00000000000E+00  0.00000000000E+00  0.00000000000E+00  0.00000000000E+00
  0.00000000000E+00  0.00000000000E+00  0.00000000000E+00  0.00000000000E+00
  0.00000000000E+00  0.00000000000E+00  0.00000000000E+00  0.00000000000E+00
  0.00000000000E+00  0.00000000000E+00  0.00000000000E+00  0.00000000000E+00
  0.00000000000E+00  0.00000000000E+00  0.00000000000E+00  0.00000000000E+00
  0.00000000000E+00  0.00000000000E+00  0.00000000000E+00  0.00000000000E+00
  0.00000000000E+00  0.00000000000E+00  0.00000000000E+00  0.00000000000E+00
  0.00000000000E+00  0.00000000000E+00  0.00000000000E+00  0.00000000000E+00
  0.00000000000E+00  0.00000000000E+00  0.00000000000E+00  0.00000000000E+00
  0.00000000000E+00  0.00000000000E+00  0.00000000000E+00  0.00000000000E+00
  0.00000000000E+00  0.00000000000E+00  0.00000000000E+00  0.00000000000E+00
  0.00000000000E+00  0.00000000000E+00  0.00000000000E+00  0.00000000000E+00
  0.00000000000E+00  0.00000000000E+00  0.00000000000E+00  0.00000000000E+00
  0.00000000000E+00  0.00000000000E+00  0.00000000000E+00  0.00000000000E+00
  0.00000000000E+00  0.00000000000E+00  0.00000000000E+00  0.00000000000E+00
  0.00000000000E+00  0.00000000000E+00  0.00000000000E+00  0.00000000000E+00
  0.00000000000E+00  0.00000000000E+00  0.00000000000E+00  0.00000000000E+00
  0.00000000000E+00  0.00000000000E+00  0.00000000000E+00  0.00000000000E+00
  0.00000000000E+00  0.00000000000E+00  0.00000000000E+00  0.00000000000E+00
  0.00000000000E+00  0.00000000000E+00  0.00000000000E+00  0.00000000000E+00
  0.00000000000E+00  0.00000000000E+00  0.00000000000E+00  0.00000000000E+00
  0.00000000000E+00  0.00000000000E+00  0.00000000000E+00  0.00000000000E+00
  0.00000000000E+00  0.00000000000E+00  0.00000000000E+00  0.00000000000E+00
  0.00000000000E+00  0.00000000000E+00  0.00000000000E+00  0.00000000000E+00
  0.00000000000E+00  0.00000000000E+00  0.00000000000E+00  0.00000000000E+00
  0.00000000000E+00  0.00000000000E+00  0.00000000000E+00  0.00000000000E+00
  0.00000000000E+00  0.00000000000E+00  0.00000000000E+00  0.00000000000E+00
  0.00000000000E+00  0.00000000000E+00  0.00000000000E+00  0.00000000000E+00
  0.00000000000E+00  0.00000000000E+00  0.00000000000E+00  0.00000000000E+00
  0.00000000000E+00  0.00000000000E+00  0.00000000000E+00  0.00000000000E+00
  0.00000000000E+00  0.00000000000E+00  0.00000000000E+00  0.00000000000E+00
  0.00000000000E+00  0.00000000000E+00  0.00000000000E+00  0.00000000000E+00
  0.00000000000E+00  0.00000000000E+00  0.00000000000E+00  0.00000000000E+00
  0.00000000000E+00  0.00000000000E+00  0.00000000000E+00  0.00000000000E+00
  0.00000000000E+00  0.00000000000E+00  0.00000000000E+00  0.00000000000E+00
  0.00000000000E+00
    <PP_QFCOEF>
  0.00000000000E+00  0.00000000000E+00  0.00000000000E+00  0.00000000000E+00
  0.00000000000E+00  0.00000000000E+00  0.00000000000E+00  0.00000000000E+00
  1.35206520374E+01 -4.57091282573E+01  8.21186423225E+01 -1.77748282271E+02
  3.96421499421E+02 -5.47897943192E+02  3.89834232903E+02 -1.10594658948E+02
  0.00000000000E+00  0.00000000000E+00  0.00000000000E+00  0.00000000000E+00
  0.00000000000E+00  0.00000000000E+00  0.00000000000E+00  0.00000000000E+00
  0.00000000000E+00  0.00000000000E+00  0.00000000000E+00  0.00000000000E+00
  0.00000000000E+00  0.00000000000E+00  0.00000000000E+00  0.00000000000E+00
  0.00000000000E+00  0.00000000000E+00  0.00000000000E+00  0.00000000000E+00
  0.00000000000E+00  0.00000000000E+00  0.00000000000E+00  0.00000000000E+00
    </PP_QFCOEF>
    1    5    2        i  j  (l(j))
  0.00000000000E+00    Q_int
  0.00000000000E+00 -2.42724533764E-21 -4.01807357289E-20 -2.10478980584E-19
 -6.88384479865E-19 -1.73932240638E-18 -3.73297960382E-18 -7.15871185421E-18
 -1.26425981430E-17 -2.09662922809E-17 -3.30878347934E-17 -5.01646015322E-17
 -7.35785800733E-17 -1.04964180727E-16 -1.46238805978E-16 -1.99636420498E-16
 -2.67744383629E-16 -3.53543827529E-16 -4.60453887109E-16 -5.92380112637E-16
 -7.53767422492E-16 -9.49657982284E-16 -1.18575442742E-15 -1.46848887952E-15
 -1.80509824292E-15 -2.20370630601E-15 -2.67341321384E-15 -3.22439292299E-15
 -3.86799929785E-15 -4.61688155932E-15 -5.48510985253E-15 -6.48831176017E-15
 -7.64382065246E-15 -8.97083683427E-15 -1.04906025242E-14 -1.22265917811E-14
 -1.42047165790E-14 -1.64535503250E-14 -1.90045702141E-14 -2.18924199216E-14
 -2.51551942491E-14 -2.88347474653E-14 -3.29770272126E-14 -3.76324359983E-14
 -4.28562224370E-14 -4.87089045815E-14 -5.52567278531E-14 -6.25721602735E-14
 -7.07344279067E-14 -7.98300936371E-14 -8.99536826468E-14 -1.01208358209E-13
 -1.13706651689E-13 -1.27571250924E-13 -1.42935851495E-13 -1.59946075704E-13
 -1.78760464462E-13 -1.99551547665E-13 -2.22506999065E-13 -2.47830882071E-13
 -2.75744993418E-13 -3.06490312139E-13 -3.40328561849E-13 -3.77543894912E-13
 -4.18444707740E-13 -4.63365597113E-13 -5.12669468188E-13 -5.66749805614E-13
 -6.26033120029E-13 -6.90981583140E-13 -7.62095865510E-13 -8.39918192291E-13
 -9.25035633176E-13 -1.01808364413E-12 -1.11974987964E-12 -1.23077829578E-12
 -1.35197356562E-12 -1.48420583030E-12 -1.62841581078E-12 -1.78562030690E-12
 -1.95691811263E-12 -2.14349637829E-12 -2.34663745280E-12 -2.56772624155E-12
 -2.80825811781E-12 -3.06984742882E-12 -3.35423664011E-12 -3.66330616527E-12
 -3.99908493153E-12 -4.36376173535E-12 -4.75969744591E-12 -5.18943811891E-12
 -5.65572908740E-12 -6.16153010115E-12 -6.71003159153E-12 -7.30467214405E-12
 -7.94915726707E-12 -8.64747955117E-12 -9.40394032090E-12 -1.02231728876E-11
 -1.11101675203E-11 -1.20702982594E-11 -1.31093517075E-11 -1.42335579418E-11
 -1.54496237014E-11 -1.67647680146E-11 -1.81867604453E-11 -1.97239621455E-11
 -2.13853699207E-11 -2.31806635236E-11 -2.51202564118E-11 -2.72153502198E-11
 -2.94779932137E-11 -3.19211430168E-11 -3.45587339144E-11 -3.74057490700E-11
 -4.04782980047E-11 -4.37936997224E-11 -4.73705718861E-11 -5.12289264825E-11
 -5.53902724410E-11 -5.98777257099E-11 -6.47161273245E-11 -6.99321700433E-11
 -7.55545341676E-11 -8.16140332054E-11 -8.81437700860E-11 -9.51793046834E-11
 -1.02758833460E-10 -1.10923382101E-10 -1.19717012068E-10 -1.29187042077E-10
 -1.39384285562E-10 -1.50363305268E-10 -1.62182686219E-10 -1.74905328346E-10
 -1.88598760205E-10 -2.03335475289E-10 -2.19193292539E-10 -2.36255742795E-10
 -2.54612483038E-10 -2.74359740402E-10 -2.95600788089E-10 -3.18446455455E-10
 -3.43015674721E-10 -3.69436066898E-10 -3.97844569746E-10 -4.28388110747E-10
 -4.61224328300E-10 -4.96522344591E-10 -5.34463593790E-10 -5.75242709541E-10
 -6.19068475938E-10 -6.66164846536E-10 -7.16772036204E-10 -7.71147691022E-10
 -8.29568141758E-10 -8.92329746874E-10 -9.59750331412E-10 -1.03217072858E-09
 -1.10995643131E-09 -1.19349936167E-09 -1.28321976632E-09 -1.37956824719E-09
 -1.48302793679E-09 -1.59411682851E-09 -1.71339027276E-09 -1.84144365096E-09
 -1.97891523972E-09 -2.12648927877E-09 -2.28489925723E-09 -2.45493143336E-09
 -2.63742860465E-09 -2.83329414575E-09 -3.04349633326E-09 -3.26907297769E-09
 -3.51113638432E-09 -3.77087866613E-09 -4.04957743378E-09 -4.34860188930E-09
 -4.66941935193E-09 -5.01360224663E-09 -5.38283558809E-09 -5.77892499506E-09
 -6.20380527243E-09 -6.65954960132E-09 -7.14837937985E-09 -7.67267476060E-09
 -8.23498593387E-09 -8.83804520938E-09 -9.48477995253E-09 -1.01783264356E-08
 -1.09220446685E-08 -1.17195342771E-08 -1.25746515049E-08 -1.34915274146E-08
 -1.44745873763E-08 -1.55285719313E-08 -1.66585591286E-08 -1.78699884391E-08
 -1.91686863553E-08 -2.05608937990E-08 -2.20532954600E-08 -2.36530512051E-08
 -2.53678296995E-08 -2.72058443984E-08 -2.91758920747E-08 -3.12873940589E-08
 -3.35504403841E-08 -3.59758370384E-08 -3.85751565418E-08 -4.13607920832E-08
 -4.43460154632E-08 -4.75450391133E-08 -5.09730824733E-08 -5.46464430340E-08
 -5.85825723718E-08 -6.28001575222E-08 -6.73192080682E-08 -7.21611493409E-08
 -7.73489221600E-08 -8.29070895714E-08 -8.88619510697E-08 -9.52416648272E-08
 -1.02076378490E-07 -1.09398369136E-07 -1.17242193034E-07 -1.25644845888E-07
 -1.34645934293E-07 -1.44287859190E-07 -1.54616012141E-07 -1.65678985332E-07
 -1.77528796245E-07 -1.90221128021E-07 -2.03815586608E-07 -2.18375975848E-07
 -2.33970591759E-07 -2.50672537326E-07 -2.68560059239E-07 -2.87716908078E-07
 -3.08232723582E-07 -3.30203446721E-07 -3.53731760433E-07 -3.78927560990E-07
 -4.05908462120E-07 -4.34800334129E-07 -4.65737880433E-07 -4.98865254073E-07
 -5.34336716964E-07 -5.72317344800E-07 -6.12983780758E-07 -6.56525041327E-07
 -7.03143377843E-07 -7.53055197530E-07 -8.06492048107E-07 -8.63701670297E-07
 -9.24949122865E-07 -9.90517985114E-07 -1.06071164210E-06 -1.13585465818E-06
 -1.21629424489E-06 -1.30240182945E-06 -1.39457473087E-06 -1.49323795073E-06
 -1.59884608640E-06 -1.71188537501E-06 -1.83287587685E-06 -1.96237380758E-06
 -2.10097402918E-06 -2.24931271017E-06 -2.40807016653E-06 -2.57797389506E-06
 -2.75980181222E-06 -2.95438571174E-06 -3.16261495567E-06 -3.38544041401E-06
 -3.62387866942E-06 -3.87901650406E-06 -4.15201568730E-06 -4.44411808348E-06
 -4.75665110074E-06 -5.09103350272E-06 -5.44878160654E-06 -5.83151589184E-06
 -6.24096804692E-06 -6.67898847997E-06 -7.14755432456E-06 -7.64877797070E-06
 -8.18491615409E-06 -8.75837963866E-06 -9.37174352884E-06 -1.00277582505E-05
 -1.07293612412E-05 -1.14796893935E-05 -1.22820922958E-05 -1.31401463192E-05
 -1.40576696005E-05 -1.50387379741E-05 -1.60877019078E-05 -1.72092045011E-05
 -1.84082006072E-05 -1.96899771404E-05 -2.10601746376E-05 -2.25248101414E-05
 -2.40903014781E-05 -2.57634930033E-05 -2.75516828957E-05 -2.94626520761E-05
 -3.15046948366E-05 -3.36866512641E-05 -3.60179415453E-05 -3.85086022433E-05
 -4.11693246356E-05 -4.40114952058E-05 -4.70472383824E-05 -5.02894616167E-05
 -5.37519028932E-05 -5.74491807623E-05 -6.13968469856E-05 -6.56114418780E-05
 -7.01105524285E-05 -7.49128732739E-05 -8.00382705921E-05 -8.55078489732E-05
 -9.13440213126E-05 -9.75705817568E-05 -1.04212781716E-04 -1.11297408936E-04
 -1.18852869591E-04 -1.26909273347E-04 -1.35498521293E-04 -1.44654396602E-04
 -1.54412657751E-04 -1.64811134058E-04 -1.75889823245E-04 -1.87690990668E-04
 -2.00259269760E-04 -2.13641763158E-04 -2.27888143879E-04 -2.43050755779E-04
 -2.59184712410E-04 -2.76347993229E-04 -2.94601535945E-04 -3.14009323594E-04
 -3.34638464713E-04 -3.56559264735E-04 -3.79845286465E-04 -4.04573397147E-04
 -4.30823799338E-04 -4.58680042362E-04 -4.88229010708E-04 -5.19560885242E-04
 -5.52769072541E-04 -5.87950097072E-04 -6.25203450244E-04 -6.64631389598E-04
 -7.06338680594E-04 -7.50432272477E-04 -7.97020898721E-04 -8.46214591362E-04
 -8.98124097318E-04 -9.52860183353E-04 -1.01053281484E-03 -1.07125019181E-03
 -1.13511762380E-03 -1.20223622325E-03 -1.27270139453E-03 -1.34660109383E-03
 -1.42401383187E-03 -1.50500638901E-03 -1.58963120895E-03 -1.67792343390E-03
 -1.76989754035E-03 -1.86554353081E-03 -1.96482263259E-03 -2.06766245004E-03
 -2.17395151220E-03 -2.28353315244E-03 -2.39619865145E-03 -2.51167956950E-03
 -2.62963918785E-03 -2.74966297335E-03 -2.87124797433E-03 -2.99379104952E-03
 -3.11657582587E-03 -3.23875827530E-03 -3.35935079470E-03 -3.47720466873E-03
 -3.59099079044E-03 -3.69917851156E-03 -3.80001249239E-03 -3.89148742067E-03
 -3.97132047081E-03 -4.03692137907E-03 -4.08536001796E-03 -4.11333136441E-03
 -4.11711777226E-03 -4.09254848098E-03 -4.03495632050E-03 -3.93913160692E-03
 -3.79927326809E-03 -3.60893729155E-03 -3.36098265247E-03 -3.04751495677E-03
 -2.65982812687E-03 -2.18834456509E-03 -1.62255435509E-03 -9.50954205781E-04
 -1.60987006746E-04  7.61016950038E-04  1.82989581891E-03  3.06170762547E-03
  4.47377552005E-03  6.08472483707E-03  7.91450964370E-03  9.98442615167E-03
  1.23171100459E-02  1.49365144608E-02  1.78678650198E-02  2.11375880553E-02
  2.47732078677E-02  2.88032086757E-02  3.32568567838E-02  3.81639784782E-02
  4.35546892834E-02  4.94590705199E-02  5.59067896278E-02  6.29266615185E-02
  7.05461493325E-02  7.87908044583E-02  8.76836475676E-02  9.72444947671E-02
  1.07489235796E-01  1.18429074520E-01  1.30069745740E-01  1.42410726545E-01
  1.55444464860E-01  1.69155652439E-01  1.83520573888E-01  1.98506567097E-01
  2.14071633135E-01  2.30164234578E-01  2.46723319569E-01  2.63678603646E-01
  2.80951131499E-01  2.98454124982E-01  3.16094100934E-01  3.33772211386E-01
  3.51385719180E-01  3.68829473753E-01  3.85997196385E-01  4.02782324504E-01
  4.19078106667E-01  4.34776592824E-01  4.49766142609E-01  4.63927097727E-01
  4.77125359556E-01  4.89203813888E-01  4.99971890696E-01  5.09194079918E-01
  5.16578979529E-01  5.21771442081E-01  5.24351569751E-01  5.23845542002E-01
  5.19754213417E-01  5.11605440040E-01  4.99033995015E-01  4.81886669963E-01
  4.60336310205E-01  4.34961546779E-01  4.06700023862E-01  3.76507358168E-01
  3.44841707395E-01  3.12004285054E-01  2.78348024937E-01  2.44293206535E-01
  2.10333633648E-01  1.77037060307E-01  1.45036662680E-01  1.15010139088E-01
  8.76434604568E-02  6.35776076150E-02  4.33393437092E-02  2.72614153235E-02
  1.54038148780E-02  7.49534213065E-03  2.92218319882E-03  7.93703166935E-04
  1.07533433123E-04  2.08981905276E-06  0.00000000000E+00  0.00000000000E+00
  0.00000000000E+00  0.00000000000E+00  0.00000000000E+00  0.00000000000E+00
  0.00000000000E+00  0.00000000000E+00  0.00000000000E+00  0.00000000000E+00
  0.00000000000E+00  0.00000000000E+00  0.00000000000E+00  0.00000000000E+00
  0.00000000000E+00  0.00000000000E+00  0.00000000000E+00  0.00000000000E+00
  0.00000000000E+00  0.00000000000E+00  0.00000000000E+00  0.00000000000E+00
  0.00000000000E+00  0.00000000000E+00  0.00000000000E+00  0.00000000000E+00
  0.00000000000E+00  0.00000000000E+00  0.00000000000E+00  0.00000000000E+00
  0.00000000000E+00  0.00000000000E+00  0.00000000000E+00  0.00000000000E+00
  0.00000000000E+00  0.00000000000E+00  0.00000000000E+00  0.00000000000E+00
  0.00000000000E+00  0.00000000000E+00  0.00000000000E+00  0.00000000000E+00
  0.00000000000E+00  0.00000000000E+00  0.00000000000E+00  0.00000000000E+00
  0.00000000000E+00  0.00000000000E+00  0.00000000000E+00  0.00000000000E+00
  0.00000000000E+00  0.00000000000E+00  0.00000000000E+00  0.00000000000E+00
  0.00000000000E+00  0.00000000000E+00  0.00000000000E+00  0.00000000000E+00
  0.00000000000E+00  0.00000000000E+00  0.00000000000E+00  0.00000000000E+00
  0.00000000000E+00  0.00000000000E+00  0.00000000000E+00  0.00000000000E+00
  0.00000000000E+00  0.00000000000E+00  0.00000000000E+00  0.00000000000E+00
  0.00000000000E+00  0.00000000000E+00  0.00000000000E+00  0.00000000000E+00
  0.00000000000E+00  0.00000000000E+00  0.00000000000E+00  0.00000000000E+00
  0.00000000000E+00  0.00000000000E+00  0.00000000000E+00  0.00000000000E+00
  0.00000000000E+00  0.00000000000E+00  0.00000000000E+00  0.00000000000E+00
  0.00000000000E+00  0.00000000000E+00  0.00000000000E+00  0.00000000000E+00
  0.00000000000E+00  0.00000000000E+00  0.00000000000E+00  0.00000000000E+00
  0.00000000000E+00  0.00000000000E+00  0.00000000000E+00  0.00000000000E+00
  0.00000000000E+00  0.00000000000E+00  0.00000000000E+00  0.00000000000E+00
  0.00000000000E+00  0.00000000000E+00  0.00000000000E+00  0.00000000000E+00
  0.00000000000E+00  0.00000000000E+00  0.00000000000E+00  0.00000000000E+00
  0.00000000000E+00  0.00000000000E+00  0.00000000000E+00  0.00000000000E+00
  0.00000000000E+00  0.00000000000E+00  0.00000000000E+00  0.00000000000E+00
  0.00000000000E+00  0.00000000000E+00  0.00000000000E+00  0.00000000000E+00
  0.00000000000E+00  0.00000000000E+00  0.00000000000E+00  0.00000000000E+00
  0.00000000000E+00  0.00000000000E+00  0.00000000000E+00  0.00000000000E+00
  0.00000000000E+00  0.00000000000E+00  0.00000000000E+00  0.00000000000E+00
  0.00000000000E+00  0.00000000000E+00  0.00000000000E+00  0.00000000000E+00
  0.00000000000E+00  0.00000000000E+00  0.00000000000E+00  0.00000000000E+00
  0.00000000000E+00  0.00000000000E+00  0.00000000000E+00  0.00000000000E+00
  0.00000000000E+00  0.00000000000E+00  0.00000000000E+00  0.00000000000E+00
  0.00000000000E+00  0.00000000000E+00  0.00000000000E+00  0.00000000000E+00
  0.00000000000E+00  0.00000000000E+00  0.00000000000E+00  0.00000000000E+00
  0.00000000000E+00  0.00000000000E+00  0.00000000000E+00  0.00000000000E+00
  0.00000000000E+00  0.00000000000E+00  0.00000000000E+00  0.00000000000E+00
  0.00000000000E+00  0.00000000000E+00  0.00000000000E+00  0.00000000000E+00
  0.00000000000E+00  0.00000000000E+00  0.00000000000E+00  0.00000000000E+00
  0.00000000000E+00  0.00000000000E+00  0.00000000000E+00  0.00000000000E+00
  0.00000000000E+00  0.00000000000E+00  0.00000000000E+00  0.00000000000E+00
  0.00000000000E+00  0.00000000000E+00  0.00000000000E+00  0.00000000000E+00
  0.00000000000E+00  0.00000000000E+00  0.00000000000E+00  0.00000000000E+00
  0.00000000000E+00  0.00000000000E+00  0.00000000000E+00  0.00000000000E+00
  0.00000000000E+00  0.00000000000E+00  0.00000000000E+00  0.00000000000E+00
  0.00000000000E+00  0.00000000000E+00  0.00000000000E+00  0.00000000000E+00
  0.00000000000E+00  0.00000000000E+00  0.00000000000E+00  0.00000000000E+00
  0.00000000000E+00  0.00000000000E+00  0.00000000000E+00  0.00000000000E+00
  0.00000000000E+00  0.00000000000E+00  0.00000000000E+00  0.00000000000E+00
  0.00000000000E+00  0.00000000000E+00  0.00000000000E+00  0.00000000000E+00
  0.00000000000E+00  0.00000000000E+00  0.00000000000E+00  0.00000000000E+00
  0.00000000000E+00  0.00000000000E+00  0.00000000000E+00  0.00000000000E+00
  0.00000000000E+00  0.00000000000E+00  0.00000000000E+00  0.00000000000E+00
  0.00000000000E+00  0.00000000000E+00  0.00000000000E+00  0.00000000000E+00
  0.00000000000E+00  0.00000000000E+00  0.00000000000E+00  0.00000000000E+00
  0.00000000000E+00  0.00000000000E+00  0.00000000000E+00  0.00000000000E+00
  0.00000000000E+00  0.00000000000E+00  0.00000000000E+00  0.00000000000E+00
  0.00000000000E+00
    <PP_QFCOEF>
  0.00000000000E+00  0.00000000000E+00  0.00000000000E+00  0.00000000000E+00
  0.00000000000E+00  0.00000000000E+00  0.00000000000E+00  0.00000000000E+00
  0.00000000000E+00  0.00000000000E+00  0.00000000000E+00  0.00000000000E+00
  0.00000000000E+00  0.00000000000E+00  0.00000000000E+00  0.00000000000E+00
 -3.08465498329E+00  3.12815816767E+01  6.10961423010E+01 -7.92708327764E+02
  2.25054835998E+03 -3.04822169854E+03  2.05474626949E+03 -5.53934486087E+02
  0.00000000000E+00  0.00000000000E+00  0.00000000000E+00  0.00000000000E+00
  0.00000000000E+00  0.00000000000E+00  0.00000000000E+00  0.00000000000E+00
  0.00000000000E+00  0.00000000000E+00  0.00000000000E+00  0.00000000000E+00
  0.00000000000E+00  0.00000000000E+00  0.00000000000E+00  0.00000000000E+00
    </PP_QFCOEF>
    2    2    0        i  j  (l(j))
 -1.72385221230E-01    Q_int
  0.00000000000E+00 -2.45126312161E-10 -9.97337240647E-10 -2.28264018891E-09
 -4.12808497480E-09 -6.56180226265E-09 -9.61304336303E-09 -1.33122214481E-08
 -1.76909542322E-08 -2.27821081680E-08 -2.86198442137E-08 -3.52396652227E-08
 -4.26784650153E-08 -5.09745791907E-08 -6.01678377384E-08 -7.02996195143E-08
 -8.14129086450E-08 -9.35523529282E-08 -1.06764324299E-07 -1.21096981434E-07
 -1.36600334566E-07 -1.53326312594E-07 -1.71328832555E-07 -1.90663871554E-07
 -2.11389541228E-07 -2.33566164842E-07 -2.57256357090E-07 -2.82525106728E-07
 -3.09439862096E-07 -3.38070619671E-07 -3.68490015721E-07 -4.00773421196E-07
 -4.34999039951E-07 -4.71248010422E-07 -5.09604510882E-07 -5.50155868386E-07
 -5.92992671551E-07 -6.38208887298E-07 -6.85901981679E-07 -7.36173044963E-07
 -7.89126921091E-07 -8.44872341691E-07 -9.03522064773E-07 -9.65193018299E-07
 -1.03000644878E-06 -1.09808807508E-06 -1.16956824758E-06 -1.24458211299E-06
 -1.32326978483E-06 -1.40577651995E-06 -1.49225290120E-06 -1.58285502647E-06
 -1.67774470439E-06 -1.77708965684E-06 -1.88106372851E-06 -1.98984710384E-06
 -2.10362653151E-06 -2.22259555674E-06 -2.34695476179E-06 -2.47691201474E-06
 -2.61268272705E-06 -2.75449012003E-06 -2.90256550071E-06 -3.05714854721E-06
 -3.21848760412E-06 -3.38683998823E-06 -3.56247230481E-06 -3.74566077500E-06
 -3.93669157457E-06 -4.13586118448E-06 -4.34347675367E-06 -4.55985647448E-06
 -4.78532997111E-06 -5.02023870166E-06 -5.26493637412E-06 -5.51978937686E-06
 -5.78517722406E-06 -6.06149301673E-06 -6.34914391962E-06 -6.64855165487E-06
 -6.96015301271E-06 -7.28440037999E-06 -7.62176228703E-06 -7.97272397351E-06
 -8.33778797400E-06 -8.71747472390E-06 -9.11232318631E-06 -9.52289150078E-06
 -9.94975765456E-06 -1.03935201772E-05 -1.08547988590E-05 -1.13342354951E-05
 -1.18324946544E-05 -1.23502644760E-05 -1.28882574928E-05 -1.34472114840E-05
 -1.40278903570E-05 -1.46310850598E-05 -1.52576145253E-05 -1.59083266481E-05
 -1.65840992952E-05 -1.72858413522E-05 -1.80144938048E-05 -1.87710308591E-05
 -1.95564610992E-05 -2.03718286865E-05 -2.12182145991E-05 -2.20967379153E-05
 -2.30085571409E-05 -2.39548715827E-05 -2.49369227692E-05 -2.59559959216E-05
 -2.70134214740E-05 -2.81105766479E-05 -2.92488870804E-05 -3.04298285083E-05
 -3.16549285118E-05 -3.29257683173E-05 -3.42439846634E-05 -3.56112717306E-05
 -3.70293831389E-05 -3.85001340136E-05 -4.00254031226E-05 -4.16071350884E-05
 -4.32473426756E-05 -4.49481091580E-05 -4.67115907675E-05 -4.85400192278E-05
 -5.04357043751E-05 -5.24010368702E-05 -5.44384910034E-05 -5.65506275971E-05
 -5.87400970085E-05 -6.10096422353E-05 -6.33621021300E-05 -6.58004147238E-05
 -6.83276206663E-05 -7.09468667836E-05 -7.36614097591E-05 -7.64746199414E-05
 -7.93899852840E-05 -8.24111154205E-05 -8.55417458802E-05 -8.87857424505E-05
 -9.21471056875E-05 -9.56299755846E-05 -9.92386364003E-05 -1.02977521653E-04
 -1.06851219290E-04 -1.10864477029E-04 -1.15022207891E-04 -1.19329495919E-04
 -1.23791602096E-04 -1.28413970463E-04 -1.33202234457E-04 -1.38162223453E-04
 -1.43299969544E-04 -1.48621714552E-04 -1.54133917271E-04 -1.59843260972E-04
 -1.65756661159E-04 -1.71881273591E-04 -1.78224502587E-04 -1.84794009607E-04
 -1.91597722134E-04 -1.98643842864E-04 -2.05940859202E-04 -2.13497553095E-04
 -2.21323011194E-04 -2.29426635376E-04 -2.37818153609E-04 -2.46507631213E-04
 -2.55505482489E-04 -2.64822482754E-04 -2.74469780791E-04 -2.84458911722E-04
 -2.94801810323E-04 -3.05510824797E-04 -3.16598731020E-04 -3.28078747266E-04
 -3.39964549452E-04 -3.52270286888E-04 -3.65010598580E-04 -3.78200630077E-04
 -3.91856050909E-04 -4.05993072609E-04 -4.20628467355E-04 -4.35779587249E-04
 -4.51464384258E-04 -4.67701430823E-04 -4.84509941187E-04 -5.01909793438E-04
 -5.19921552310E-04 -5.38566492755E-04 -5.57866624325E-04 -5.77844716375E-04
 -5.98524324131E-04 -6.19929815636E-04 -6.42086399621E-04 -6.65020154313E-04
 -6.88758057225E-04 -7.13328015956E-04 -7.38758900037E-04 -7.65080573846E-04
 -7.92323930648E-04 -8.20520927781E-04 -8.49704623031E-04 -8.79909212233E-04
 -9.11170068146E-04 -9.43523780635E-04 -9.77008198202E-04 -1.01166247093E-03
 -1.04752709483E-03 -1.08464395777E-03 -1.12305638680E-03 -1.16280919721E-03
 -1.20394874313E-03 -1.24652296988E-03 -1.29058146802E-03 -1.33617552928E-03
 -1.38335820423E-03 -1.43218436201E-03 -1.48271075196E-03 -1.53499606729E-03
 -1.58910101091E-03 -1.64508836342E-03 -1.70302305330E-03 -1.76297222952E-03
 -1.82500533643E-03 -1.88919419115E-03 -1.95561306357E-03 -2.02433875887E-03
 -2.09545070275E-03 -2.16903102957E-03 -2.24516467315E-03 -2.32393946070E-03
 -2.40544620972E-03 -2.48977882803E-03 -2.57703441704E-03 -2.66731337836E-03
 -2.76071952379E-03 -2.85736018889E-03 -2.95734635011E-03 -3.06079274573E-03
 -3.16781800052E-03 -3.27854475449E-03 -3.39309979555E-03 -3.51161419646E-03
 -3.63422345597E-03 -3.76106764443E-03 -3.89229155391E-03 -4.02804485290E-03
 -4.16848224585E-03 -4.31376363758E-03 -4.46405430267E-03 -4.61952506004E-03
 -4.78035245275E-03 -4.94671893327E-03 -5.11881305419E-03 -5.29682966469E-03
 -5.48097011273E-03 -5.67144245318E-03 -5.86846166206E-03 -6.07224985690E-03
 -6.28303652346E-03 -6.50105874887E-03 -6.72656146138E-03 -6.95979767679E-03
 -7.20102875170E-03 -7.45052464374E-03 -7.70856417881E-03 -7.97543532551E-03
 -8.25143547687E-03 -8.53687173947E-03 -8.83206122995E-03 -9.13733137918E-03
 -9.45302024402E-03 -9.77947682677E-03 -1.01170614024E-02 -1.04661458537E-02
 -1.08271140139E-02 -1.12003620176E-02 -1.15862986595E-02 -1.19853457604E-02
 -1.23979385417E-02 -1.28245260074E-02 -1.32655713337E-02 -1.37215522659E-02
 -1.41929615232E-02 -1.46803072105E-02 -1.51841132373E-02 -1.57049197428E-02
 -1.62432835289E-02 -1.67997784977E-02 -1.73749960962E-02 -1.79695457652E-02
 -1.85840553945E-02 -1.92191717810E-02 -1.98755610916E-02 -2.05539093289E-02
 -2.12549227988E-02 -2.19793285806E-02 -2.27278749969E-02 -2.35013320831E-02
 -2.43004920561E-02 -2.51261697794E-02 -2.59792032248E-02 -2.68604539287E-02
 -2.77708074404E-02 -2.87111737625E-02 -2.96824877805E-02 -3.06857096795E-02
 -3.17218253457E-02 -3.27918467511E-02 -3.38968123185E-02 -3.50377872626E-02
 -3.62158639070E-02 -3.74321619712E-02 -3.86878288253E-02 -3.99840397087E-02
 -4.13219979086E-02 -4.27029348935E-02 -4.41281103980E-02 -4.55988124526E-02
 -4.71163573544E-02 -4.86820895728E-02 -5.02973815824E-02 -5.19636336197E-02
 -5.36822733533E-02 -5.54547554624E-02 -5.72825611151E-02 -5.91671973377E-02
 -6.11101962661E-02 -6.31131142706E-02 -6.51775309431E-02 -6.73050479357E-02
 -6.94972876414E-02 -7.17558917022E-02 -7.40825193338E-02 -7.64788454531E-02
 -7.89465585940E-02 -8.14873585974E-02 -8.41029540588E-02 -8.67950595183E-02
 -8.95653923749E-02 -9.24156695076E-02 -9.53476035841E-02 -9.83628990380E-02
 -1.01463247693E-01 -1.04650324016E-01 -1.07925779968E-01 -1.11291239449E-01
 -1.14748292284E-01 -1.18298487757E-01 -1.21943327646E-01 -1.25684258741E-01
 -1.29522664824E-01 -1.33459858068E-01 -1.37497069851E-01 -1.41635440937E-01
 -1.45876011008E-01 -1.50219707519E-01 -1.54667333841E-01 -1.59219556679E-01
 -1.63876892723E-01 -1.68639694527E-01 -1.73508135567E-01 -1.78482194488E-01
 -1.83561638487E-01 -1.88746005847E-01 -1.94034587579E-01 -1.99426408185E-01
 -2.04920205523E-01 -2.10514409783E-01 -2.16207121560E-01 -2.21996089066E-01
 -2.27878684463E-01 -2.33851879383E-01 -2.39912219635E-01 -2.46055799171E-01
 -2.52278233368E-01 -2.58574631676E-01 -2.64939569755E-01 -2.71367061167E-01
 -2.77850528767E-01 -2.84382775929E-01 -2.90955957753E-01 -2.97561552458E-01
 -3.04190333145E-01 -3.10832340188E-01 -3.17476854489E-01 -3.24112371918E-01
 -3.30726579234E-01 -3.37306331868E-01 -3.43837633947E-01 -3.50305621001E-01
 -3.56694545813E-01 -3.62987767931E-01 -3.69167747376E-01 -3.75216043165E-01
 -3.81113317245E-01 -3.86839344539E-01 -3.92373029798E-01 -3.97692432008E-01
 -4.02774797141E-01 -4.07596600040E-01 -4.12133596288E-01 -4.16360884899E-01
 -4.20252982684E-01 -4.23783911149E-01 -4.26927296757E-01 -4.29656485359E-01
 -4.31944671547E-01 -4.33765043630E-01 -4.35090944808E-01 -4.35896051060E-01
 -4.36154566050E-01 -4.35841433238E-01 -4.34932565149E-01 -4.33405089494E-01
 -4.31237611584E-01 -4.28410492127E-01 -4.24906139135E-01 -4.20709312258E-01
 -4.15807437412E-01 -4.10190929058E-01 -4.03853516967E-01 -3.96792573745E-01
 -3.89009438774E-01 -3.80509733661E-01 -3.71303663652E-01 -3.61406298888E-01
 -3.50837828837E-01 -3.39623782742E-01 -3.27795208534E-01 -3.15388802387E-01
 -3.02446980992E-01 -2.89017888717E-01 -2.75155332177E-01 -2.60918635372E-01
 -2.46372409496E-01 -2.31586232884E-01 -2.16634238248E-01 -2.01594606496E-01
 -1.86548968878E-01 -1.71581722067E-01 -1.56779263772E-01 -1.42229159631E-01
 -1.28019255074E-01 -1.14236748342E-01 -1.00967242464E-01 -8.82937942137E-02
 -7.62959762928E-02 -6.50489644216E-02 -5.46226530397E-02 -4.50807910138E-02
 -3.64801116478E-02 -2.88694091407E-02 -2.22884869359E-02 -1.67668739271E-02
 -1.23221760282E-02 -8.95791013046E-03 -6.66066680504E-03 -5.39648627614E-03
 -5.10643883560E-03 -5.70162085245E-03 -7.05817767183E-03 -9.01364266300E-03
 -1.13669787231E-02 -1.38864266433E-02 -1.63318899712E-02 -1.85017346525E-02
 -2.02784408980E-02 -2.15821042781E-02 -2.23497716708E-02 -2.25385991577E-02
 -2.21296269019E-02 -2.11313622000E-02 -1.95828170185E-02 -1.75555125244E-02
 -1.51537740227E-02 -1.25124807210E-02 -9.79126208074E-03 -7.16411215142E-03
 -4.80353639076E-03 -2.85898684529E-03 -1.43066195284E-03 -5.42435218316E-04
 -1.22334932086E-04 -7.04565145983E-06  0.00000000000E+00  0.00000000000E+00
  0.00000000000E+00  0.00000000000E+00  0.00000000000E+00  0.00000000000E+00
  0.00000000000E+00  0.00000000000E+00  0.00000000000E+00  0.00000000000E+00
  0.00000000000E+00  0.00000000000E+00  0.00000000000E+00  0.00000000000E+00
  0.00000000000E+00  0.00000000000E+00  0.00000000000E+00  0.00000000000E+00
  0.00000000000E+00  0.00000000000E+00  0.00000000000E+00  0.00000000000E+00
  0.00000000000E+00  0.00000000000E+00  0.00000000000E+00  0.00000000000E+00
  0.00000000000E+00  0.00000000000E+00  0.00000000000E+00  0.00000000000E+00
  0.00000000000E+00  0.00000000000E+00  0.00000000000E+00  0.00000000000E+00
  0.00000000000E+00  0.00000000000E+00  0.00000000000E+00  0.00000000000E+00
  0.00000000000E+00  0.00000000000E+00  0.00000000000E+00  0.00000000000E+00
  0.00000000000E+00  0.00000000000E+00  0.00000000000E+00  0.00000000000E+00
  0.00000000000E+00  0.00000000000E+00  0.00000000000E+00  0.00000000000E+00
  0.00000000000E+00  0.00000000000E+00  0.00000000000E+00  0.00000000000E+00
  0.00000000000E+00  0.00000000000E+00  0.00000000000E+00  0.00000000000E+00
  0.00000000000E+00  0.00000000000E+00  0.00000000000E+00  0.00000000000E+00
  0.00000000000E+00  0.00000000000E+00  0.00000000000E+00  0.00000000000E+00
  0.00000000000E+00  0.00000000000E+00  0.00000000000E+00  0.00000000000E+00
  0.00000000000E+00  0.00000000000E+00  0.00000000000E+00  0.00000000000E+00
  0.00000000000E+00  0.00000000000E+00  0.00000000000E+00  0.00000000000E+00
  0.00000000000E+00  0.00000000000E+00  0.00000000000E+00  0.00000000000E+00
  0.00000000000E+00  0.00000000000E+00  0.00000000000E+00  0.00000000000E+00
  0.00000000000E+00  0.00000000000E+00  0.00000000000E+00  0.00000000000E+00
  0.00000000000E+00  0.00000000000E+00  0.00000000000E+00  0.00000000000E+00
  0.00000000000E+00  0.00000000000E+00  0.00000000000E+00  0.00000000000E+00
  0.00000000000E+00  0.00000000000E+00  0.00000000000E+00  0.00000000000E+00
  0.00000000000E+00  0.00000000000E+00  0.00000000000E+00  0.00000000000E+00
  0.00000000000E+00  0.00000000000E+00  0.00000000000E+00  0.00000000000E+00
  0.00000000000E+00  0.00000000000E+00  0.00000000000E+00  0.00000000000E+00
  0.00000000000E+00  0.00000000000E+00  0.00000000000E+00  0.00000000000E+00
  0.00000000000E+00  0.00000000000E+00  0.00000000000E+00  0.00000000000E+00
  0.00000000000E+00  0.00000000000E+00  0.00000000000E+00  0.00000000000E+00
  0.00000000000E+00  0.00000000000E+00  0.00000000000E+00  0.00000000000E+00
  0.00000000000E+00  0.00000000000E+00  0.00000000000E+00  0.00000000000E+00
  0.00000000000E+00  0.00000000000E+00  0.00000000000E+00  0.00000000000E+00
  0.00000000000E+00  0.00000000000E+00  0.00000000000E+00  0.00000000000E+00
  0.00000000000E+00  0.00000000000E+00  0.00000000000E+00  0.00000000000E+00
  0.00000000000E+00  0.00000000000E+00  0.00000000000E+00  0.00000000000E+00
  0.00000000000E+00  0.00000000000E+00  0.00000000000E+00  0.00000000000E+00
  0.00000000000E+00  0.00000000000E+00  0.00000000000E+00  0.00000000000E+00
  0.00000000000E+00  0.00000000000E+00  0.00000000000E+00  0.00000000000E+00
  0.00000000000E+00  0.00000000000E+00  0.00000000000E+00  0.00000000000E+00
  0.00000000000E+00  0.00000000000E+00  0.00000000000E+00  0.00000000000E+00
  0.00000000000E+00  0.00000000000E+00  0.00000000000E+00  0.00000000000E+00
  0.00000000000E+00  0.00000000000E+00  0.00000000000E+00  0.00000000000E+00
  0.00000000000E+00  0.00000000000E+00  0.00000000000E+00  0.00000000000E+00
  0.00000000000E+00  0.00000000000E+00  0.00000000000E+00  0.00000000000E+00
  0.00000000000E+00  0.00000000000E+00  0.00000000000E+00  0.00000000000E+00
  0.00000000000E+00  0.00000000000E+00  0.00000000000E+00  0.00000000000E+00
  0.00000000000E+00  0.00000000000E+00  0.00000000000E+00  0.00000000000E+00
  0.00000000000E+00  0.00000000000E+00  0.00000000000E+00  0.00000000000E+00
  0.00000000000E+00  0.00000000000E+00  0.00000000000E+00  0.00000000000E+00
  0.00000000000E+00  0.00000000000E+00  0.00000000000E+00  0.00000000000E+00
  0.00000000000E+00  0.00000000000E+00  0.00000000000E+00  0.00000000000E+00
  0.00000000000E+00  0.00000000000E+00  0.00000000000E+00  0.00000000000E+00
  0.00000000000E+00  0.00000000000E+00  0.00000000000E+00  0.00000000000E+00
  0.00000000000E+00  0.00000000000E+00  0.00000000000E+00  0.00000000000E+00
  0.00000000000E+00  0.00000000000E+00  0.00000000000E+00  0.00000000000E+00
  0.00000000000E+00  0.00000000000E+00  0.00000000000E+00  0.00000000000E+00
  0.00000000000E+00  0.00000000000E+00  0.00000000000E+00  0.00000000000E+00
  0.00000000000E+00  0.00000000000E+00  0.00000000000E+00  0.00000000000E+00
  0.00000000000E+00  0.00000000000E+00  0.00000000000E+00  0.00000000000E+00
  0.00000000000E+00
    <PP_QFCOEF>
 -8.73848995750E+00  6.02970736189E+01 -1.79059856961E+02  2.94192199705E+02
 -2.78743234639E+02  1.37044700110E+02 -1.96305742521E+01 -5.41488644587E+00
  0.00000000000E+00  0.00000000000E+00  0.00000000000E+00  0.00000000000E+00
  0.00000000000E+00  0.00000000000E+00  0.00000000000E+00  0.00000000000E+00
  0.00000000000E+00  0.00000000000E+00  0.00000000000E+00  0.00000000000E+00
  0.00000000000E+00  0.00000000000E+00  0.00000000000E+00  0.00000000000E+00
  0.00000000000E+00  0.00000000000E+00  0.00000000000E+00  0.00000000000E+00
  0.00000000000E+00  0.00000000000E+00  0.00000000000E+00  0.00000000000E+00
  0.00000000000E+00  0.00000000000E+00  0.00000000000E+00  0.00000000000E+00
  0.00000000000E+00  0.00000000000E+00  0.00000000000E+00  0.00000000000E+00
    </PP_QFCOEF>
    2    3    1        i  j  (l(j))
  0.00000000000E+00    Q_int
  0.00000000000E+00 -1.62961963558E-15 -1.33740950615E-14 -4.63081617069E-14
 -1.12622274825E-13 -2.25702339912E-13 -4.00214395399E-13 -6.52194534167E-13
 -9.99144366373E-13 -1.46013234285E-12 -2.05590127610E-12 -2.80898241452E-12
 -3.74381644526E-12 -4.88688182171E-12 -6.26683083377E-12 -7.91463386175E-12
 -9.86373227936E-12 -1.21502004967E-11 -1.48129176611E-11 -1.78937495627E-11
 -2.14377413203E-11 -2.54933214560E-11 -3.01125180007E-11 -3.53511873049E-11
 -4.12692562705E-11 -4.79309787539E-11 -5.54052069355E-11 -6.37656784914E-11
 -7.30913204497E-11 -8.34665706624E-11 -9.49817178724E-11 -1.07733261412E-10
 -1.21824291623E-10 -1.37364892145E-10 -1.54472565286E-10 -1.73272681760E-10
 -1.93898956124E-10 -2.16493949348E-10 -2.41209600005E-10 -2.68207785666E-10
 -2.97660916159E-10 -3.29752560445E-10 -3.64678108957E-10 -4.02645473354E-10
 -4.43875825736E-10 -4.88604379482E-10 -5.37081213999E-10 -5.89572145767E-10
 -6.46359648230E-10 -7.07743823179E-10 -7.74043426452E-10 -8.45596950907E-10
 -9.22763769785E-10 -1.00592534374E-09 -1.09548649505E-09 -1.19187675251E-09
 -1.29555177115E-09 -1.40699483039E-09 -1.52671841537E-09 -1.65526588553E-09
 -1.79321323554E-09 -1.94117095324E-09 -2.09978598007E-09 -2.26974377947E-09
 -2.45177051900E-09 -2.64663537242E-09 -2.85515294811E-09 -3.07818585077E-09
 -3.31664738341E-09 -3.57150439730E-09 -3.84378029781E-09 -4.13455821454E-09
 -4.44498434453E-09 -4.77627147787E-09 -5.12970271550E-09 -5.50663538953E-09
 -5.90850519693E-09 -6.33683055800E-09 -6.79321721172E-09 -7.27936306061E-09
 -7.79706327850E-09 -8.34821569522E-09 -8.93482647316E-09 -9.55901609105E-09
 -1.02230256517E-08 -1.09292235305E-08 -1.16801123838E-08 -1.24783365353E-08
 -1.33266897608E-08 -1.42281234939E-08 -1.51857554729E-08 -1.62028788541E-08
 -1.72829718159E-08 -1.84297076793E-08 -1.96469655729E-08 -2.09388416712E-08
 -2.23096610366E-08 -2.37639900971E-08 -2.53066497941E-08 -2.69427294347E-08
 -2.86776012873E-08 -3.05169359590E-08 -3.24667185966E-08 -3.45332659551E-08
 -3.67232443792E-08 -3.90436887470E-08 -4.15020224258E-08 -4.41060782952E-08
 -4.68641208918E-08 -4.97848697379E-08 -5.28775239135E-08 -5.61517879407E-08
 -5.96178990472E-08 -6.32866558837E-08 -6.71694487713E-08 -7.12782915600E-08
 -7.56258551836E-08 -8.02255029998E-08 -8.50913280116E-08 -9.02381920677E-08
 -9.56817671468E-08 -1.01438578837E-07 -1.07526052123E-07 -1.13962559611E-07
 -1.20767472305E-07 -1.27961213084E-07 -1.35565313019E-07 -1.43602470673E-07
 -1.52096614544E-07 -1.61072968823E-07 -1.70558122635E-07 -1.80580102948E-07
 -1.91168451344E-07 -2.02354304854E-07 -2.14170481073E-07 -2.26651567782E-07
 -2.39834017305E-07 -2.53756245863E-07 -2.68458738180E-07 -2.83984157615E-07
 -3.00377462122E-07 -3.17686026328E-07 -3.35959770072E-07 -3.55251293718E-07
 -3.75616020621E-07 -3.97112347115E-07 -4.19801800411E-07 -4.43749204828E-07
 -4.69022856793E-07 -4.95694709068E-07 -5.23840564696E-07 -5.53540281167E-07
 -5.84877985339E-07 -6.17942299696E-07 -6.52826580510E-07 -6.89629168564E-07
 -7.28453653059E-07 -7.69409149430E-07 -8.12610591780E-07 -8.58179040698E-07
 -9.06242007282E-07 -9.56933794202E-07 -1.01039585470E-06 -1.06677717048E-06
 -1.12623464942E-06 -1.18893354429E-06 -1.25504789332E-06 -1.32476098409E-06
 -1.39826584167E-06 -1.47576574239E-06 -1.55747475473E-06 -1.64361830842E-06
 -1.73443379357E-06 -1.83017119114E-06 -1.93109373659E-06 -2.03747861821E-06
 -2.14961771224E-06 -2.26781835645E-06 -2.39240416429E-06 -2.52371588172E-06
 -2.66211228900E-06 -2.80797114970E-06 -2.96169020943E-06 -3.12368824690E-06
 -3.29440618006E-06 -3.47430823010E-06 -3.66388314649E-06 -3.86364549604E-06
 -4.07413701950E-06 -4.29592805916E-06 -4.52961906107E-06 -4.77584215587E-06
 -5.03526282235E-06 -5.30858163788E-06 -5.59653612045E-06 -5.89990266693E-06
 -6.21949859263E-06 -6.55618427741E-06 -6.91086542392E-06 -7.28449543369E-06
 -7.67807790739E-06 -8.09266927551E-06 -8.52938156638E-06 -8.98938531859E-06
 -9.47391264536E-06 -9.98426045869E-06 -1.05217938616E-05 -1.10879497174E-05
 -1.16842404046E-05 -1.23122577676E-05 -1.29736772735E-05 -1.36702623848E-05
 -1.44038691604E-05 -1.51764510953E-05 -1.59900642124E-05 -1.68468724199E-05
 -1.77491531462E-05 -1.86993032680E-05 -1.96998453472E-05 -2.07534341907E-05
 -2.18628637520E-05 -2.30310743903E-05 -2.42611605066E-05 -2.55563785762E-05
 -2.69201555976E-05 -2.83560979793E-05 -2.98680008875E-05 -3.14598580780E-05
 -3.31358722367E-05 -3.49004658562E-05 -3.67582926744E-05 -3.87142497055E-05
 -4.07734898917E-05 -4.29414354103E-05 -4.52237916666E-05 -4.76265620096E-05
 -5.01560632075E-05 -5.28189417204E-05 -5.56221908120E-05 -5.85731685434E-05
 -6.16796166918E-05 -6.49496806441E-05 -6.83919303124E-05 -7.20153821246E-05
 -7.58295221446E-05 -7.98443303785E-05 -8.40703063273E-05 -8.85184958498E-05
 -9.32005193997E-05 -9.81286017091E-05 -1.03315602989E-04 -1.08775051721E-04
 -1.14521179131E-04 -1.20568955409E-04 -1.26934127783E-04 -1.33633260530E-04
 -1.40683777018E-04 -1.48104003884E-04 -1.55913217462E-04 -1.64131692551E-04
 -1.72780753662E-04 -1.81882828858E-04 -1.91461506302E-04 -2.01541593676E-04
 -2.12149180573E-04 -2.23311704048E-04 -2.35058017448E-04 -2.47418462704E-04
 -2.60424946241E-04 -2.74111018685E-04 -2.88511958556E-04 -3.03664860123E-04
 -3.19608725641E-04 -3.36384562165E-04 -3.54035483168E-04 -3.72606815184E-04
 -3.92146209720E-04 -4.12703760682E-04 -4.34332127581E-04 -4.57086664769E-04
 -4.81025557022E-04 -5.06209961722E-04 -5.32704157977E-04 -5.60575702976E-04
 -5.89895595922E-04 -6.20738449877E-04 -6.53182671881E-04 -6.87310651723E-04
 -7.23208959728E-04 -7.60968553989E-04 -8.00684997431E-04 -8.42458685151E-04
 -8.86395082480E-04 -9.32604974209E-04 -9.81204725482E-04 -1.03231655482E-03
 -1.08606881978E-03 -1.14259631583E-03 -1.20204058888E-03 -1.26455026207E-03
 -1.33028137744E-03 -1.39939775293E-03 -1.47207135546E-03 -1.54848269055E-03
 -1.62882120922E-03 -1.71328573274E-03 -1.80208489588E-03 -1.89543760937E-03
 -1.99357354209E-03 -2.09673362390E-03 -2.20517056948E-03 -2.31914942412E-03
 -2.43894813198E-03 -2.56485812754E-03 -2.69718495087E-03 -2.83624888748E-03
 -2.98238563320E-03 -3.13594698490E-03 -3.29730155751E-03 -3.46683552797E-03
 -3.64495340666E-03 -3.83207883671E-03 -4.02865542164E-03 -4.23514758186E-03
 -4.45204144007E-03 -4.67984573600E-03 -4.91909277055E-03 -5.17033937932E-03
 -5.43416793549E-03 -5.71118738190E-03 -6.00203429178E-03 -6.30737395777E-03
 -6.62790150848E-03 -6.96434305156E-03 -7.31745684234E-03 -7.68803447637E-03
 -8.07690210443E-03 -8.48492166792E-03 -8.91299215219E-03 -9.36205085536E-03
 -9.83307466932E-03 -1.03270813694E-02 -1.08451309088E-02 -1.13883267130E-02
 -1.19578169691E-02 -1.25547959046E-02 -1.31805050485E-02 -1.38362344680E-02
 -1.45233239732E-02 -1.52431642795E-02 -1.59971981197E-02 -1.67869212937E-02
 -1.76138836445E-02 -1.84796899469E-02 -1.93860006959E-02 -2.03345327766E-02
 -2.13270600021E-02 -2.23654134973E-02 -2.34514819104E-02 -2.45872114302E-02
 -2.57746055838E-02 -2.70157247909E-02 -2.83126856456E-02 -2.96676598960E-02
 -3.10828730898E-02 -3.25606028501E-02 -3.41031767463E-02 -3.57129697172E-02
 -3.73924010069E-02 -3.91439305653E-02 -4.09700548671E-02 -4.28733020958E-02
 -4.48562266397E-02 -4.69214028412E-02 -4.90714179378E-02 -5.13088641319E-02
 -5.36363297201E-02 -5.60563892112E-02 -5.85715923586E-02 -6.11844520295E-02
 -6.38974308286E-02 -6.67129263938E-02 -6.96332552759E-02 -7.26606353123E-02
 -7.57971664037E-02 -7.90448095981E-02 -8.24053643872E-02 -8.58804441178E-02
 -8.94714494203E-02 -9.31795395564E-02 -9.70056015901E-02 -1.00950217286E-01
 -1.05013627641E-01 -1.09195694966E-01 -1.13495862428E-01 -1.17913110980E-01
 -1.22445913607E-01 -1.27092186840E-01 -1.31849239478E-01 -1.36713718495E-01
 -1.41681552130E-01 -1.46747890148E-01 -1.51907041320E-01 -1.57152408175E-01
 -1.62476419128E-01 -1.67870458102E-01 -1.73324791835E-01 -1.78828495082E-01
 -1.84369374014E-01 -1.89933888151E-01 -1.95507071260E-01 -2.01072451742E-01
 -2.06611973104E-01 -2.12105915263E-01 -2.17532817542E-01 -2.22869404352E-01
 -2.28090514769E-01 -2.33169037368E-01 -2.38075851923E-01 -2.42779779821E-01
 -2.47247545343E-01 -2.51443750267E-01 -2.55330864617E-01 -2.58869236787E-01
 -2.62017126715E-01 -2.64730766249E-01 -2.66964451401E-01 -2.68670671728E-01
 -2.69800282645E-01 -2.70302727118E-01 -2.70126313707E-01 -2.69218558522E-01
 -2.67526599087E-01 -2.64997688430E-01 -2.61579777867E-01 -2.57222196750E-01
 -2.51876436888E-01 -2.45497048273E-01 -2.38042650930E-01 -2.29477065092E-01
 -2.19770558147E-01 -2.08901201844E-01 -1.96856326659E-01 -1.83634051998E-01
 -1.69244860698E-01 -1.53713174046E-01 -1.37078869290E-01 -1.19398665495E-01
 -1.00747286224E-01 -8.12182896676E-02 -6.09244401064E-02 -3.99974811157E-02
 -1.85871639023E-02  3.14061210432E-03  2.50066691538E-02  4.68225107379E-02
  6.83953745870E-02  8.95342663780E-02  1.10056694739E-01  1.29795604300E-01
  1.48605721437E-01  1.66368197781E-01  1.82992092191E-01  1.98410943080E-01
  2.12572582110E-01  2.25420659360E-01  2.36867476645E-01  2.46760287082E-01
  2.54848205776E-01  2.60765824109E-01  2.64064872257E-01  2.64347906973E-01
  2.61446324398E-01  2.55305241872E-01  2.45919990666E-01  2.33347876217E-01
  2.17725210548E-01  1.99287411774E-01  1.78390992271E-01  1.55534986929E-01
  1.31377664594E-01  1.06742210087E-01  8.26026910137E-02  6.00394835327E-02
  4.01524842698E-02  2.39227416850E-02  1.20219763024E-02  4.59039288685E-03
  1.04538950242E-03  6.17228158831E-05  0.00000000000E+00  0.00000000000E+00
  0.00000000000E+00  0.00000000000E+00  0.00000000000E+00  0.00000000000E+00
  0.00000000000E+00  0.00000000000E+00  0.00000000000E+00  0.00000000000E+00
  0.00000000000E+00  0.00000000000E+00  0.00000000000E+00  0.00000000000E+00
  0.00000000000E+00  0.00000000000E+00  0.00000000000E+00  0.00000000000E+00
  0.00000000000E+00  0.00000000000E+00  0.00000000000E+00  0.00000000000E+00
  0.00000000000E+00  0.00000000000E+00  0.00000000000E+00  0.00000000000E+00
  0.00000000000E+00  0.00000000000E+00  0.00000000000E+00  0.00000000000E+00
  0.00000000000E+00  0.00000000000E+00  0.00000000000E+00  0.00000000000E+00
  0.00000000000E+00  0.00000000000E+00  0.00000000000E+00  0.00000000000E+00
  0.00000000000E+00  0.00000000000E+00  0.00000000000E+00  0.00000000000E+00
  0.00000000000E+00  0.00000000000E+00  0.00000000000E+00  0.00000000000E+00
  0.00000000000E+00  0.00000000000E+00  0.00000000000E+00  0.00000000000E+00
  0.00000000000E+00  0.00000000000E+00  0.00000000000E+00  0.00000000000E+00
  0.00000000000E+00  0.00000000000E+00  0.00000000000E+00  0.00000000000E+00
  0.00000000000E+00  0.00000000000E+00  0.00000000000E+00  0.00000000000E+00
  0.00000000000E+00  0.00000000000E+00  0.00000000000E+00  0.00000000000E+00
  0.00000000000E+00  0.00000000000E+00  0.00000000000E+00  0.00000000000E+00
  0.00000000000E+00  0.00000000000E+00  0.00000000000E+00  0.00000000000E+00
  0.00000000000E+00  0.00000000000E+00  0.00000000000E+00  0.00000000000E+00
  0.00000000000E+00  0.00000000000E+00  0.00000000000E+00  0.00000000000E+00
  0.00000000000E+00  0.00000000000E+00  0.00000000000E+00  0.00000000000E+00
  0.00000000000E+00  0.00000000000E+00  0.00000000000E+00  0.00000000000E+00
  0.00000000000E+00  0.00000000000E+00  0.00000000000E+00  0.00000000000E+00
  0.00000000000E+00  0.00000000000E+00  0.00000000000E+00  0.00000000000E+00
  0.00000000000E+00  0.00000000000E+00  0.00000000000E+00  0.00000000000E+00
  0.00000000000E+00  0.00000000000E+00  0.00000000000E+00  0.00000000000E+00
  0.00000000000E+00  0.00000000000E+00  0.00000000000E+00  0.00000000000E+00
  0.00000000000E+00  0.00000000000E+00  0.00000000000E+00  0.00000000000E+00
  0.00000000000E+00  0.00000000000E+00  0.00000000000E+00  0.00000000000E+00
  0.00000000000E+00  0.00000000000E+00  0.00000000000E+00  0.00000000000E+00
  0.00000000000E+00  0.00000000000E+00  0.00000000000E+00  0.00000000000E+00
  0.00000000000E+00  0.00000000000E+00  0.00000000000E+00  0.00000000000E+00
  0.00000000000E+00  0.00000000000E+00  0.00000000000E+00  0.00000000000E+00
  0.00000000000E+00  0.00000000000E+00  0.00000000000E+00  0.00000000000E+00
  0.00000000000E+00  0.00000000000E+00  0.00000000000E+00  0.00000000000E+00
  0.00000000000E+00  0.00000000000E+00  0.00000000000E+00  0.00000000000E+00
  0.00000000000E+00  0.00000000000E+00  0.00000000000E+00  0.00000000000E+00
  0.00000000000E+00  0.00000000000E+00  0.00000000000E+00  0.00000000000E+00
  0.00000000000E+00  0.00000000000E+00  0.00000000000E+00  0.00000000000E+00
  0.00000000000E+00  0.00000000000E+00  0.00000000000E+00  0.00000000000E+00
  0.00000000000E+00  0.00000000000E+00  0.00000000000E+00  0.00000000000E+00
  0.00000000000E+00  0.00000000000E+00  0.00000000000E+00  0.00000000000E+00
  0.00000000000E+00  0.00000000000E+00  0.00000000000E+00  0.00000000000E+00
  0.00000000000E+00  0.00000000000E+00  0.00000000000E+00  0.00000000000E+00
  0.00000000000E+00  0.00000000000E+00  0.00000000000E+00  0.00000000000E+00
  0.00000000000E+00  0.00000000000E+00  0.00000000000E+00  0.00000000000E+00
  0.00000000000E+00  0.00000000000E+00  0.00000000000E+00  0.00000000000E+00
  0.00000000000E+00  0.00000000000E+00  0.00000000000E+00  0.00000000000E+00
  0.00000000000E+00  0.00000000000E+00  0.00000000000E+00  0.00000000000E+00
  0.00000000000E+00  0.00000000000E+00  0.00000000000E+00  0.00000000000E+00
  0.00000000000E+00  0.00000000000E+00  0.00000000000E+00  0.00000000000E+00
  0.00000000000E+00  0.00000000000E+00  0.00000000000E+00  0.00000000000E+00
  0.00000000000E+00  0.00000000000E+00  0.00000000000E+00  0.00000000000E+00
  0.00000000000E+00  0.00000000000E+00  0.00000000000E+00  0.00000000000E+00
  0.00000000000E+00  0.00000000000E+00  0.00000000000E+00  0.00000000000E+00
  0.00000000000E+00  0.00000000000E+00  0.00000000000E+00  0.00000000000E+00
  0.00000000000E+00  0.00000000000E+00  0.00000000000E+00  0.00000000000E+00
  0.00000000000E+00  0.00000000000E+00  0.00000000000E+00  0.00000000000E+00
  0.00000000000E+00  0.00000000000E+00  0.00000000000E+00  0.00000000000E+00
  0.00000000000E+00  0.00000000000E+00  0.00000000000E+00  0.00000000000E+00
  0.00000000000E+00  0.00000000000E+00  0.00000000000E+00  0.00000000000E+00
  0.00000000000E+00
    <PP_QFCOEF>
  0.00000000000E+00  0.00000000000E+00  0.00000000000E+00  0.00000000000E+00
  0.00000000000E+00  0.00000000000E+00  0.00000000000E+00  0.00000000000E+00
 -1.09687197107E+01  6.51335773367E+01 -1.87449377544E+02  4.23967491477E+02
 -7.70074921986E+02  9.20642621159E+02 -6.03914948334E+02  1.63014543938E+02
  0.00000000000E+00  0.00000000000E+00  0.00000000000E+00  0.00000000000E+00
  0.00000000000E+00  0.00000000000E+00  0.00000000000E+00  0.00000000000E+00
  0.00000000000E+00  0.00000000000E+00  0.00000000000E+00  0.00000000000E+00
  0.00000000000E+00  0.00000000000E+00  0.00000000000E+00  0.00000000000E+00
  0.00000000000E+00  0.00000000000E+00  0.00000000000E+00  0.00000000000E+00
  0.00000000000E+00  0.00000000000E+00  0.00000000000E+00  0.00000000000E+00
    </PP_QFCOEF>
    2    4    1        i  j  (l(j))
  0.00000000000E+00    Q_int
  0.00000000000E+00  2.40442049000E-15  1.97327937755E-14  6.83253260047E-14
  1.66168410909E-13  3.33012267962E-13  5.90495887365E-13  9.62279704652E-13
  1.47418645120E-12  2.15435065177E-12  3.03337726616E-12  4.14451000000E-12
  5.52380983820E-12  7.21034438567E-12  9.24638863203E-12  1.16776377908E-11
  1.45534329002E-11  1.79269999089E-11  2.18557030124E-11  2.64013130446E-11
  3.16302917769E-11  3.76140930195E-11  4.44294814736E-11  5.21588703309E-11
  6.08906786733E-11  7.07197097836E-11  8.17475515367E-11  9.40830001070E-11
  1.07842508293E-10  1.23150659832E-10  1.40140671153E-10  1.58954922092E-10
  1.79745517184E-10  2.02674879215E-10  2.27916376843E-10  2.55654988154E-10
  2.86088002150E-10  3.19425760263E-10  3.55892440100E-10  3.95726883755E-10
  4.39183473127E-10  4.86533054849E-10  5.38063917533E-10  5.94082824222E-10
  6.54916103062E-10  7.20910799396E-10  7.92435892626E-10  8.69883581413E-10
  9.53670640912E-10  1.04423985601E-09  1.14206153469E-09  1.24763510592E-09
  1.36149080657E-09  1.48419146242E-09  1.61633436806E-09  1.75855327140E-09
  1.91152046818E-09  2.07594901257E-09  2.25259505029E-09  2.44226028054E-09
  2.64579455411E-09  2.86409861472E-09  3.09812699157E-09  3.34889105106E-09
  3.61746221649E-09  3.90497536461E-09  4.21263240868E-09  4.54170607806E-09
  4.89354390493E-09  5.26957242920E-09  5.67130163352E-09  6.10032962061E-09
  6.55834754601E-09  7.04714481992E-09  7.56861459270E-09  8.12475953904E-09
  8.71769795701E-09  9.34967019882E-09  1.00230454510E-08  1.07403288827E-08
  1.15041691820E-08  1.23173665008E-08  1.31828808303E-08  1.41038408296E-08
  1.50835531326E-08  1.61255121577E-08  1.72334104481E-08  1.84111495696E-08
  1.96628515979E-08  2.09928712244E-08  2.24058085150E-08  2.39065223560E-08
  2.55001446248E-08  2.71920951217E-08  2.89880973063E-08  3.08941948784E-08
  3.29167692505E-08  3.50625579586E-08  3.73386740600E-08  3.97526265730E-08
  4.23123420109E-08  4.50261870713E-08  4.79029925398E-08  5.09520784735E-08
  5.41832807322E-08  5.76069789284E-08  6.12341258721E-08  6.50762785881E-08
  6.91456309908E-08  7.34550483035E-08  7.80181033142E-08  8.28491145659E-08
  8.79631865835E-08  9.33762522446E-08  9.91051174079E-08  1.05167507920E-07
  1.11582119122E-07  1.18368667995E-07  1.25547948076E-07  1.33141887300E-07
  1.41173608908E-07  1.49667495603E-07  1.58649257107E-07  1.68146001309E-07
  1.78186309193E-07  1.88800313735E-07  2.00019782996E-07  2.11878207616E-07
  2.24410892952E-07  2.37655056097E-07  2.51649928041E-07  2.66436861247E-07
  2.82059442924E-07  2.98563614295E-07  3.15997796181E-07  3.34413021235E-07
  3.53863073162E-07  3.74404633313E-07  3.96097435022E-07  4.19004426112E-07
  4.43191939978E-07  4.68729875721E-07  4.95691887788E-07  5.24155585634E-07
  5.54202743925E-07  5.85919523830E-07  6.19396706005E-07  6.54729935854E-07
  6.92019981743E-07  7.31373006818E-07  7.72900855163E-07  8.16721353045E-07
  8.62958626024E-07  9.11743432786E-07  9.63213516554E-07  1.01751397501E-06
  1.07479764969E-06  1.13522553591E-06  1.19896721421E-06  1.26620130456E-06
  1.33711594444E-06  1.41190929209E-06  1.49079005618E-06  1.57397805336E-06
  1.66170479519E-06  1.75421410576E-06  1.85176277196E-06  1.95462122777E-06
  2.06307427457E-06  2.17742183926E-06  2.29797977221E-06  2.42508068708E-06
  2.55907484479E-06  2.70033108376E-06  2.84923779910E-06  3.00620397313E-06
  3.17166025987E-06  3.34606012657E-06  3.52988105497E-06  3.72362580555E-06
  3.92782374816E-06  4.14303226223E-06  4.36983821047E-06  4.60885948972E-06
  4.86074666303E-06  5.12618467723E-06  5.40589467047E-06  5.70063587425E-06
  6.01120761520E-06  6.33845142140E-06  6.68325323911E-06  7.04654576528E-06
  7.42931090215E-06  7.83258234020E-06  8.25744827607E-06  8.70505427260E-06
  9.17660626831E-06  9.67337374412E-06  1.01966930555E-05  1.07479709385E-05
  1.13286881992E-05  1.19404035954E-05  1.25847579210E-05  1.32634783035E-05
  1.39783827260E-05  1.47313847843E-05  1.55244986929E-05  1.63598445515E-05
  1.72396538861E-05  1.81662754784E-05  1.91421815000E-05  2.01699739645E-05
  2.12523915169E-05  2.23923165754E-05  2.35927828459E-05  2.48569832258E-05
  2.61882781207E-05  2.75902041921E-05  2.90664835603E-05  3.06210334855E-05
  3.22579765518E-05  3.39816513797E-05  3.57966238947E-05  3.77076991812E-05
  3.97199339502E-05  4.18386496548E-05  4.40694462841E-05  4.64182168732E-05
  4.88911627635E-05  5.14948096535E-05  5.42360244809E-05  5.71220331765E-05
  6.01604393375E-05  6.33592438649E-05  6.67268656158E-05  7.02721631213E-05
  7.40044574263E-05  7.79335561063E-05  8.20697785227E-05  8.64239823791E-05
  9.10075916458E-05  9.58326259200E-05  1.00911731297E-04  1.06258212830E-04
  1.11886068651E-04  1.17810025851E-04  1.24045578197E-04  1.30609025781E-04
  1.37517516703E-04  1.44789090884E-04  1.52442726124E-04  1.60498386512E-04
  1.68977073302E-04  1.77900878397E-04  1.87293040546E-04  1.97178004411E-04
  2.07581482634E-04  2.18530521062E-04  2.30053567281E-04  2.42180542629E-04
  2.54942917847E-04  2.68373792574E-04  2.82507978847E-04  2.97382088817E-04
  3.13034626895E-04  3.29506086527E-04  3.46839051843E-04  3.65078304401E-04
  3.84270935290E-04  4.04466462839E-04  4.25716956209E-04  4.48077165151E-04
  4.71604656228E-04  4.96359955809E-04  5.22406700157E-04  5.49811792948E-04
  5.78645570586E-04  6.08981975658E-04  6.40898738940E-04  6.74477570329E-04
  7.09804359139E-04  7.46969384177E-04  7.86067534068E-04  8.27198538290E-04
  8.70467209407E-04  9.15983697020E-04  9.63863753958E-04  1.01422901526E-03
  1.06720729050E-03  1.12293287013E-03  1.18154684632E-03  1.24319744904E-03
  1.30804039801E-03  1.37623927120E-03  1.44796589058E-03  1.52340072586E-03
  1.60273331696E-03  1.68616271601E-03  1.77389794962E-03  1.86615850234E-03
  1.96317482208E-03  2.06518884831E-03  2.17245456413E-03  2.28523857283E-03
  2.40382070012E-03  2.52849462285E-03  2.65956852519E-03  2.79736578329E-03
  2.94222567939E-03  3.09450414634E-03  3.25457454364E-03  3.42282846587E-03
  3.59967658469E-03  3.78554952527E-03  3.98089877821E-03  4.18619764799E-03
  4.40194223880E-03  4.62865247882E-03  4.86687318376E-03  5.11717516051E-03
  5.38015635188E-03  5.65644302293E-03  5.94669098977E-03  6.25158689136E-03
  6.57184950470E-03  6.90823110402E-03  7.26151886392E-03  7.63253630688E-03
  8.02214479471E-03  8.43124506408E-03  8.86077880524E-03  9.31173028358E-03
  9.78512800278E-03  1.02820464084E-02  1.08036076301E-02  1.13509832611E-02
  1.19253961715E-02  1.25281223533E-02  1.31604927940E-02  1.38238953740E-02
  1.45197767842E-02  1.52496444581E-02  1.60150685130E-02  1.68176836932E-02
  1.76591913079E-02  1.85413611555E-02  1.94660334251E-02  2.04351205640E-02
  2.14506090999E-02  2.25145614051E-02  2.36291173882E-02  2.47964960966E-02
  2.60189972144E-02  2.72990024339E-02  2.86389766820E-02  3.00414691772E-02
  3.15091142925E-02  3.30446321969E-02  3.46508292453E-02  3.63305980851E-02
  3.80869174440E-02  3.99228515611E-02  4.18415492201E-02  4.38462423409E-02
  4.59402440814E-02  4.81269463984E-02  5.04098170134E-02  5.27923957223E-02
  5.52782899891E-02  5.78711697539E-02  6.05747613849E-02  6.33928406974E-02
  6.63292249609E-02  6.93877638057E-02  7.25723289425E-02  7.58868025969E-02
  7.93350645595E-02  8.29209777481E-02  8.66483721699E-02  9.05210271717E-02
  9.45426518567E-02  9.87168635472E-02  1.03047164164E-01  1.07536914394E-01
  1.12189305507E-01  1.17007328695E-01  1.21993741788E-01  1.27151033205E-01
  1.32481383018E-01  1.37986620966E-01  1.43668181313E-01  1.49527054395E-01
  1.55563734746E-01  1.61778165685E-01  1.68169680255E-01  1.74736938419E-01
  1.81477860445E-01  1.88389556413E-01  1.95468251814E-01  2.02709209228E-01
  2.10106646107E-01  2.17653648728E-01  2.25342082396E-01  2.33162498077E-01
  2.41104035633E-01  2.49154323952E-01  2.57299378294E-01  2.65523495272E-01
  2.73809145996E-01  2.82136867962E-01  2.90485156440E-01  2.98830356206E-01
  3.07146554629E-01  3.15405477279E-01  3.23576387407E-01  3.31625990873E-01
  3.39518348288E-01  3.47214796446E-01  3.54673881367E-01  3.61851305618E-01
  3.68699892916E-01  3.75169573422E-01  3.81207393569E-01  3.86757554710E-01
  3.91761485414E-01  3.96157952770E-01  3.99883218635E-01  4.02871247371E-01
  4.05053972232E-01  4.06361628175E-01  4.06723159432E-01  4.06066710708E-01
  4.04320211250E-01  4.01412061259E-01  3.97271930061E-01  3.91831675094E-01
  3.85026389844E-01  3.76795587440E-01  3.67084524259E-01  3.55845664663E-01
  3.43040283436E-01  3.28640196543E-01  3.12629603111E-01  2.95007011875E-01
  2.75787213499E-01  2.55003246059E-01  2.32708284544E-01  2.08977366824E-01
  1.83908848518E-01  1.57625458821E-01  1.30274810032E-01  1.02029197864E-01
  7.30845210890E-02  4.36581524066E-02  1.39856139666E-02 -1.56840414730E-02
 -4.50941598391E-02 -7.39876128403E-02 -1.02114825399E-01 -1.29242156943E-01
 -1.55159775123E-01 -1.79687790617E-01 -2.02679031853E-01 -2.24016504534E-01
 -2.43603446925E-01 -2.61344210752E-01 -2.77115393265E-01 -2.90729405533E-01
 -3.01898072419E-01 -3.10213607244E-01 -3.15180966494E-01 -3.16360426786E-01
 -3.13560521973E-01 -3.06718859855E-01 -2.95836571459E-01 -2.80992884214E-01
 -2.62365612209E-01 -2.40255089540E-01 -2.15110061504E-01 -1.87552550848E-01
 -1.58396674143E-01 -1.28653862729E-01 -9.95141417038E-02 -7.22906747456E-02
 -4.83138544627E-02 -2.87641398406E-02 -1.44434949518E-02 -5.51041303276E-03
 -1.25381727300E-03 -7.39229413267E-05  0.00000000000E+00  0.00000000000E+00
  0.00000000000E+00  0.00000000000E+00  0.00000000000E+00  0.00000000000E+00
  0.00000000000E+00  0.00000000000E+00  0.00000000000E+00  0.00000000000E+00
  0.00000000000E+00  0.00000000000E+00  0.00000000000E+00  0.00000000000E+00
  0.00000000000E+00  0.00000000000E+00  0.00000000000E+00  0.00000000000E+00
  0.00000000000E+00  0.00000000000E+00  0.00000000000E+00  0.00000000000E+00
  0.00000000000E+00  0.00000000000E+00  0.00000000000E+00  0.00000000000E+00
  0.00000000000E+00  0.00000000000E+00  0.00000000000E+00  0.00000000000E+00
  0.00000000000E+00  0.00000000000E+00  0.00000000000E+00  0.00000000000E+00
  0.00000000000E+00  0.00000000000E+00  0.00000000000E+00  0.00000000000E+00
  0.00000000000E+00  0.00000000000E+00  0.00000000000E+00  0.00000000000E+00
  0.00000000000E+00  0.00000000000E+00  0.00000000000E+00  0.00000000000E+00
  0.00000000000E+00  0.00000000000E+00  0.00000000000E+00  0.00000000000E+00
  0.00000000000E+00  0.00000000000E+00  0.00000000000E+00  0.00000000000E+00
  0.00000000000E+00  0.00000000000E+00  0.00000000000E+00  0.00000000000E+00
  0.00000000000E+00  0.00000000000E+00  0.00000000000E+00  0.00000000000E+00
  0.00000000000E+00  0.00000000000E+00  0.00000000000E+00  0.00000000000E+00
  0.00000000000E+00  0.00000000000E+00  0.00000000000E+00  0.00000000000E+00
  0.00000000000E+00  0.00000000000E+00  0.00000000000E+00  0.00000000000E+00
  0.00000000000E+00  0.00000000000E+00  0.00000000000E+00  0.00000000000E+00
  0.00000000000E+00  0.00000000000E+00  0.00000000000E+00  0.00000000000E+00
  0.00000000000E+00  0.00000000000E+00  0.00000000000E+00  0.00000000000E+00
  0.00000000000E+00  0.00000000000E+00  0.00000000000E+00  0.00000000000E+00
  0.00000000000E+00  0.00000000000E+00  0.00000000000E+00  0.00000000000E+00
  0.00000000000E+00  0.00000000000E+00  0.00000000000E+00  0.00000000000E+00
  0.00000000000E+00  0.00000000000E+00  0.00000000000E+00  0.00000000000E+00
  0.00000000000E+00  0.00000000000E+00  0.00000000000E+00  0.00000000000E+00
  0.00000000000E+00  0.00000000000E+00  0.00000000000E+00  0.00000000000E+00
  0.00000000000E+00  0.00000000000E+00  0.00000000000E+00  0.00000000000E+00
  0.00000000000E+00  0.00000000000E+00  0.00000000000E+00  0.00000000000E+00
  0.00000000000E+00  0.00000000000E+00  0.00000000000E+00  0.00000000000E+00
  0.00000000000E+00  0.00000000000E+00  0.00000000000E+00  0.00000000000E+00
  0.00000000000E+00  0.00000000000E+00  0.00000000000E+00  0.00000000000E+00
  0.00000000000E+00  0.00000000000E+00  0.00000000000E+00  0.00000000000E+00
  0.00000000000E+00  0.00000000000E+00  0.00000000000E+00  0.00000000000E+00
  0.00000000000E+00  0.00000000000E+00  0.00000000000E+00  0.00000000000E+00
  0.00000000000E+00  0.00000000000E+00  0.00000000000E+00  0.00000000000E+00
  0.00000000000E+00  0.00000000000E+00  0.00000000000E+00  0.00000000000E+00
  0.00000000000E+00  0.00000000000E+00  0.00000000000E+00  0.00000000000E+00
  0.00000000000E+00  0.00000000000E+00  0.00000000000E+00  0.00000000000E+00
  0.00000000000E+00  0.00000000000E+00  0.00000000000E+00  0.00000000000E+00
  0.00000000000E+00  0.00000000000E+00  0.00000000000E+00  0.00000000000E+00
  0.00000000000E+00  0.00000000000E+00  0.00000000000E+00  0.00000000000E+00
  0.00000000000E+00  0.00000000000E+00  0.00000000000E+00  0.00000000000E+00
  0.00000000000E+00  0.00000000000E+00  0.00000000000E+00  0.00000000000E+00
  0.00000000000E+00  0.00000000000E+00  0.00000000000E+00  0.00000000000E+00
  0.00000000000E+00  0.00000000000E+00  0.00000000000E+00  0.00000000000E+00
  0.00000000000E+00  0.00000000000E+00  0.00000000000E+00  0.00000000000E+00
  0.00000000000E+00  0.00000000000E+00  0.00000000000E+00  0.00000000000E+00
  0.00000000000E+00  0.00000000000E+00  0.00000000000E+00  0.00000000000E+00
  0.00000000000E+00  0.00000000000E+00  0.00000000000E+00  0.00000000000E+00
  0.00000000000E+00  0.00000000000E+00  0.00000000000E+00  0.00000000000E+00
  0.00000000000E+00  0.00000000000E+00  0.00000000000E+00  0.00000000000E+00
  0.00000000000E+00  0.00000000000E+00  0.00000000000E+00  0.00000000000E+00
  0.00000000000E+00  0.00000000000E+00  0.00000000000E+00  0.00000000000E+00
  0.00000000000E+00  0.00000000000E+00  0.00000000000E+00  0.00000000000E+00
  0.00000000000E+00  0.00000000000E+00  0.00000000000E+00  0.00000000000E+00
  0.00000000000E+00  0.00000000000E+00  0.00000000000E+00  0.00000000000E+00
  0.00000000000E+00  0.00000000000E+00  0.00000000000E+00  0.00000000000E+00
  0.00000000000E+00  0.00000000000E+00  0.00000000000E+00  0.00000000000E+00
  0.00000000000E+00  0.00000000000E+00  0.00000000000E+00  0.00000000000E+00
  0.00000000000E+00  0.00000000000E+00  0.00000000000E+00  0.00000000000E+00
  0.00000000000E+00
    <PP_QFCOEF>
  0.00000000000E+00  0.00000000000E+00  0.00000000000E+00  0.00000000000E+00
  0.00000000000E+00  0.00000000000E+00  0.00000000000E+00  0.00000000000E+00
  1.61837853728E+01 -9.47125369529E+01  2.62763610748E+02 -5.48733285079E+02
  9.26377562057E+02 -1.06341100579E+03  6.83750451502E+02 -1.82622990067E+02
  0.00000000000E+00  0.00000000000E+00  0.00000000000E+00  0.00000000000E+00
  0.00000000000E+00  0.00000000000E+00  0.00000000000E+00  0.00000000000E+00
  0.00000000000E+00  0.00000000000E+00  0.00000000000E+00  0.00000000000E+00
  0.00000000000E+00  0.00000000000E+00  0.00000000000E+00  0.00000000000E+00
  0.00000000000E+00  0.00000000000E+00  0.00000000000E+00  0.00000000000E+00
  0.00000000000E+00  0.00000000000E+00  0.00000000000E+00  0.00000000000E+00
    </PP_QFCOEF>
    2    5    2        i  j  (l(j))
  0.00000000000E+00    Q_int
  0.00000000000E+00  8.07159965923E-21  1.33617647857E-19  6.99930098201E-19
  2.28916452914E-18  5.78396996545E-18  1.24137088229E-17  2.38056924752E-17
  4.20418937717E-17  6.97216365130E-17  1.10030803630E-16  1.66818150849E-16
  2.44679361219E-16  3.49049528263E-16  4.86304812069E-16  6.63874073516E-16
  8.90361357579E-16  1.17568016742E-15  1.53120054728E-15  1.96991007451E-15
  2.50658994940E-15  3.15800746730E-15  3.94312625987E-15  4.88333580330E-15
  6.00270181033E-15  7.32823925133E-15  8.89020988775E-15  1.07224463499E-14
  1.28627049510E-14  1.53530496023E-14  1.82402693769E-14  2.15763324740E-14
  2.54188795434E-14  2.98317595664E-14  3.48856117337E-14  4.06584970292E-14
  4.72365835148E-14  5.47148896198E-14  6.31980900701E-14  7.28013894487E-14
  8.36514687626E-14  9.58875108007E-14  1.09662310513E-13  1.25143477117E-13
  1.42514735139E-13  1.61977332164E-13  1.83751561642E-13  2.08078409738E-13
  2.35221335897E-13  2.65468197515E-13  2.99133329914E-13  3.36559793625E-13
  3.78121801941E-13  4.24227342611E-13  4.75321008657E-13  5.31887054349E-13
  5.94452693644E-13  6.63591659621E-13  7.39928044890E-13  8.24140444393E-13
  9.16966423649E-13  1.01920733718E-12  1.13173352372E-12  1.25548990677E-12
  1.39150203120E-12  1.54088256880E-12  1.70483832824E-12  1.88467780748E-12
  2.08181932934E-12  2.29779980416E-12  2.53428416666E-12  2.79307553741E-12
  3.07612616324E-12  3.38554919493E-12  3.72363136449E-12  4.09284662937E-12
  4.49587085554E-12  4.93559761670E-12  5.41515519276E-12  5.93792485649E-12
  6.50756054404E-12  7.12801001172E-12  7.80353758925E-12  8.53874864742E-12
  9.33861590683E-12  1.02085077237E-11  1.11542184983E-11  1.21820013628E-11
  1.32986033161E-11  1.45113029848E-11  1.58279512051E-11  1.72570146311E-11
  1.88076225918E-11  2.04896174354E-11  2.23136086161E-11  2.42910307968E-11
  2.64342062622E-11  2.87564119557E-11  3.12719514799E-11  3.39962324204E-11
  3.69458493832E-11  4.01386731598E-11  4.35939464676E-11  4.73323867439E-11
  5.13762965052E-11  5.57496818220E-11  6.04783794994E-11  6.55901935932E-11
  7.11150419402E-11  7.70851134271E-11  8.35350367774E-11  9.05020616882E-11
  9.80262532114E-11  1.06150700338E-10  1.14921739807E-10  1.24389196249E-10
  1.34606639829E-10  1.45631662664E-10  1.57526175361E-10  1.70356725132E-10
  1.84194837035E-10  1.99117380005E-10  2.15206959471E-10  2.32552338455E-10
  2.51248889208E-10  2.71399077590E-10  2.93112982519E-10  3.16508853037E-10
  3.41713705667E-10  3.68863964975E-10  3.98106150418E-10  4.29597612800E-10
  4.63507323898E-10  5.00016723062E-10  5.39320624862E-10  5.81628192164E-10
  6.27163979305E-10  6.76169050386E-10  7.28902178055E-10  7.85641128524E-10
  8.46684038992E-10  9.12350894066E-10  9.82985108248E-10  1.05895522206E-09
  1.14065671992E-09  1.22851397842E-09  1.32298235438E-09  1.42455042254E-09
  1.53374237362E-09  1.65112058415E-09  1.77728837032E-09  1.91289293890E-09
  2.05862854933E-09  2.21523990193E-09  2.38352576835E-09  2.56434288145E-09
  2.75861010317E-09  2.96731288992E-09  3.19150807686E-09  3.43232900358E-09
  3.69099100543E-09  3.96879729654E-09  4.26714527218E-09  4.58753326041E-09
  4.93156775464E-09  5.30097116144E-09  5.69759009997E-09  6.12340429215E-09
  6.58053608548E-09  7.07126065327E-09  7.59801692028E-09  8.16341926508E-09
  8.77027005420E-09  9.42157306682E-09  1.01205478730E-08  1.08706452333E-08
  1.16755635908E-08  1.25392667347E-08  1.34660027164E-08  1.44603241076E-08
  1.55271096953E-08  1.66715877139E-08  1.78993607250E-08  1.92164322596E-08
  2.06292353473E-08  2.21446630660E-08  2.37701012552E-08  2.55134635436E-08
  2.73832288563E-08  2.93884815748E-08  3.15389545374E-08  3.38450750807E-08
  3.63180143344E-08  3.89697400008E-08  4.18130728632E-08  4.48617472846E-08
  4.81304759798E-08  5.16350193594E-08  5.53922597678E-08  5.94202809598E-08
  6.37384531833E-08  6.83675242617E-08  7.33297170985E-08  7.86488340540E-08
  8.43503686767E-08  9.04616253057E-08  9.70118470967E-08  1.04032353061E-07
  1.11556684750E-07  1.19620763263E-07  1.28263057299E-07  1.37524763024E-07
  1.47449996591E-07  1.58086000184E-07  1.69483362543E-07  1.81696254976E-07
  1.94782683954E-07  2.08804761418E-07  2.23828994080E-07  2.39926592994E-07
  2.57173804861E-07  2.75652266540E-07  2.95449384419E-07  3.16658740354E-07
  3.39380526046E-07  3.63722007819E-07  3.89798023928E-07  4.17731516659E-07
  4.47654101631E-07  4.79706676901E-07  5.14040074616E-07  5.50815758195E-07
  5.90206568167E-07  6.32397520069E-07  6.77586657988E-07  7.25985967622E-07
  7.77822352962E-07  8.33338681006E-07  8.92794899211E-07  9.56469230690E-07
  1.02465945254E-06  1.09768426302E-06  1.17588474375E-06  1.25962592332E-06
  1.34929844958E-06  1.44532037771E-06  1.54813908238E-06  1.65823330225E-06
  1.77611532601E-06  1.90233332963E-06  2.03747387521E-06  2.18216458236E-06
  2.33707698399E-06  2.50292957908E-06  2.68049109582E-06  2.87058397938E-06
  3.07408811974E-06  3.29194483567E-06  3.52516113240E-06  3.77481425135E-06
  4.04205653177E-06  4.32812060529E-06  4.63432494585E-06  4.96207979885E-06
  5.31289351500E-06  5.68837931613E-06  6.09026252168E-06  6.52038826675E-06
  6.98072974447E-06  7.47339700757E-06  8.00064636630E-06  8.56489042212E-06
  9.16870877932E-06  9.81485947919E-06  1.05062912043E-05  1.12461563033E-05
  1.20378246905E-05  1.28848986762E-05  1.37912287895E-05  1.47609306576E-05
  1.57984030094E-05  1.69083468768E-05  1.80957860698E-05  1.93660890076E-05
  2.07249919922E-05  2.21786240152E-05  2.37335331961E-05  2.53967149545E-05
  2.71756420248E-05  2.90782964282E-05  3.11132035245E-05  3.32894682722E-05
  3.56168138317E-05  3.81056226564E-05  4.07669802220E-05  4.36127215544E-05
  4.66554807237E-05  4.99087434808E-05  5.33869032246E-05  5.71053204939E-05
  6.10803861903E-05  6.53295887484E-05  6.98715854795E-05  7.47262783255E-05
  7.99148942721E-05  8.54600706806E-05  9.13859458085E-05  9.77182548034E-05
  1.04484431462E-04  1.11713716062E-04  1.19437269586E-04  1.27688294661E-04
  1.36502163566E-04  1.45916553640E-04  1.55971590482E-04  1.66709999283E-04
  1.78177264696E-04  1.90421799631E-04  2.03495123360E-04  2.17452049358E-04
  2.32350883262E-04  2.48253631396E-04  2.65226220233E-04  2.83338727247E-04
  3.02665623527E-04  3.23286028578E-04  3.45283977682E-04  3.68748702203E-04
  3.93774923178E-04  4.20463158533E-04  4.48920044222E-04  4.79258669535E-04
  5.11598926813E-04  5.46067875720E-04  5.82800122174E-04  6.21938211982E-04
  6.63633039118E-04  7.08044268507E-04  7.55340773073E-04  8.05701084670E-04
  8.59313858416E-04  9.16378349761E-04  9.77104903480E-04  1.04171545358E-03
  1.11044403292E-03  1.18353729108E-03  1.26125501883E-03  1.34387067718E-03
  1.43167192881E-03  1.52496116921E-03  1.62405605467E-03  1.72929002376E-03
  1.84101280851E-03  1.95959093119E-03  2.08540818205E-03  2.21886607276E-03
  2.36038425999E-03  2.51040093285E-03  2.66937315735E-03  2.83777717050E-03
  3.01610861590E-03  3.20488271224E-03  3.40463434525E-03  3.61591807303E-03
  3.83930803418E-03  4.07539774723E-03  4.32479978944E-03  4.58814534236E-03
  4.86608359083E-03  5.15928096192E-03  5.46842018940E-03  5.79419918952E-03
  6.13732973310E-03  6.49853589926E-03  6.87855229583E-03  7.27812203193E-03
  7.69799442856E-03  8.13892245345E-03  8.60165986784E-03  9.08695807326E-03
  9.59556264858E-03  1.01282095686E-02  1.06856210983E-02  1.12685013578E-02
  1.18775315573E-02  1.25133649037E-02  1.31766211811E-02  1.38678810154E-02
  1.45876798310E-02  1.53365015148E-02  1.61147718019E-02  1.69228514018E-02
  1.77610288846E-02  1.86295133448E-02  1.95284268601E-02  2.04577967590E-02
  2.14175477016E-02  2.24074935698E-02  2.34273291462E-02  2.44766215419E-02
  2.55548013053E-02  2.66611531091E-02  2.77948058694E-02  2.89547220954E-02
  3.01396862038E-02  3.13482914476E-02  3.25789250208E-02  3.38297507822E-02
  3.50986889184E-02  3.63833917170E-02  3.76812144555E-02  3.89891802307E-02
  4.03039373531E-02  4.16217077205E-02  4.29382243640E-02  4.42486561397E-02
  4.55475173301E-02  4.68285597248E-02  4.80846446078E-02  4.93075919858E-02
  5.04880043991E-02  5.16150627815E-02  5.26762921297E-02  5.36572952483E-02
  5.45414536119E-02  5.53095954981E-02  5.59396330564E-02  5.64061719732E-02
  5.66800999428E-02  5.67281633401E-02  5.65125453729E-02  5.59904636317E-02
  5.51138103625E-02  5.38288649535E-02  5.20761149558E-02  4.97902292848E-02
  4.69002347801E-02  4.33299546026E-02  3.89987733809E-02  3.38227987351E-02
  2.77164906657E-02  2.05948278539E-02  1.23760714056E-02  2.98516986044E-03
 -7.64217805233E-03 -1.95548270246E-02 -3.27809358147E-02 -4.73223205156E-02
 -6.31486610349E-02 -8.01919267505E-02 -9.83415209877E-02 -1.17440790220E-01
 -1.37285691633E-01 -1.57626543393E-01 -1.78173867182E-01 -1.98609331452E-01
 -2.18602660590E-01 -2.37835017975E-01 -2.56028712719E-01 -2.72982025024E-01
 -2.88606403444E-01 -3.02961205072E-01 -3.16278563899E-01 -3.28968107325E-01
 -3.41588666794E-01 -3.54773022298E-01 -3.69094276899E-01 -3.84872533577E-01
 -4.01944655259E-01 -4.19468711601E-01 -4.35925388807E-01 -4.49626866936E-01
 -4.59575967113E-01 -4.65039284888E-01 -4.65248534095E-01 -4.59428091247E-01
 -4.46852388110E-01 -4.26929121109E-01 -3.99310086277E-01 -3.64026989895E-01
 -3.21642502743E-01 -2.73396145565E-01 -2.21310655824E-01 -1.68207823406E-01
 -1.17567306744E-01 -7.31546685827E-02 -3.83617167696E-02 -1.52704774230E-02
 -3.62175592600E-03 -2.22441146558E-04  0.00000000000E+00  0.00000000000E+00
  0.00000000000E+00  0.00000000000E+00  0.00000000000E+00  0.00000000000E+00
  0.00000000000E+00  0.00000000000E+00  0.00000000000E+00  0.00000000000E+00
  0.00000000000E+00  0.00000000000E+00  0.00000000000E+00  0.00000000000E+00
  0.00000000000E+00  0.00000000000E+00  0.00000000000E+00  0.00000000000E+00
  0.00000000000E+00  0.00000000000E+00  0.00000000000E+00  0.00000000000E+00
  0.00000000000E+00  0.00000000000E+00  0.00000000000E+00  0.00000000000E+00
  0.00000000000E+00  0.00000000000E+00  0.00000000000E+00  0.00000000000E+00
  0.00000000000E+00  0.00000000000E+00  0.00000000000E+00  0.00000000000E+00
  0.00000000000E+00  0.00000000000E+00  0.00000000000E+00  0.00000000000E+00
  0.00000000000E+00  0.00000000000E+00  0.00000000000E+00  0.00000000000E+00
  0.00000000000E+00  0.00000000000E+00  0.00000000000E+00  0.00000000000E+00
  0.00000000000E+00  0.00000000000E+00  0.00000000000E+00  0.00000000000E+00
  0.00000000000E+00  0.00000000000E+00  0.00000000000E+00  0.00000000000E+00
  0.00000000000E+00  0.00000000000E+00  0.00000000000E+00  0.00000000000E+00
  0.00000000000E+00  0.00000000000E+00  0.00000000000E+00  0.00000000000E+00
  0.00000000000E+00  0.00000000000E+00  0.00000000000E+00  0.00000000000E+00
  0.00000000000E+00  0.00000000000E+00  0.00000000000E+00  0.00000000000E+00
  0.00000000000E+00  0.00000000000E+00  0.00000000000E+00  0.00000000000E+00
  0.00000000000E+00  0.00000000000E+00  0.00000000000E+00  0.00000000000E+00
  0.00000000000E+00  0.00000000000E+00  0.00000000000E+00  0.00000000000E+00
  0.00000000000E+00  0.00000000000E+00  0.00000000000E+00  0.00000000000E+00
  0.00000000000E+00  0.00000000000E+00  0.00000000000E+00  0.00000000000E+00
  0.00000000000E+00  0.00000000000E+00  0.00000000000E+00  0.00000000000E+00
  0.00000000000E+00  0.00000000000E+00  0.00000000000E+00  0.00000000000E+00
  0.00000000000E+00  0.00000000000E+00  0.00000000000E+00  0.00000000000E+00
  0.00000000000E+00  0.00000000000E+00  0.00000000000E+00  0.00000000000E+00
  0.00000000000E+00  0.00000000000E+00  0.00000000000E+00  0.00000000000E+00
  0.00000000000E+00  0.00000000000E+00  0.00000000000E+00  0.00000000000E+00
  0.00000000000E+00  0.00000000000E+00  0.00000000000E+00  0.00000000000E+00
  0.00000000000E+00  0.00000000000E+00  0.00000000000E+00  0.00000000000E+00
  0.00000000000E+00  0.00000000000E+00  0.00000000000E+00  0.00000000000E+00
  0.00000000000E+00  0.00000000000E+00  0.00000000000E+00  0.00000000000E+00
  0.00000000000E+00  0.00000000000E+00  0.00000000000E+00  0.00000000000E+00
  0.00000000000E+00  0.00000000000E+00  0.00000000000E+00  0.00000000000E+00
  0.00000000000E+00  0.00000000000E+00  0.00000000000E+00  0.00000000000E+00
  0.00000000000E+00  0.00000000000E+00  0.00000000000E+00  0.00000000000E+00
  0.00000000000E+00  0.00000000000E+00  0.00000000000E+00  0.00000000000E+00
  0.00000000000E+00  0.00000000000E+00  0.00000000000E+00  0.00000000000E+00
  0.00000000000E+00  0.00000000000E+00  0.00000000000E+00  0.00000000000E+00
  0.00000000000E+00  0.00000000000E+00  0.00000000000E+00  0.00000000000E+00
  0.00000000000E+00  0.00000000000E+00  0.00000000000E+00  0.00000000000E+00
  0.00000000000E+00  0.00000000000E+00  0.00000000000E+00  0.00000000000E+00
  0.00000000000E+00  0.00000000000E+00  0.00000000000E+00  0.00000000000E+00
  0.00000000000E+00  0.00000000000E+00  0.00000000000E+00  0.00000000000E+00
  0.00000000000E+00  0.00000000000E+00  0.00000000000E+00  0.00000000000E+00
  0.00000000000E+00  0.00000000000E+00  0.00000000000E+00  0.00000000000E+00
  0.00000000000E+00  0.00000000000E+00  0.00000000000E+00  0.00000000000E+00
  0.00000000000E+00  0.00000000000E+00  0.00000000000E+00  0.00000000000E+00
  0.00000000000E+00  0.00000000000E+00  0.00000000000E+00  0.00000000000E+00
  0.00000000000E+00  0.00000000000E+00  0.00000000000E+00  0.00000000000E+00
  0.00000000000E+00  0.00000000000E+00  0.00000000000E+00  0.00000000000E+00
  0.00000000000E+00  0.00000000000E+00  0.00000000000E+00  0.00000000000E+00
  0.00000000000E+00  0.00000000000E+00  0.00000000000E+00  0.00000000000E+00
  0.00000000000E+00  0.00000000000E+00  0.00000000000E+00  0.00000000000E+00
  0.00000000000E+00  0.00000000000E+00  0.00000000000E+00  0.00000000000E+00
  0.00000000000E+00  0.00000000000E+00  0.00000000000E+00  0.00000000000E+00
  0.00000000000E+00  0.00000000000E+00  0.00000000000E+00  0.00000000000E+00
  0.00000000000E+00  0.00000000000E+00  0.00000000000E+00  0.00000000000E+00
  0.00000000000E+00  0.00000000000E+00  0.00000000000E+00  0.00000000000E+00
  0.00000000000E+00  0.00000000000E+00  0.00000000000E+00  0.00000000000E+00
  0.00000000000E+00  0.00000000000E+00  0.00000000000E+00  0.00000000000E+00
  0.00000000000E+00
    <PP_QFCOEF>
  0.00000000000E+00  0.00000000000E+00  0.00000000000E+00  0.00000000000E+00
  0.00000000000E+00  0.00000000000E+00  0.00000000000E+00  0.00000000000E+00
  0.00000000000E+00  0.00000000000E+00  0.00000000000E+00  0.00000000000E+00
  0.00000000000E+00  0.00000000000E+00  0.00000000000E+00  0.00000000000E+00
  1.02577599910E+01 -1.15098418904E+02  6.95857396751E+02 -2.58930066738E+03
  5.62418781249E+03 -6.90033855361E+03  4.43477035585E+03 -1.16158834798E+03
  0.00000000000E+00  0.00000000000E+00  0.00000000000E+00  0.00000000000E+00
  0.00000000000E+00  0.00000000000E+00  0.00000000000E+00  0.00000000000E+00
  0.00000000000E+00  0.00000000000E+00  0.00000000000E+00  0.00000000000E+00
  0.00000000000E+00  0.00000000000E+00  0.00000000000E+00  0.00000000000E+00
    </PP_QFCOEF>
    3    3    1        i  j  (l(j))
  1.37034039393E+00    Q_int
  0.00000000000E+00  6.74175140014E-10  2.74299387996E-09  6.27798483466E-09
  1.13535435916E-08  1.80470384116E-08  2.64389196916E-08  3.66128333198E-08
  4.86557380615E-08  6.26580271142E-08  7.87136539802E-08  9.69202628060E-08
  1.17379323345E-07  1.40196270708E-07  1.65480650060E-07  1.93346266452E-07
  2.23911339947E-07  2.57298666244E-07  2.93635782978E-07  3.33055141907E-07
  3.75694287174E-07  4.21696039873E-07  4.71208689135E-07  5.24386189948E-07
  5.81388367971E-07  6.42381131556E-07  7.07536691256E-07  7.77033787064E-07
  8.51057923658E-07  9.29801613928E-07  1.01346463108E-06  1.10225426959E-06
  1.19638561540E-06  1.29608182552E-06  1.40157441753E-06  1.51310356922E-06
  1.63091842883E-06  1.75527743602E-06  1.88644865430E-06  2.02471011500E-06
  2.17035017336E-06  2.32366787708E-06  2.48497334782E-06  2.65458817608E-06
  2.83284582985E-06  3.02009207767E-06  3.21668542645E-06  3.42299757460E-06
  3.63941388113E-06  3.86633385101E-06  4.10417163762E-06  4.35335656276E-06
  4.61433365483E-06  4.88756420580E-06  5.17352634769E-06  5.47271564917E-06
  5.78564573302E-06  6.11284891514E-06  6.45487686586E-06  6.81230129441E-06
  7.18571465715E-06  7.57573089068E-06  7.98298617038E-06  8.40813969551E-06
  8.85187450161E-06  9.31489830133E-06  9.79794435446E-06  1.03017723684E-05
  1.08271694298E-05  1.13749509691E-05  1.19459617580E-05  1.25410769424E-05
  1.31612031108E-05  1.38072794000E-05  1.44802786395E-05  1.51812085354E-05
  1.59111128959E-05  1.66710728991E-05  1.74622084050E-05  1.82856793133E-05
  1.91426869680E-05  2.00344756115E-05  2.09623338886E-05  2.19275964032E-05
  2.29316453289E-05  2.39759120757E-05  2.50618790145E-05  2.61910812616E-05
  2.73651085251E-05  2.85856070155E-05  2.98542814227E-05  3.11728969615E-05
  3.25432814884E-05  3.39673276914E-05  3.54469953560E-05  3.69843137107E-05
  3.85813838521E-05  4.02403812559E-05  4.19635583740E-05  4.37532473221E-05
  4.56118626602E-05  4.75419042702E-05  4.95459603321E-05  5.16267104049E-05
  5.37869286130E-05  5.60294869436E-05  5.83573586588E-05  6.07736218253E-05
  6.32814629666E-05  6.58841808418E-05  6.85851903556E-05  7.13880266035E-05
  7.42963490568E-05  7.73139458932E-05  8.04447384772E-05  8.36927859953E-05
  8.70622902519E-05  9.05576006317E-05  9.41832192333E-05  9.79438061807E-05
  1.01844185119E-04  1.05889348899E-04  1.10084465460E-04  1.14434883919E-04
  1.18946140861E-04  1.23623966858E-04  1.28474293208E-04  1.33503258905E-04
  1.38717217858E-04  1.44122746350E-04  1.49726650765E-04  1.55535975569E-04
  1.61558011583E-04  1.67800304529E-04  1.74270663877E-04  1.80977171999E-04
  1.87928193635E-04  1.95132385691E-04  2.02598707373E-04  2.10336430670E-04
  2.18355151201E-04  2.26664799440E-04  2.35275652321E-04  2.44198345249E-04
  2.53443884529E-04  2.63023660215E-04  2.72949459413E-04  2.83233480034E-04
  2.93888345031E-04  3.04927117120E-04  3.16363314012E-04  3.28210924174E-04
  3.40484423129E-04  3.53198790318E-04  3.66369526554E-04  3.80012672062E-04
  3.94144825157E-04  4.08783161556E-04  4.23945454361E-04  4.39650094730E-04
  4.55916113263E-04  4.72763202117E-04  4.90211737901E-04  5.08282805339E-04
  5.26998221765E-04  5.46380562455E-04  5.66453186836E-04  5.87240265592E-04
  6.08766808710E-04  6.31058694492E-04  6.54142699561E-04  6.78046529911E-04
  7.02798853009E-04  7.28429331025E-04  7.54968655187E-04  7.82448581327E-04
  8.10901966653E-04  8.40362807779E-04  8.70866280072E-04  9.02448778345E-04
  9.35147958956E-04  9.69002783354E-04  1.00405356312E-03  1.04034200654E-03
  1.07791126685E-03  1.11680599201E-03  1.15707237634E-03  1.19875821379E-03
  1.24191295316E-03  1.28658775512E-03  1.33283555124E-03  1.38071110505E-03
  1.43027107519E-03  1.48157408067E-03  1.53468076846E-03  1.58965388334E-03
  1.64655834019E-03  1.70546129866E-03  1.76643224055E-03  1.82954304971E-03
  1.89486809473E-03  1.96248431447E-03  2.03247130650E-03  2.10491141859E-03
  2.17988984328E-03  2.25749471574E-03  2.33781721494E-03  2.42095166832E-03
  2.50699565996E-03  2.59605014254E-03  2.68821955301E-03  2.78361193236E-03
  2.88233904928E-03  2.98451652825E-03  3.09026398179E-03  3.19970514739E-03
  3.31296802897E-03  3.43018504325E-03  3.55149317103E-03  3.67703411366E-03
  3.80695445479E-03  3.94140582767E-03  4.08054508804E-03  4.22453449298E-03
  4.37354188574E-03  4.52774088691E-03  4.68731109198E-03  4.85243827567E-03
  5.02331460308E-03  5.20013884805E-03  5.38311661887E-03  5.57246059153E-03
  5.76839075098E-03  5.97113464037E-03  6.18092761874E-03  6.39801312740E-03
  6.62264296518E-03  6.85507757301E-03  7.09558632792E-03  7.34444784702E-03
  7.60195030152E-03  7.86839174134E-03  8.14408043047E-03  8.42933519358E-03
  8.72448577410E-03  9.02987320428E-03  9.34585018743E-03  9.67278149297E-03
  1.00110443644E-02  1.03610289409E-02  1.07231386927E-02  1.10977908711E-02
  1.14854169725E-02  1.18864632190E-02  1.23013910534E-02  1.27306776512E-02
  1.31748164490E-02  1.36343176903E-02  1.41097089887E-02  1.46015359101E-02
  1.51103625726E-02  1.56367722670E-02  1.61813680962E-02  1.67447736361E-02
  1.73276336170E-02  1.79306146267E-02  1.85544058369E-02  1.91997197512E-02
  1.98672929783E-02  2.05578870288E-02  2.12722891365E-02  2.20113131070E-02
  2.27758001911E-02  2.35666199864E-02  2.43846713665E-02  2.52308834385E-02
  2.61062165309E-02  2.70116632101E-02  2.79482493294E-02  2.89170351084E-02
  2.99191162458E-02  3.09556250649E-02  3.20277316935E-02  3.31366452782E-02
  3.42836152350E-02  3.54699325355E-02  3.66969310312E-02  3.79659888153E-02
  3.92785296233E-02  4.06360242732E-02  4.20399921465E-02  4.34920027094E-02
  4.49936770766E-02  4.65466896173E-02  4.81527696042E-02  4.98137029065E-02
  5.15313337275E-02  5.33075663869E-02  5.51443671491E-02  5.70437660965E-02
  5.90078590506E-02  6.10388095389E-02  6.31388508091E-02  6.53102878905E-02
  6.75554997030E-02  6.98769412132E-02  7.22771456375E-02  7.47587266930E-02
  7.73243808942E-02  7.99768898962E-02  8.27191228838E-02  8.55540390044E-02
  8.84846898454E-02  9.15142219532E-02  9.46458793937E-02  9.78830063517E-02
  1.01229049768E-01  1.04687562011E-01  1.08262203580E-01  1.11956745841E-01
  1.15775073785E-01  1.19721188810E-01  1.23799211524E-01  1.28013384557E-01
  1.32368075388E-01  1.36867779171E-01  1.41517121557E-01  1.46320861511E-01
  1.51283894109E-01  1.56411253307E-01  1.61708114685E-01  1.67179798137E-01
  1.72831770511E-01  1.78669648182E-01  1.84699199550E-01  1.90926347440E-01
  1.97357171400E-01  2.03997909871E-01  2.10854962223E-01  2.17934890626E-01
  2.25244421748E-01  2.32790448244E-01  2.40580030029E-01  2.48620395299E-01
  2.56918941268E-01  2.65483234613E-01  2.74321011570E-01  2.83440177666E-01
  2.92848807039E-01  3.02555141320E-01  3.12567588025E-01  3.22894718414E-01
  3.33545264779E-01  3.44528117102E-01  3.55852319029E-01  3.67527063114E-01
  3.79561685260E-01  3.91965658298E-01  4.04748584635E-01  4.17920187904E-01
  4.31490303528E-01  4.45468868122E-01  4.59865907656E-01  4.74691524272E-01
  4.89955881666E-01  5.05669188940E-01  5.21841682810E-01  5.38483608053E-01
  5.55605196095E-01  5.73216641593E-01  5.91328076893E-01  6.09949544238E-01
  6.29090965565E-01  6.48762109761E-01  6.68972557223E-01  6.89731661549E-01
  7.11048508226E-01  7.32931870118E-01  7.55390159594E-01  7.78431377121E-01
  8.02063056138E-01  8.26292204018E-01  8.51125238953E-01  8.76567922546E-01
  9.02625287950E-01  9.29301563346E-01  9.56600090589E-01  9.84523238834E-01
  1.01307231297E+00  1.04224745673E+00  1.07204755021E+00  1.10247010186E+00
  1.13351113462E+00  1.16516506619E+00  1.19742458344E+00  1.23028051070E+00
  1.26372167216E+00  1.29773474829E+00  1.33230412629E+00  1.36741174484E+00
  1.40303693332E+00  1.43915624563E+00  1.47574328908E+00  1.51276854877E+00
  1.55019920789E+00  1.58799896465E+00  1.62612784653E+00  1.66454202287E+00
  1.70319361657E+00  1.74203051631E+00  1.78099619061E+00  1.82002950511E+00
  1.85906454500E+00  1.89803044445E+00  1.93685122525E+00  1.97544564708E+00
  2.01372707205E+00  2.05160334654E+00  2.08897670353E+00  2.12574368884E+00
  2.16179511528E+00  2.19701604857E+00  2.23128582964E+00  2.26447813789E+00
  2.29646110031E+00  2.32709745189E+00  2.35624475246E+00  2.38375566599E+00
  2.40947830786E+00  2.43325666622E+00  2.45493110336E+00  2.47433894305E+00
  2.49131514974E+00  2.50569310519E+00  2.51730548789E+00  2.52598526017E+00
  2.53156676721E+00  2.53388695156E+00  2.53278668578E+00  2.52811222485E+00
  2.51971677854E+00  2.50746220274E+00  2.49122080690E+00  2.47087727296E+00
  2.44633067899E+00  2.41749661847E+00  2.38430940357E+00  2.34672433764E+00
  2.30472003913E+00  2.25830079503E+00  2.20749891773E+00  2.15237707388E+00
  2.09303054747E+00  2.02958939182E+00  1.96222041541E+00  1.89112893493E+00
  1.81656021387E+00  1.73880048725E+00  1.65817745081E+00  1.57506006750E+00
  1.48985751463E+00  1.40301706500E+00  1.31502066725E+00  1.22637997304E+00
  1.13762956498E+00  1.04931819010E+00  9.61997936104E-01  8.76211555542E-01
  7.92478632101E-01  7.11282121612E-01  6.33058180159E-01  5.58196597156E-01
  4.87041593577E-01  4.19922968996E-01  3.57150229320E-01  2.99014042252E-01
  2.45784253134E-01  1.97704733729E-01  1.54983718351E-01  1.17778412676E-01
  8.61731570195E-02  6.01514292100E-02  3.95636713985E-02  2.40954173141E-02
  1.32434395572E-02  6.31116960482E-03  2.43730050723E-03  6.70858539131E-04
  9.79139086286E-05  2.77607866759E-06  0.00000000000E+00  0.00000000000E+00
  0.00000000000E+00  0.00000000000E+00  0.00000000000E+00  0.00000000000E+00
  0.00000000000E+00  0.00000000000E+00  0.00000000000E+00  0.00000000000E+00
  0.00000000000E+00  0.00000000000E+00  0.00000000000E+00  0.00000000000E+00
  0.00000000000E+00  0.00000000000E+00  0.00000000000E+00  0.00000000000E+00
  0.00000000000E+00  0.00000000000E+00  0.00000000000E+00  0.00000000000E+00
  0.00000000000E+00  0.00000000000E+00  0.00000000000E+00  0.00000000000E+00
  0.00000000000E+00  0.00000000000E+00  0.00000000000E+00  0.00000000000E+00
  0.00000000000E+00  0.00000000000E+00  0.00000000000E+00  0.00000000000E+00
  0.00000000000E+00  0.00000000000E+00  0.00000000000E+00  0.00000000000E+00
  0.00000000000E+00  0.00000000000E+00  0.00000000000E+00  0.00000000000E+00
  0.00000000000E+00  0.00000000000E+00  0.00000000000E+00  0.00000000000E+00
  0.00000000000E+00  0.00000000000E+00  0.00000000000E+00  0.00000000000E+00
  0.00000000000E+00  0.00000000000E+00  0.00000000000E+00  0.00000000000E+00
  0.00000000000E+00  0.00000000000E+00  0.00000000000E+00  0.00000000000E+00
  0.00000000000E+00  0.00000000000E+00  0.00000000000E+00  0.00000000000E+00
  0.00000000000E+00  0.00000000000E+00  0.00000000000E+00  0.00000000000E+00
  0.00000000000E+00  0.00000000000E+00  0.00000000000E+00  0.00000000000E+00
  0.00000000000E+00  0.00000000000E+00  0.00000000000E+00  0.00000000000E+00
  0.00000000000E+00  0.00000000000E+00  0.00000000000E+00  0.00000000000E+00
  0.00000000000E+00  0.00000000000E+00  0.00000000000E+00  0.00000000000E+00
  0.00000000000E+00  0.00000000000E+00  0.00000000000E+00  0.00000000000E+00
  0.00000000000E+00  0.00000000000E+00  0.00000000000E+00  0.00000000000E+00
  0.00000000000E+00  0.00000000000E+00  0.00000000000E+00  0.00000000000E+00
  0.00000000000E+00  0.00000000000E+00  0.00000000000E+00  0.00000000000E+00
  0.00000000000E+00  0.00000000000E+00  0.00000000000E+00  0.00000000000E+00
  0.00000000000E+00  0.00000000000E+00  0.00000000000E+00  0.00000000000E+00
  0.00000000000E+00  0.00000000000E+00  0.00000000000E+00  0.00000000000E+00
  0.00000000000E+00  0.00000000000E+00  0.00000000000E+00  0.00000000000E+00
  0.00000000000E+00  0.00000000000E+00  0.00000000000E+00  0.00000000000E+00
  0.00000000000E+00  0.00000000000E+00  0.00000000000E+00  0.00000000000E+00
  0.00000000000E+00  0.00000000000E+00  0.00000000000E+00  0.00000000000E+00
  0.00000000000E+00  0.00000000000E+00  0.00000000000E+00  0.00000000000E+00
  0.00000000000E+00  0.00000000000E+00  0.00000000000E+00  0.00000000000E+00
  0.00000000000E+00  0.00000000000E+00  0.00000000000E+00  0.00000000000E+00
  0.00000000000E+00  0.00000000000E+00  0.00000000000E+00  0.00000000000E+00
  0.00000000000E+00  0.00000000000E+00  0.00000000000E+00  0.00000000000E+00
  0.00000000000E+00  0.00000000000E+00  0.00000000000E+00  0.00000000000E+00
  0.00000000000E+00  0.00000000000E+00  0.00000000000E+00  0.00000000000E+00
  0.00000000000E+00  0.00000000000E+00  0.00000000000E+00  0.00000000000E+00
  0.00000000000E+00  0.00000000000E+00  0.00000000000E+00  0.00000000000E+00
  0.00000000000E+00  0.00000000000E+00  0.00000000000E+00  0.00000000000E+00
  0.00000000000E+00  0.00000000000E+00  0.00000000000E+00  0.00000000000E+00
  0.00000000000E+00  0.00000000000E+00  0.00000000000E+00  0.00000000000E+00
  0.00000000000E+00  0.00000000000E+00  0.00000000000E+00  0.00000000000E+00
  0.00000000000E+00  0.00000000000E+00  0.00000000000E+00  0.00000000000E+00
  0.00000000000E+00  0.00000000000E+00  0.00000000000E+00  0.00000000000E+00
  0.00000000000E+00  0.00000000000E+00  0.00000000000E+00  0.00000000000E+00
  0.00000000000E+00  0.00000000000E+00  0.00000000000E+00  0.00000000000E+00
  0.00000000000E+00  0.00000000000E+00  0.00000000000E+00  0.00000000000E+00
  0.00000000000E+00  0.00000000000E+00  0.00000000000E+00  0.00000000000E+00
  0.00000000000E+00  0.00000000000E+00  0.00000000000E+00  0.00000000000E+00
  0.00000000000E+00  0.00000000000E+00  0.00000000000E+00  0.00000000000E+00
  0.00000000000E+00  0.00000000000E+00  0.00000000000E+00  0.00000000000E+00
  0.00000000000E+00  0.00000000000E+00  0.00000000000E+00  0.00000000000E+00
  0.00000000000E+00  0.00000000000E+00  0.00000000000E+00  0.00000000000E+00
  0.00000000000E+00  0.00000000000E+00  0.00000000000E+00  0.00000000000E+00
  0.00000000000E+00  0.00000000000E+00  0.00000000000E+00  0.00000000000E+00
  0.00000000000E+00  0.00000000000E+00  0.00000000000E+00  0.00000000000E+00
  0.00000000000E+00  0.00000000000E+00  0.00000000000E+00  0.00000000000E+00
  0.00000000000E+00  0.00000000000E+00  0.00000000000E+00  0.00000000000E+00
  0.00000000000E+00  0.00000000000E+00  0.00000000000E+00  0.00000000000E+00
  0.00000000000E+00
    <PP_QFCOEF>
  2.40336202102E+01 -7.49740943653E+01  8.24862796952E+01 -2.49283008040E+00
 -1.01007572899E+02  1.33009959253E+02 -8.09411499592E+01  2.01054116081E+01
  0.00000000000E+00  0.00000000000E+00  0.00000000000E+00  0.00000000000E+00
  0.00000000000E+00  0.00000000000E+00  0.00000000000E+00  0.00000000000E+00
  1.38156113801E+02 -5.83874467802E+02  4.97944470425E+02  2.47217303128E+03
 -8.59305785722E+03  1.20559261536E+04 -8.20339042241E+03  2.21815527185E+03
  0.00000000000E+00  0.00000000000E+00  0.00000000000E+00  0.00000000000E+00
  0.00000000000E+00  0.00000000000E+00  0.00000000000E+00  0.00000000000E+00
  0.00000000000E+00  0.00000000000E+00  0.00000000000E+00  0.00000000000E+00
  0.00000000000E+00  0.00000000000E+00  0.00000000000E+00  0.00000000000E+00
    </PP_QFCOEF>
    3    4    1        i  j  (l(j))
 -1.23149299855E+00    Q_int
  0.00000000000E+00 -6.81116296826E-10 -2.77123513292E-09 -6.34262156580E-09
 -1.14704371434E-08 -1.82328466931E-08 -2.67111289112E-08 -3.69897908858E-08
 -4.91566866903E-08 -6.33031401910E-08 -7.95240722148E-08 -9.79181322313E-08
 -1.18587834705E-07 -1.41639700282E-07 -1.67184401984E-07 -1.95336916571E-07
 -2.26216681278E-07 -2.59947756080E-07 -2.96658991715E-07 -3.36484203635E-07
 -3.79562352109E-07 -4.26037728690E-07 -4.76060149261E-07 -5.29785153901E-07
 -5.87374213801E-07 -6.48994945474E-07 -7.14821332518E-07 -7.85033955199E-07
 -8.59820228114E-07 -9.39374646231E-07 -1.02389903958E-06 -1.11360283691E-06
 -1.20870333865E-06 -1.30942599937E-06 -1.41600472034E-06 -1.52868215219E-06
 -1.64771000831E-06 -1.77334938923E-06 -1.90587111841E-06 -2.04555608973E-06
 -2.19269562730E-06 -2.34759185776E-06 -2.51055809576E-06 -2.68191924282E-06
 -2.86201220028E-06 -3.05118629667E-06 -3.24980373004E-06 -3.45824002577E-06
 -3.67688451047E-06 -3.90614080236E-06 -4.14642731892E-06 -4.39817780219E-06
 -4.66184186255E-06 -4.93788554137E-06 -5.22679189351E-06 -5.52906158996E-06
 -5.84521354173E-06 -6.17578554541E-06 -6.52133495131E-06 -6.88243935493E-06
 -7.25969731258E-06 -7.65372908191E-06 -8.06517738837E-06 -8.49470821831E-06
 -8.94301163983E-06 -9.41080265219E-06 -9.89882206486E-06 -1.04078374072E-05
 -1.09386438698E-05 -1.14920652787E-05 -1.20689551036E-05 -1.26701975009E-05
 -1.32967083933E-05 -1.39494365873E-05 -1.46293649287E-05 -1.53375114990E-05
 -1.60749308538E-05 -1.68427153031E-05 -1.76419962372E-05 -1.84739454984E-05
 -1.93397768001E-05 -2.02407471957E-05 -2.11781585982E-05 -2.21533593531E-05
 -2.31677458652E-05 -2.42227642829E-05 -2.53199122401E-05 -2.64607406593E-05
 -2.76468556168E-05 -2.88799202734E-05 -3.01616568712E-05 -3.14938488007E-05
 -3.28783427388E-05 -3.43170508617E-05 -3.58119531344E-05 -3.73650996792E-05
 -3.89786132272E-05 -4.06546916544E-05 -4.23956106056E-05 -4.42037262097E-05
 -4.60814778892E-05 -4.80313912668E-05 -5.00560811729E-05 -5.21582547578E-05
 -5.43407147109E-05 -5.66063625927E-05 -5.89582022812E-05 -6.13993435384E-05
 -6.39330057001E-05 -6.65625214938E-05 -6.92913409885E-05 -7.21230356819E-05
 -7.50613027287E-05 -7.81099693153E-05 -8.12729971869E-05 -8.45544873299E-05
 -8.79586848181E-05 -9.14899838252E-05 -9.51529328119E-05 -9.89522398919E-05
 -1.02892778384E-04 -1.06979592557E-04 -1.11217903572E-04 -1.15613115630E-04
 -1.20170822335E-04 -1.24896813276E-04 -1.29797080835E-04 -1.34877827230E-04
 -1.40145471808E-04 -1.45606658581E-04 -1.51268264031E-04 -1.57137405179E-04
 -1.63221447934E-04 -1.69528015737E-04 -1.76064998491E-04 -1.82840561815E-04
 -1.89863156604E-04 -1.97141528933E-04 -2.04684730287E-04 -2.12502128161E-04
 -2.20603417015E-04 -2.28998629613E-04 -2.37698148749E-04 -2.46712719388E-04
 -2.56053461212E-04 -2.65731881609E-04 -2.75759889113E-04 -2.86149807298E-04
 -2.96914389159E-04 -3.08066831989E-04 -3.19620792768E-04 -3.31590404083E-04
 -3.43990290601E-04 -3.56835586104E-04 -3.70141951117E-04 -3.83925591146E-04
 -3.98203275537E-04 -4.12992356997E-04 -4.28310791778E-04 -4.44177160562E-04
 -4.60610690071E-04 -4.77631275408E-04 -4.95259503189E-04 -5.13516675452E-04
 -5.32424834402E-04 -5.52006788012E-04 -5.72286136493E-04 -5.93287299690E-04
 -6.15035545412E-04 -6.37557018747E-04 -6.60878772380E-04 -6.85028797957E-04
 -7.10036058532E-04 -7.35930522129E-04 -7.62743196459E-04 -7.90506164836E-04
 -8.19252623324E-04 -8.49016919166E-04 -8.79834590539E-04 -9.11742407666E-04
 -9.44778415356E-04 -9.78981976995E-04 -1.01439382006E-03 -1.05105608319E-03
 -1.08901236488E-03 -1.12830777386E-03 -1.16898898116E-03 -1.21110427404E-03
 -1.25470361169E-03 -1.29983868294E-03 -1.34656296580E-03 -1.39493178925E-03
 -1.44500239697E-03 -1.49683401334E-03 -1.55048791169E-03 -1.60602748494E-03
 -1.66351831853E-03 -1.72302826602E-03 -1.78462752716E-03 -1.84838872865E-03
 -1.91438700774E-03 -1.98270009862E-03 -2.05340842178E-03 -2.12659517646E-03
 -2.20234643623E-03 -2.28075124786E-03 -2.36190173356E-03 -2.44589319674E-03
 -2.53282423131E-03 -2.62279683482E-03 -2.71591652540E-03 -2.81229246268E-03
 -2.91203757288E-03 -3.01526867811E-03 -3.12210663016E-03 -3.23267644876E-03
 -3.34710746462E-03 -3.46553346728E-03 -3.58809285804E-03 -3.71492880806E-03
 -3.84618942184E-03 -3.98202790628E-03 -4.12260274544E-03 -4.26807788125E-03
 -4.41862290036E-03 -4.57441322729E-03 -4.73563032415E-03 -4.90246189713E-03
 -5.07510210992E-03 -5.25375180439E-03 -5.43861872875E-03 -5.62991777331E-03
 -5.82787121428E-03 -6.03270896578E-03 -6.24466884026E-03 -6.46399681776E-03
 -6.69094732417E-03 -6.92578351887E-03 -7.16877759196E-03 -7.42021107150E-03
 -7.68037514100E-03 -7.94957096755E-03 -8.22811004087E-03 -8.51631452374E-03
 -8.81451761397E-03 -9.12306391858E-03 -9.44230984026E-03 -9.77262397675E-03
 -1.01143875334E-02 -1.04679947494E-02 -1.08338533382E-02 -1.12123849421E-02
 -1.16040256021E-02 -1.20092262433E-02 -1.24284531761E-02 -1.28621886135E-02
 -1.33109312055E-02 -1.37751965915E-02 -1.42555179697E-02 -1.47524466859E-02
 -1.52665528405E-02 -1.57984259157E-02 -1.63486754231E-02 -1.69179315715E-02
 -1.75068459565E-02 -1.81160922724E-02 -1.87463670458E-02 -1.93983903942E-02
 -2.00729068070E-02 -2.07706859519E-02 -2.14925235072E-02 -2.22392420189E-02
 -2.30116917860E-02 -2.38107517725E-02 -2.46373305478E-02 -2.54923672566E-02
 -2.63768326179E-02 -2.72917299551E-02 -2.82380962576E-02 -2.92170032737E-02
 -3.02295586377E-02 -3.12769070296E-02 -3.23602313703E-02 -3.34807540514E-02
 -3.46397382018E-02 -3.58384889910E-02 -3.70783549705E-02 -3.83607294533E-02
 -3.96870519336E-02 -4.10588095460E-02 -4.24775385662E-02 -4.39448259533E-02
 -4.54623109347E-02 -4.70316866341E-02 -4.86547017435E-02 -5.03331622401E-02
 -5.20689331480E-02 -5.38639403461E-02 -5.57201724222E-02 -5.76396825742E-02
 -5.96245905582E-02 -6.16770846849E-02 -6.37994238635E-02 -6.59939396938E-02
 -6.82630386074E-02 -7.06092040559E-02 -7.30349987487E-02 -7.55430669377E-02
 -7.81361367511E-02 -8.08170225723E-02 -8.35886274680E-02 -8.64539456592E-02
 -8.94160650394E-02 -9.24781697342E-02 -9.56435427041E-02 -9.89155683869E-02
 -1.02297735379E-01 -1.05793639151E-01 -1.09406984798E-01 -1.13141589822E-01
 -1.17001386935E-01 -1.20990426893E-01 -1.25112881343E-01 -1.29373045688E-01
 -1.33775341959E-01 -1.38324321691E-01 -1.43024668797E-01 -1.47881202427E-01
 -1.52898879820E-01 -1.58082799116E-01 -1.63438202143E-01 -1.68970477154E-01
 -1.74685161510E-01 -1.80587944287E-01 -1.86684668814E-01 -1.92981335101E-01
 -1.99484102166E-01 -2.06199290229E-01 -2.13133382758E-01 -2.20293028355E-01
 -2.27685042444E-01 -2.35316408762E-01 -2.43194280601E-01 -2.51325981801E-01
 -2.59719007439E-01 -2.68381024206E-01 -2.77319870426E-01 -2.86543555679E-01
 -2.96060260003E-01 -3.05878332618E-01 -3.16006290137E-01 -3.26452814215E-01
 -3.37226748583E-01 -3.48337095418E-01 -3.59793010980E-01 -3.71603800472E-01
 -3.83778912035E-01 -3.96327929825E-01 -4.09260566094E-01 -4.22586652183E-01
 -4.36316128360E-01 -4.50459032401E-01 -4.65025486817E-01 -4.80025684640E-01
 -4.95469873644E-01 -5.11368338897E-01 -5.27731383518E-01 -5.44569307527E-01
 -5.61892384629E-01 -5.79710836822E-01 -5.98034806656E-01 -6.16874327005E-01
 -6.36239288183E-01 -6.56139402237E-01 -6.76584164236E-01 -6.97582810384E-01
 -7.19144272754E-01 -7.41277130448E-01 -7.63989556986E-01 -7.87289263702E-01
 -8.11183438949E-01 -8.35678682865E-01 -8.60780937508E-01 -8.86495412103E-01
 -9.12826503191E-01 -9.39777709449E-01 -9.67351540934E-01 -9.95549422560E-01
 -1.02437159156E+00 -1.05381698873E+00 -1.08388314328E+00 -1.11456605110E+00
 -1.14586004622E+00 -1.17775766546E+00 -1.21024950602E+00 -1.24332407601E+00
 -1.27696763790E+00 -1.31116404490E+00 -1.34589457024E+00 -1.38113772976E+00
 -1.41686909767E+00 -1.45306111610E+00 -1.48968289871E+00 -1.52670002882E+00
 -1.56407435286E+00 -1.60176376978E+00 -1.63972201751E+00 -1.67789845740E+00
 -1.71623785818E+00 -1.75468018075E+00 -1.79316036577E+00 -1.83160812584E+00
 -1.86994774482E+00 -1.90809788659E+00 -1.94597141643E+00 -1.98347523813E+00
 -2.02051015036E+00 -2.05697072656E+00 -2.09274522240E+00 -2.12771551589E+00
 -2.16175708520E+00 -2.19473902985E+00 -2.22652414136E+00 -2.25696902985E+00
 -2.28592431337E+00 -2.31323487728E+00 -2.33874021118E+00 -2.36227483120E+00
 -2.38366879570E+00 -2.40274832236E+00 -2.41933651495E+00 -2.43325420747E+00
 -2.44432093344E+00 -2.45235602749E+00 -2.45717986549E+00 -2.45861524882E+00
 -2.45648893698E+00 -2.45063333125E+00 -2.44088831014E+00 -2.42710321546E+00
 -2.40913898490E+00 -2.38687042432E+00 -2.36018860936E+00 -2.32900340231E+00
 -2.29324606595E+00 -2.25287195118E+00 -2.20786323058E+00 -2.15823164404E+00
 -2.10402121704E+00 -2.04531090535E+00 -1.98221711315E+00 -1.91489602383E+00
 -1.84354567456E+00 -1.76840769607E+00 -1.68976862916E+00 -1.60796071714E+00
 -1.52336206025E+00 -1.43639600271E+00 -1.34752960604E+00 -1.25727104475E+00
 -1.16616574348E+00 -1.07479106271E+00 -9.83749339941E-01 -8.93659117057E-01
 -8.05144452567E-01 -7.18822363341E-01 -6.35288715753E-01 -5.55103372931E-01
 -4.78776226920E-01 -4.06757089740E-01 -3.39434565292E-01 -2.77154591121E-01
 -2.20233175526E-01 -1.68962239059E-01 -1.23584167092E-01 -8.42844194963E-02
 -5.11786393109E-02 -2.42949930522E-02 -3.55134821530E-03  1.12721479822E-02
  2.05629495815E-02  2.49039736911E-02  2.50918416819E-02  2.21341915236E-02
  1.72112197693E-02  1.15849439829E-02  6.44329823669E-03  2.68120056343E-03
  6.57486928775E-04  4.13999082392E-05  0.00000000000E+00  0.00000000000E+00
  0.00000000000E+00  0.00000000000E+00  0.00000000000E+00  0.00000000000E+00
  0.00000000000E+00  0.00000000000E+00  0.00000000000E+00  0.00000000000E+00
  0.00000000000E+00  0.00000000000E+00  0.00000000000E+00  0.00000000000E+00
  0.00000000000E+00  0.00000000000E+00  0.00000000000E+00  0.00000000000E+00
  0.00000000000E+00  0.00000000000E+00  0.00000000000E+00  0.00000000000E+00
  0.00000000000E+00  0.00000000000E+00  0.00000000000E+00  0.00000000000E+00
  0.00000000000E+00  0.00000000000E+00  0.00000000000E+00  0.00000000000E+00
  0.00000000000E+00  0.00000000000E+00  0.00000000000E+00  0.00000000000E+00
  0.00000000000E+00  0.00000000000E+00  0.00000000000E+00  0.00000000000E+00
  0.00000000000E+00  0.00000000000E+00  0.00000000000E+00  0.00000000000E+00
  0.00000000000E+00  0.00000000000E+00  0.00000000000E+00  0.00000000000E+00
  0.00000000000E+00  0.00000000000E+00  0.00000000000E+00  0.00000000000E+00
  0.00000000000E+00  0.00000000000E+00  0.00000000000E+00  0.00000000000E+00
  0.00000000000E+00  0.00000000000E+00  0.00000000000E+00  0.00000000000E+00
  0.00000000000E+00  0.00000000000E+00  0.00000000000E+00  0.00000000000E+00
  0.00000000000E+00  0.00000000000E+00  0.00000000000E+00  0.00000000000E+00
  0.00000000000E+00  0.00000000000E+00  0.00000000000E+00  0.00000000000E+00
  0.00000000000E+00  0.00000000000E+00  0.00000000000E+00  0.00000000000E+00
  0.00000000000E+00  0.00000000000E+00  0.00000000000E+00  0.00000000000E+00
  0.00000000000E+00  0.00000000000E+00  0.00000000000E+00  0.00000000000E+00
  0.00000000000E+00  0.00000000000E+00  0.00000000000E+00  0.00000000000E+00
  0.00000000000E+00  0.00000000000E+00  0.00000000000E+00  0.00000000000E+00
  0.00000000000E+00  0.00000000000E+00  0.00000000000E+00  0.00000000000E+00
  0.00000000000E+00  0.00000000000E+00  0.00000000000E+00  0.00000000000E+00
  0.00000000000E+00  0.00000000000E+00  0.00000000000E+00  0.00000000000E+00
  0.00000000000E+00  0.00000000000E+00  0.00000000000E+00  0.00000000000E+00
  0.00000000000E+00  0.00000000000E+00  0.00000000000E+00  0.00000000000E+00
  0.00000000000E+00  0.00000000000E+00  0.00000000000E+00  0.00000000000E+00
  0.00000000000E+00  0.00000000000E+00  0.00000000000E+00  0.00000000000E+00
  0.00000000000E+00  0.00000000000E+00  0.00000000000E+00  0.00000000000E+00
  0.00000000000E+00  0.00000000000E+00  0.00000000000E+00  0.00000000000E+00
  0.00000000000E+00  0.00000000000E+00  0.00000000000E+00  0.00000000000E+00
  0.00000000000E+00  0.00000000000E+00  0.00000000000E+00  0.00000000000E+00
  0.00000000000E+00  0.00000000000E+00  0.00000000000E+00  0.00000000000E+00
  0.00000000000E+00  0.00000000000E+00  0.00000000000E+00  0.00000000000E+00
  0.00000000000E+00  0.00000000000E+00  0.00000000000E+00  0.00000000000E+00
  0.00000000000E+00  0.00000000000E+00  0.00000000000E+00  0.00000000000E+00
  0.00000000000E+00  0.00000000000E+00  0.00000000000E+00  0.00000000000E+00
  0.00000000000E+00  0.00000000000E+00  0.00000000000E+00  0.00000000000E+00
  0.00000000000E+00  0.00000000000E+00  0.00000000000E+00  0.00000000000E+00
  0.00000000000E+00  0.00000000000E+00  0.00000000000E+00  0.00000000000E+00
  0.00000000000E+00  0.00000000000E+00  0.00000000000E+00  0.00000000000E+00
  0.00000000000E+00  0.00000000000E+00  0.00000000000E+00  0.00000000000E+00
  0.00000000000E+00  0.00000000000E+00  0.00000000000E+00  0.00000000000E+00
  0.00000000000E+00  0.00000000000E+00  0.00000000000E+00  0.00000000000E+00
  0.00000000000E+00  0.00000000000E+00  0.00000000000E+00  0.00000000000E+00
  0.00000000000E+00  0.00000000000E+00  0.00000000000E+00  0.00000000000E+00
  0.00000000000E+00  0.00000000000E+00  0.00000000000E+00  0.00000000000E+00
  0.00000000000E+00  0.00000000000E+00  0.00000000000E+00  0.00000000000E+00
  0.00000000000E+00  0.00000000000E+00  0.00000000000E+00  0.00000000000E+00
  0.00000000000E+00  0.00000000000E+00  0.00000000000E+00  0.00000000000E+00
  0.00000000000E+00  0.00000000000E+00  0.00000000000E+00  0.00000000000E+00
  0.00000000000E+00  0.00000000000E+00  0.00000000000E+00  0.00000000000E+00
  0.00000000000E+00  0.00000000000E+00  0.00000000000E+00  0.00000000000E+00
  0.00000000000E+00  0.00000000000E+00  0.00000000000E+00  0.00000000000E+00
  0.00000000000E+00  0.00000000000E+00  0.00000000000E+00  0.00000000000E+00
  0.00000000000E+00  0.00000000000E+00  0.00000000000E+00  0.00000000000E+00
  0.00000000000E+00  0.00000000000E+00  0.00000000000E+00  0.00000000000E+00
  0.00000000000E+00  0.00000000000E+00  0.00000000000E+00  0.00000000000E+00
  0.00000000000E+00  0.00000000000E+00  0.00000000000E+00  0.00000000000E+00
  0.00000000000E+00  0.00000000000E+00  0.00000000000E+00  0.00000000000E+00
  0.00000000000E+00
    <PP_QFCOEF>
 -2.42810650011E+01  7.41721501669E+01 -5.43582994384E+01 -9.16355227336E+01
  2.44772947242E+02 -2.55308827002E+02  1.38923984295E+02 -3.23375515494E+01
  0.00000000000E+00  0.00000000000E+00  0.00000000000E+00  0.00000000000E+00
  0.00000000000E+00  0.00000000000E+00  0.00000000000E+00  0.00000000000E+00
 -1.40420906794E+02  6.19785010647E+02 -6.34269740793E+02 -2.17956058430E+03
  8.16517952188E+03 -1.16409726565E+04  7.97048696608E+03 -2.16205689398E+03
  0.00000000000E+00  0.00000000000E+00  0.00000000000E+00  0.00000000000E+00
  0.00000000000E+00  0.00000000000E+00  0.00000000000E+00  0.00000000000E+00
  0.00000000000E+00  0.00000000000E+00  0.00000000000E+00  0.00000000000E+00
  0.00000000000E+00  0.00000000000E+00  0.00000000000E+00  0.00000000000E+00
    </PP_QFCOEF>
    3    5    2        i  j  (l(j))
  0.00000000000E+00    Q_int
  0.00000000000E+00 -7.17145575629E-15 -5.88552868156E-14 -2.03788004235E-13
 -4.95616059795E-13 -9.93246715289E-13 -1.76122070529E-12 -2.87010795444E-12
 -4.39692768032E-12 -6.42559428714E-12 -9.04739053302E-12 -1.23614695363E-11
 -1.64753872723E-11 -2.15056673048E-11 -2.75783995895E-11 -3.48298752926E-11
 -4.34072596713E-11 -5.34693051763E-11 -6.51871070569E-11 -7.87449038719E-11
 -9.43409254441E-11 -1.12188290934E-10 -1.32515959852E-10 -1.55569738993E-10
 -1.81613348424E-10 -2.10929549841E-10 -2.43821340787E-10 -2.80613218411E-10
 -3.21652516654E-10 -3.67310820952E-10 -4.17985464776E-10 -4.74101112563E-10
 -5.36111433832E-10 -6.04500873547E-10 -6.79786524062E-10 -7.62520104272E-10
 -8.53290051894E-10 -9.52723735131E-10 -1.06148979030E-09 -1.18030059239E-09
 -1.30991486581E-09 -1.45114044311E-09 -1.60483717978E-09 -1.77192003368E-09
 -1.95336231809E-09 -2.15019913804E-09 -2.36353101977E-09 -2.59452774402E-09
 -2.84443239418E-09 -3.11456563120E-09 -3.40633020735E-09 -3.72121573220E-09
 -4.06080370423E-09 -4.42677282273E-09 -4.82090459522E-09 -5.24508925630E-09
 -5.70133201500E-09 -6.19175964842E-09 -6.71862746032E-09 -7.28432662461E-09
 -7.89139193448E-09 -8.54250997904E-09 -9.24052777079E-09 -9.98846184813E-09
 -1.07895078785E-08 -1.16470507896E-08 -1.25646754561E-08 -1.35461779735E-08
 -1.45955775492E-08 -1.57171290444E-08 -1.69153362028E-08 -1.81949656013E-08
 -1.95610613636E-08 -2.10189606754E-08 -2.25743101466E-08 -2.42330830638E-08
 -2.60015975821E-08 -2.78865359068E-08 -2.98949645167E-08 -3.20343554862E-08
 -3.43126089641E-08 -3.67380768715E-08 -3.93195878839E-08 -4.20664737657E-08
 -4.49885971301E-08 -4.80963807003E-08 -5.14008381514E-08 -5.49136066187E-08
 -5.86469809604E-08 -6.26139498682E-08 -6.68282339251E-08 -7.13043257129E-08
 -7.60575320797E-08 -8.11040186827E-08 -8.64608569250E-08 -9.21460734178E-08
 -9.81787020976E-08 -1.04578839144E-07 -1.11367700844E-07 -1.18567684561E-07
 -1.26202432970E-07 -1.34296901741E-07 -1.42877430842E-07 -1.51971819663E-07
 -1.61609406156E-07 -1.71821150217E-07 -1.82639721514E-07 -1.94099592022E-07
 -2.06237133489E-07 -2.19090720114E-07 -2.32700836704E-07 -2.47110192601E-07
 -2.62363841686E-07 -2.78509308778E-07 -2.95596722773E-07 -3.13678956871E-07
 -3.32811776275E-07 -3.53053993750E-07 -3.74467633458E-07 -3.97118103512E-07
 -4.21074377703E-07 -4.46409186886E-07 -4.73199220546E-07 -5.01525339052E-07
 -5.31472797209E-07 -5.63131479654E-07 -5.96596148761E-07 -6.31966705691E-07
 -6.69348465295E-07 -7.08852445586E-07 -7.50595672564E-07 -7.94701501185E-07
 -8.41299953349E-07 -8.90528073777E-07 -9.42530304737E-07 -9.97458880611E-07
 -1.05547424334E-06 -1.11674547984E-06 -1.18145078259E-06 -1.24977793454E-06
 -1.32192481965E-06 -1.39809996048E-06 -1.47852308411E-06 -1.56342571804E-06
 -1.65305181745E-06 -1.74765842572E-06 -1.84751636975E-06 -1.95291099200E-06
 -2.06414292111E-06 -2.18152888332E-06 -2.30540255654E-06 -2.43611546956E-06
 -2.57403794866E-06 -2.71956011412E-06 -2.87309292923E-06 -3.03506930467E-06
 -3.20594526097E-06 -3.38620115234E-06 -3.57634295483E-06 -3.77690362242E-06
 -3.98844451451E-06 -4.21155689851E-06 -4.44686353159E-06 -4.69502032559E-06
 -4.95671809965E-06 -5.23268442493E-06 -5.52368556644E-06 -5.83052852702E-06
 -6.15406319869E-06 -6.49518462728E-06 -6.85483539594E-06 -7.23400813409E-06
 -7.63374815813E-06 -8.05515625090E-06 -8.49939158729E-06 -8.96767481338E-06
 -9.46129128743E-06 -9.98159449107E-06 -1.05300096195E-05 -1.11080373604E-05
 -1.17172578710E-05 -1.23593349639E-05 -1.30360205129E-05 -1.37491590899E-05
 -1.45006928444E-05 -1.52926666404E-05 -1.61272334612E-05 -1.70066600992E-05
 -1.79333331426E-05 -1.89097652773E-05 -1.99386019184E-05 -2.10226281900E-05
 -2.21647762697E-05 -2.33681331200E-05 -2.46359486227E-05 -2.59716441412E-05
 -2.73788215306E-05 -2.88612726198E-05 -3.04229891910E-05 -3.20681734809E-05
 -3.38012492330E-05 -3.56268733271E-05 -3.75499480195E-05 -3.95756338227E-05
 -4.17093630601E-05 -4.39568541291E-05 -4.63241265126E-05 -4.88175165735E-05
 -5.14436941783E-05 -5.42096801881E-05 -5.71228648663E-05 -6.01910272482E-05
 -6.34223555240E-05 -6.68254684874E-05 -7.04094381067E-05 -7.41838132743E-05
 -7.81586447998E-05 -8.23445117077E-05 -8.67525489107E-05 -9.13944763288E-05
 -9.62826295301E-05 -1.01429991972E-04 -1.06850228929E-04 -1.12557723187E-04
 -1.18567612610E-04 -1.24895829662E-04 -1.31559142994E-04 -1.38575201207E-04
 -1.45962578890E-04 -1.53740825072E-04 -1.61930514195E-04 -1.70553299748E-04
 -1.79631970702E-04 -1.89190510888E-04 -1.99254161471E-04 -2.09849486682E-04
 -2.21004442979E-04 -2.32748451818E-04 -2.45112476204E-04 -2.58129101248E-04
 -2.71832618915E-04 -2.86259117184E-04 -3.01446573859E-04 -3.17434955264E-04
 -3.34266320078E-04 -3.51984928577E-04 -3.70637357563E-04 -3.90272621276E-04
 -4.10942298593E-04 -4.32700666857E-04 -4.55604842651E-04 -4.79714929914E-04
 -5.05094175737E-04 -5.31809134277E-04 -5.59929839178E-04 -5.89529984959E-04
 -6.20687117821E-04 -6.53482836368E-04 -6.88003002743E-04 -7.24337964738E-04
 -7.62582789416E-04 -8.02837508867E-04 -8.45207378698E-04 -8.89803149945E-04
 -9.36741355061E-04 -9.86144608736E-04 -1.03814192430E-03 -1.09286904652E-03
 -1.15046880159E-03 -1.21109146529E-03 -1.27489515016E-03 -1.34204621266E-03
 -1.41271968149E-03 -1.48709970787E-03 -1.56538003928E-03 -1.64776451748E-03
 -1.73446760232E-03 -1.82571492259E-03 -1.92174385518E-03 -2.02280413417E-03
 -2.12915849126E-03 -2.24108332913E-03 -2.35886942954E-03 -2.48282269768E-03
 -2.61326494496E-03 -2.75053471184E-03 -2.89498813298E-03 -3.04699984669E-03
 -3.20696395110E-03 -3.37529500916E-03 -3.55242910515E-03 -3.73882495522E-03
 -3.93496507465E-03 -4.14135700464E-03 -4.35853460180E-03 -4.58705939319E-03
 -4.82752200046E-03 -5.08054363640E-03 -5.34677767740E-03 -5.62691131590E-03
 -5.92166729642E-03 -6.23180573961E-03 -6.55812605845E-03 -6.90146897131E-03
 -7.26271861642E-03 -7.64280477297E-03 -8.04270519376E-03 -8.46344805512E-03
 -8.90611452954E-03 -9.37184148710E-03 -9.86182433187E-03 -1.03773199798E-02
 -1.09196499846E-02 -1.14902038195E-02 -1.20904423206E-02 -1.27219013019E-02
 -1.33861953474E-02 -1.40850217911E-02 -1.48201648911E-02 -1.55935002096E-02
 -1.64069992052E-02 -1.72627340504E-02 -1.81628826816E-02 -1.91097340942E-02
 -2.01056938927E-02 -2.11532901079E-02 -2.22551792914E-02 -2.34141529022E-02
 -2.46331439951E-02 -2.59152342256E-02 -2.72636611849E-02 -2.86818260771E-02
 -3.01733017542E-02 -3.17418411238E-02 -3.33913859425E-02 -3.51260760120E-02
 -3.69502587935E-02 -3.88684994545E-02 -4.08855913666E-02 -4.30065670687E-02
 -4.52367097136E-02 -4.75815650130E-02 -5.00469536997E-02 -5.26389845220E-02
 -5.53640677878E-02 -5.82289294743E-02 -6.12406259198E-02 -6.44065591129E-02
 -6.77344925944E-02 -7.12325679859E-02 -7.49093221588E-02 -7.87737050549E-02
 -8.28350981719E-02 -8.71033337192E-02 -9.15887144551E-02 -9.63020342078E-02
 -1.01254599083E-01 -1.06458249362E-01 -1.11925382072E-01 -1.17668974249E-01
 -1.23702606841E-01 -1.30040489275E-01 -1.36697484637E-01 -1.43689135442E-01
 -1.51031689970E-01 -1.58742129100E-01 -1.66838193615E-01 -1.75338411889E-01
 -1.84262127905E-01 -1.93629529499E-01 -2.03461676738E-01 -2.13780530318E-01
 -2.24608979848E-01 -2.35970871869E-01 -2.47891037446E-01 -2.60395319130E-01
 -2.73510597092E-01 -2.87264814173E-01 -3.01686999597E-01 -3.16807291036E-01
 -3.32656954712E-01 -3.49268403154E-01 -3.66675210223E-01 -3.84912122950E-01
 -4.04015069708E-01 -4.24021164180E-01 -4.44968704547E-01 -4.66897167257E-01
 -4.89847194689E-01 -5.13860575969E-01 -5.38980220128E-01 -5.65250120734E-01
 -5.92715311070E-01 -6.21421808850E-01 -6.51416549414E-01 -6.82747306254E-01
 -7.15462597677E-01 -7.49611578322E-01 -7.85243914181E-01 -8.22409639726E-01
 -8.61158995667E-01 -9.01542245792E-01 -9.43609471332E-01 -9.87410341185E-01
 -1.03299385636E+00 -1.08040806694E+00 -1.12969975976E+00 -1.18091411531E+00
 -1.23409433179E+00 -1.28928121507E+00 -1.34651273247E+00 -1.40582352919E+00
 -1.46724440559E+00 -1.53080175407E+00 -1.59651695431E+00 -1.66440572560E+00
 -1.73447743540E+00 -1.80673436327E+00 -1.88117091956E+00 -1.95777281836E+00
 -2.03651620454E+00 -2.11736673476E+00 -2.20027861246E+00 -2.28519357729E+00
 -2.37203984908E+00 -2.46073102711E+00 -2.55116494501E+00 -2.64322248208E+00
 -2.73676633161E+00 -2.83163972705E+00 -2.92766512677E+00 -3.02464285882E+00
 -3.12234972710E+00 -3.22053758160E+00 -3.31893185641E+00 -3.41723008140E+00
 -3.51510037650E+00 -3.61217994183E+00 -3.70807356317E+00 -3.80235216049E+00
 -3.89455141862E+00 -3.98417055342E+00 -4.07067128575E+00 -4.15347711851E+00
 -4.23197304064E+00 -4.30550581572E+00 -4.37338505221E+00 -4.43488529640E+00
 -4.48924943606E+00 -4.53569375028E+00 -4.57341498383E+00 -4.60159985548E+00
 -4.61943741960E+00 -4.62613467432E+00 -4.62093572961E+00 -4.60314469187E+00
 -4.57215216004E+00 -4.52746482961E+00 -4.46873713478E+00 -4.39580309680E+00
 -4.30870557962E+00 -4.20771900592E+00 -4.09336034927E+00 -3.96638209715E+00
 -3.82774027304E+00 -3.67853122137E+00 -3.51989389365E+00 -3.35288177542E+00
 -3.17832346305E+00 -2.99671806174E+00 -2.80825843152E+00 -2.61315498897E+00
 -2.41209842403E+00 -2.20611983361E+00 -1.99643468001E+00 -1.78450087853E+00
 -1.57208217134E+00 -1.36131077632E+00 -1.15473835359E+00 -9.55359445659E-01
 -7.66586483121E-01 -5.92150931508E-01 -4.35903102682E-01 -3.01486087293E-01
 -1.91871491089E-01 -1.08771684687E-01 -5.19928019622E-02 -1.88740214689E-02
 -4.08382787425E-03 -2.28916712713E-04  0.00000000000E+00  0.00000000000E+00
  0.00000000000E+00  0.00000000000E+00  0.00000000000E+00  0.00000000000E+00
  0.00000000000E+00  0.00000000000E+00  0.00000000000E+00  0.00000000000E+00
  0.00000000000E+00  0.00000000000E+00  0.00000000000E+00  0.00000000000E+00
  0.00000000000E+00  0.00000000000E+00  0.00000000000E+00  0.00000000000E+00
  0.00000000000E+00  0.00000000000E+00  0.00000000000E+00  0.00000000000E+00
  0.00000000000E+00  0.00000000000E+00  0.00000000000E+00  0.00000000000E+00
  0.00000000000E+00  0.00000000000E+00  0.00000000000E+00  0.00000000000E+00
  0.00000000000E+00  0.00000000000E+00  0.00000000000E+00  0.00000000000E+00
  0.00000000000E+00  0.00000000000E+00  0.00000000000E+00  0.00000000000E+00
  0.00000000000E+00  0.00000000000E+00  0.00000000000E+00  0.00000000000E+00
  0.00000000000E+00  0.00000000000E+00  0.00000000000E+00  0.00000000000E+00
  0.00000000000E+00  0.00000000000E+00  0.00000000000E+00  0.00000000000E+00
  0.00000000000E+00  0.00000000000E+00  0.00000000000E+00  0.00000000000E+00
  0.00000000000E+00  0.00000000000E+00  0.00000000000E+00  0.00000000000E+00
  0.00000000000E+00  0.00000000000E+00  0.00000000000E+00  0.00000000000E+00
  0.00000000000E+00  0.00000000000E+00  0.00000000000E+00  0.00000000000E+00
  0.00000000000E+00  0.00000000000E+00  0.00000000000E+00  0.00000000000E+00
  0.00000000000E+00  0.00000000000E+00  0.00000000000E+00  0.00000000000E+00
  0.00000000000E+00  0.00000000000E+00  0.00000000000E+00  0.00000000000E+00
  0.00000000000E+00  0.00000000000E+00  0.00000000000E+00  0.00000000000E+00
  0.00000000000E+00  0.00000000000E+00  0.00000000000E+00  0.00000000000E+00
  0.00000000000E+00  0.00000000000E+00  0.00000000000E+00  0.00000000000E+00
  0.00000000000E+00  0.00000000000E+00  0.00000000000E+00  0.00000000000E+00
  0.00000000000E+00  0.00000000000E+00  0.00000000000E+00  0.00000000000E+00
  0.00000000000E+00  0.00000000000E+00  0.00000000000E+00  0.00000000000E+00
  0.00000000000E+00  0.00000000000E+00  0.00000000000E+00  0.00000000000E+00
  0.00000000000E+00  0.00000000000E+00  0.00000000000E+00  0.00000000000E+00
  0.00000000000E+00  0.00000000000E+00  0.00000000000E+00  0.00000000000E+00
  0.00000000000E+00  0.00000000000E+00  0.00000000000E+00  0.00000000000E+00
  0.00000000000E+00  0.00000000000E+00  0.00000000000E+00  0.00000000000E+00
  0.00000000000E+00  0.00000000000E+00  0.00000000000E+00  0.00000000000E+00
  0.00000000000E+00  0.00000000000E+00  0.00000000000E+00  0.00000000000E+00
  0.00000000000E+00  0.00000000000E+00  0.00000000000E+00  0.00000000000E+00
  0.00000000000E+00  0.00000000000E+00  0.00000000000E+00  0.00000000000E+00
  0.00000000000E+00  0.00000000000E+00  0.00000000000E+00  0.00000000000E+00
  0.00000000000E+00  0.00000000000E+00  0.00000000000E+00  0.00000000000E+00
  0.00000000000E+00  0.00000000000E+00  0.00000000000E+00  0.00000000000E+00
  0.00000000000E+00  0.00000000000E+00  0.00000000000E+00  0.00000000000E+00
  0.00000000000E+00  0.00000000000E+00  0.00000000000E+00  0.00000000000E+00
  0.00000000000E+00  0.00000000000E+00  0.00000000000E+00  0.00000000000E+00
  0.00000000000E+00  0.00000000000E+00  0.00000000000E+00  0.00000000000E+00
  0.00000000000E+00  0.00000000000E+00  0.00000000000E+00  0.00000000000E+00
  0.00000000000E+00  0.00000000000E+00  0.00000000000E+00  0.00000000000E+00
  0.00000000000E+00  0.00000000000E+00  0.00000000000E+00  0.00000000000E+00
  0.00000000000E+00  0.00000000000E+00  0.00000000000E+00  0.00000000000E+00
  0.00000000000E+00  0.00000000000E+00  0.00000000000E+00  0.00000000000E+00
  0.00000000000E+00  0.00000000000E+00  0.00000000000E+00  0.00000000000E+00
  0.00000000000E+00  0.00000000000E+00  0.00000000000E+00  0.00000000000E+00
  0.00000000000E+00  0.00000000000E+00  0.00000000000E+00  0.00000000000E+00
  0.00000000000E+00  0.00000000000E+00  0.00000000000E+00  0.00000000000E+00
  0.00000000000E+00  0.00000000000E+00  0.00000000000E+00  0.00000000000E+00
  0.00000000000E+00  0.00000000000E+00  0.00000000000E+00  0.00000000000E+00
  0.00000000000E+00  0.00000000000E+00  0.00000000000E+00  0.00000000000E+00
  0.00000000000E+00  0.00000000000E+00  0.00000000000E+00  0.00000000000E+00
  0.00000000000E+00  0.00000000000E+00  0.00000000000E+00  0.00000000000E+00
  0.00000000000E+00  0.00000000000E+00  0.00000000000E+00  0.00000000000E+00
  0.00000000000E+00  0.00000000000E+00  0.00000000000E+00  0.00000000000E+00
  0.00000000000E+00  0.00000000000E+00  0.00000000000E+00  0.00000000000E+00
  0.00000000000E+00  0.00000000000E+00  0.00000000000E+00  0.00000000000E+00
  0.00000000000E+00  0.00000000000E+00  0.00000000000E+00  0.00000000000E+00
  0.00000000000E+00  0.00000000000E+00  0.00000000000E+00  0.00000000000E+00
  0.00000000000E+00
    <PP_QFCOEF>
  0.00000000000E+00  0.00000000000E+00  0.00000000000E+00  0.00000000000E+00
  0.00000000000E+00  0.00000000000E+00  0.00000000000E+00  0.00000000000E+00
 -4.82699682680E+01  6.22923183228E+01  2.56314520756E+02 -1.19860130816E+03
  2.56201056606E+03 -3.12456317738E+03  2.02909449162E+03 -5.40113742944E+02
  0.00000000000E+00  0.00000000000E+00  0.00000000000E+00  0.00000000000E+00
  0.00000000000E+00  0.00000000000E+00  0.00000000000E+00  0.00000000000E+00
 -2.49296770353E+02  4.49570065046E+02  3.54328815592E+03 -1.98723066171E+04
  4.56973512734E+04 -5.56125892717E+04  3.50354202637E+04 -8.99855469751E+03
  0.00000000000E+00  0.00000000000E+00  0.00000000000E+00  0.00000000000E+00
  0.00000000000E+00  0.00000000000E+00  0.00000000000E+00  0.00000000000E+00
    </PP_QFCOEF>
    4    4    1        i  j  (l(j))
  1.02740576854E+00    Q_int
  0.00000000000E+00  6.79338181603E-10  2.76400057490E-09  6.32606358308E-09
  1.14404925382E-08  1.81852482115E-08  2.66413971144E-08  3.68932257217E-08
  4.90283587565E-08  6.31378816763E-08  7.93164675096E-08  9.76625081932E-08
  1.18278250569E-07  1.41269937204E-07  1.66747952198E-07  1.94826972156E-07
  2.25626122512E-07  2.59269139375E-07  2.95884537108E-07  3.35605781829E-07
  3.78571471042E-07  4.24925519615E-07  4.74817352330E-07  5.28402103219E-07
  5.85840821942E-07  6.47300687438E-07  7.12955229114E-07  7.82984555821E-07
  8.57575592903E-07  9.36922327587E-07  1.02122606302E-06  1.11069568123E-06
  1.20554791536E-06  1.30600763146E-06  1.41230812016E-06  1.52469139865E-06
  1.64340852323E-06  1.76871991283E-06  1.90089568389E-06  2.04021599705E-06
  2.18697141590E-06  2.34146327839E-06  2.50400408124E-06  2.67491787786E-06
  2.85454069009E-06  3.04322093456E-06  3.24131986380E-06  3.44921202292E-06
  3.66728572219E-06  3.89594352622E-06  4.13560276023E-06  4.38669603403E-06
  4.64967178430E-06  4.92499483589E-06  5.21314698265E-06  5.51462758865E-06
  5.82995421034E-06  6.15966324046E-06  6.50431057444E-06  6.86447230006E-06
  7.24074541118E-06  7.63374854640E-06  8.04412275344E-06  8.47253228024E-06
  8.91966539363E-06  9.38623522653E-06  9.87298065469E-06  1.03806672040E-05
  1.09100879896E-05  1.14620646870E-05  1.20374485382E-05  1.26371213919E-05
  1.32619967801E-05  1.39130210327E-05  1.45911744301E-05  1.52974723968E-05
  1.60329667357E-05  1.67987469059E-05  1.75959413448E-05  1.84257188361E-05
  1.92892899255E-05  2.01879083855E-05  2.11228727314E-05  2.20955277896E-05
  2.31072663204E-05  2.41595306981E-05  2.52538146481E-05  2.63916650452E-05
  2.75746837746E-05  2.88045296565E-05  3.00829204388E-05  3.14116348578E-05
  3.27925147715E-05  3.42274673663E-05  3.57184674404E-05  3.72675597665E-05
  3.88768615367E-05  4.05485648919E-05  4.22849395392E-05  4.40883354598E-05
  4.59611857112E-05  4.79060093266E-05  4.99254143140E-05  5.20221007607E-05
  5.41988640442E-05  5.64585981551E-05  5.88042991349E-05  6.12390686330E-05
  6.37661175871E-05  6.63887700309E-05  6.91104670340E-05  7.19347707779E-05
  7.48653687740E-05  7.79060782264E-05  8.10608505473E-05  8.43337760277E-05
  8.77290886700E-05  9.12511711887E-05  9.49045601830E-05  9.86939514896E-05
  1.02624205720E-04  1.06700353990E-04  1.10927603847E-04  1.15311345404E-04
  1.19857157681E-04  1.24570815174E-04  1.29458294643E-04  1.34525782142E-04
  1.39779680284E-04  1.45226615765E-04  1.50873447145E-04  1.56727272899E-04
  1.62795439741E-04  1.69085551247E-04  1.75605476765E-04  1.82363360639E-04
  1.89367631751E-04  1.96627013389E-04  2.04150533466E-04  2.11947535078E-04
  2.20027687438E-04  2.28400997186E-04  2.37077820083E-04  2.46068873118E-04
  2.55385247025E-04  2.65038419242E-04  2.75040267306E-04  2.85403082722E-04
  2.96139585300E-04  3.07262937998E-04  3.18786762267E-04  3.30725153935E-04
  3.43092699632E-04  3.55904493787E-04  3.69176156207E-04  3.82923850270E-04
  3.97164301736E-04  4.11914818212E-04  4.27193309294E-04  4.43018307394E-04
  4.59408989290E-04  4.76385198419E-04  4.93967467941E-04  5.12177044595E-04
  5.31035913377E-04  5.50566823071E-04  5.70793312663E-04  5.91739738655E-04
  6.13431303335E-04  6.35894084006E-04  6.59155063235E-04  6.83242160135E-04
  7.08184262729E-04  7.34011261430E-04  7.60754083667E-04  7.88444729710E-04
  8.17116309730E-04  8.46803082125E-04  8.77540493173E-04  9.09365218050E-04
  9.42315203254E-04  9.76429710494E-04  1.01174936208E-03  1.04831618789E-03
  1.08617367394E-03  1.12536681261E-03  1.16594215464E-03  1.20794786285E-03
  1.25143376778E-03  1.29645142518E-03  1.34305417550E-03  1.39129720540E-03
  1.44123761145E-03  1.49293446589E-03  1.54644888476E-03  1.60184409830E-03
  1.65918552381E-03  1.71854084095E-03  1.77998006970E-03  1.84357565092E-03
  1.90940252970E-03  1.97753824159E-03  2.04806300173E-03  2.12105979710E-03
  2.19661448182E-03  2.27481587585E-03  2.35575586697E-03  2.43952951623E-03
  2.52623516711E-03  2.61597455832E-03  2.70885294046E-03  2.80497919672E-03
  2.90446596761E-03  3.00742978004E-03  3.11399118077E-03  3.22427487435E-03
  3.33840986582E-03  3.45652960829E-03  3.57877215549E-03  3.70528031953E-03
  3.83620183401E-03  3.97168952273E-03  4.11190147405E-03  4.25700122123E-03
  4.40715792889E-03  4.56254658571E-03  4.72334820378E-03  4.88975002462E-03
  5.06194573219E-03  5.24013567311E-03  5.42452708433E-03  5.61533432845E-03
  5.81277913706E-03  6.01709086218E-03  6.22850673622E-03  6.44727214076E-03
  6.67364088422E-03  6.90787548896E-03  7.15024748803E-03  7.40103773180E-03
  7.66053670488E-03  7.92904485370E-03  8.20687292497E-03  8.49434231545E-03
  8.79178543343E-03  9.09954607219E-03  9.41797979590E-03  9.74745433835E-03
  1.00883500149E-02  1.04410601481E-02  1.08059915072E-02  1.11835647625E-02
  1.15742149544E-02  1.19783919782E-02  1.23965610842E-02  1.28292033949E-02
  1.32768164388E-02  1.37399147017E-02  1.42190301957E-02  1.47147130473E-02
  1.52275321042E-02  1.57580755613E-02  1.63069516080E-02  1.68747890956E-02
  1.74622382261E-02  1.80699712634E-02  1.86986832675E-02  1.93490928510E-02
  2.00219429610E-02  2.07180016846E-02  2.14380630810E-02  2.21829480385E-02
  2.29535051591E-02  2.37506116708E-02  2.45751743680E-02  2.54281305811E-02
  2.63104491756E-02  2.72231315830E-02  2.81672128618E-02  2.91437627916E-02
  3.01538870001E-02  3.11987281242E-02  3.22794670053E-02  3.33973239204E-02
  3.45535598499E-02  3.57494777823E-02  3.69864240567E-02  3.82657897444E-02
  3.95890120705E-02  4.09575758750E-02  4.23730151166E-02  4.38369144168E-02
  4.53509106488E-02  4.69166945677E-02  4.85360124875E-02  5.02106680008E-02
  5.19425237455E-02  5.37335032174E-02  5.55855926292E-02  5.75008428178E-02
  5.94813711980E-02  6.15293637659E-02  6.36470771496E-02  6.58368407090E-02
  6.81010586852E-02  7.04422123973E-02  7.28628624898E-02  7.53656512273E-02
  7.79533048382E-02  8.06286359065E-02  8.33945458097E-02  8.62540272045E-02
  8.92101665570E-02  9.22661467170E-02  9.54252495356E-02  9.86908585229E-02
  1.02066461545E-01  1.05555653559E-01  1.09162139377E-01  1.12889736469E-01
  1.16742377786E-01  1.20724114610E-01  1.24839119422E-01  1.29091688790E-01
  1.33486246258E-01  1.38027345241E-01  1.42719671924E-01  1.47568048139E-01
  1.52577434235E-01  1.57752931909E-01  1.63099787014E-01  1.68623392310E-01
  1.74329290159E-01  1.80223175151E-01  1.86310896644E-01  1.92598461204E-01
  1.99092034929E-01  2.05797945643E-01  2.12722684934E-01  2.19872910018E-01
  2.27255445415E-01  2.34877284395E-01  2.42745590185E-01  2.50867696902E-01
  2.59251110175E-01  2.67903507435E-01  2.76832737829E-01  2.86046821722E-01
  2.95553949746E-01  3.05362481354E-01  3.15480942821E-01  3.25918024657E-01
  3.36682578365E-01  3.47783612488E-01  3.59230287881E-01  3.71031912148E-01
  3.83197933153E-01  3.95737931555E-01  4.08661612260E-01  4.21978794710E-01
  4.35699401921E-01  4.49833448165E-01  4.64391025185E-01  4.79382286835E-01
  4.94817432029E-01  5.10706685855E-01  5.27060278740E-01  5.43888423503E-01
  5.61201290159E-01  5.79008978300E-01  5.97321486901E-01  6.16148681354E-01
  6.35500257559E-01  6.55385702862E-01  6.75814253650E-01  6.96794849367E-01
  7.18336082752E-01  7.40446146036E-01  7.63132772886E-01  7.86403175822E-01
  8.10263978857E-01  8.34721145099E-01  8.59779899031E-01  8.85444643207E-01
  9.11718869066E-01  9.38605061599E-01  9.66104597575E-01  9.94217637045E-01
  1.02294300787E+00  1.05227808296E+00  1.08221865004E+00  1.11275877366E+00
  1.14389064923E+00  1.17560444889E+00  1.20788815920E+00  1.24072741023E+00
  1.27410529642E+00  1.30800218878E+00  1.34239553883E+00  1.37725967430E+00
  1.41256558680E+00  1.44828071197E+00  1.48436870242E+00  1.52078919427E+00
  1.55749756800E+00  1.59444470454E+00  1.63157673791E+00  1.66883480580E+00
  1.70615479968E+00  1.74346711649E+00  1.78069641423E+00  1.81776137386E+00
  1.85457447078E+00  1.89104175910E+00  1.92706267249E+00  1.96252984615E+00
  1.99732896439E+00  2.03133863936E+00  2.06443032667E+00  2.09646828438E+00
  2.12730958237E+00  2.15680416963E+00  2.18479500774E+00  2.21111827919E+00
  2.23560367993E+00  2.25807480585E+00  2.27834964339E+00  2.29624117497E+00
  2.31155810977E+00  2.32410575099E+00  2.33368701008E+00  2.34010357859E+00
  2.34315726736E+00  2.34265152212E+00  2.33839312319E+00  2.33019407562E+00
  2.31787369360E+00  2.30126088100E+00  2.28019660620E+00  2.25453656628E+00
  2.22415403091E+00  2.18894285141E+00  2.14882061517E+00  2.10373191868E+00
  2.05365172601E+00  1.99858877163E+00  1.93858895811E+00  1.87373869045E+00
  1.80416807941E+00  1.73005393614E+00  1.65162247015E+00  1.56915159203E+00
  1.48297271121E+00  1.39347190778E+00  1.30109034586E+00  1.20632378413E+00
  1.10972102727E+00  1.01188115067E+00  9.13449320419E-01  8.15111023361E-01
  7.17584521848E-01  6.21611359926E-01  5.27944784406E-01  4.37336022962E-01
  3.50518512450E-01  2.68190441816E-01  1.90996440217E-01  1.19510018127E-01
  5.42196335342E-02 -4.47672750032E-03 -5.62604010780E-02 -1.00849222531E-01
 -1.37968601281E-01 -1.67380186141E-01 -1.88933284224E-01 -2.02584012742E-01
 -2.08422592654E-01 -2.06707461998E-01 -1.97905311896E-01 -1.82734118624E-01
 -1.62203242403E-01 -1.37640605516E-01 -1.10691981090E-01 -8.32721961891E-02
 -5.74441818448E-02 -3.52026928912E-02 -1.81514275041E-02 -7.09626064258E-03
 -1.65150764395E-03 -9.94675489485E-05  0.00000000000E+00  0.00000000000E+00
  0.00000000000E+00  0.00000000000E+00  0.00000000000E+00  0.00000000000E+00
  0.00000000000E+00  0.00000000000E+00  0.00000000000E+00  0.00000000000E+00
  0.00000000000E+00  0.00000000000E+00  0.00000000000E+00  0.00000000000E+00
  0.00000000000E+00  0.00000000000E+00  0.00000000000E+00  0.00000000000E+00
  0.00000000000E+00  0.00000000000E+00  0.00000000000E+00  0.00000000000E+00
  0.00000000000E+00  0.00000000000E+00  0.00000000000E+00  0.00000000000E+00
  0.00000000000E+00  0.00000000000E+00  0.00000000000E+00  0.00000000000E+00
  0.00000000000E+00  0.00000000000E+00  0.00000000000E+00  0.00000000000E+00
  0.00000000000E+00  0.00000000000E+00  0.00000000000E+00  0.00000000000E+00
  0.00000000000E+00  0.00000000000E+00  0.00000000000E+00  0.00000000000E+00
  0.00000000000E+00  0.00000000000E+00  0.00000000000E+00  0.00000000000E+00
  0.00000000000E+00  0.00000000000E+00  0.00000000000E+00  0.00000000000E+00
  0.00000000000E+00  0.00000000000E+00  0.00000000000E+00  0.00000000000E+00
  0.00000000000E+00  0.00000000000E+00  0.00000000000E+00  0.00000000000E+00
  0.00000000000E+00  0.00000000000E+00  0.00000000000E+00  0.00000000000E+00
  0.00000000000E+00  0.00000000000E+00  0.00000000000E+00  0.00000000000E+00
  0.00000000000E+00  0.00000000000E+00  0.00000000000E+00  0.00000000000E+00
  0.00000000000E+00  0.00000000000E+00  0.00000000000E+00  0.00000000000E+00
  0.00000000000E+00  0.00000000000E+00  0.00000000000E+00  0.00000000000E+00
  0.00000000000E+00  0.00000000000E+00  0.00000000000E+00  0.00000000000E+00
  0.00000000000E+00  0.00000000000E+00  0.00000000000E+00  0.00000000000E+00
  0.00000000000E+00  0.00000000000E+00  0.00000000000E+00  0.00000000000E+00
  0.00000000000E+00  0.00000000000E+00  0.00000000000E+00  0.00000000000E+00
  0.00000000000E+00  0.00000000000E+00  0.00000000000E+00  0.00000000000E+00
  0.00000000000E+00  0.00000000000E+00  0.00000000000E+00  0.00000000000E+00
  0.00000000000E+00  0.00000000000E+00  0.00000000000E+00  0.00000000000E+00
  0.00000000000E+00  0.00000000000E+00  0.00000000000E+00  0.00000000000E+00
  0.00000000000E+00  0.00000000000E+00  0.00000000000E+00  0.00000000000E+00
  0.00000000000E+00  0.00000000000E+00  0.00000000000E+00  0.00000000000E+00
  0.00000000000E+00  0.00000000000E+00  0.00000000000E+00  0.00000000000E+00
  0.00000000000E+00  0.00000000000E+00  0.00000000000E+00  0.00000000000E+00
  0.00000000000E+00  0.00000000000E+00  0.00000000000E+00  0.00000000000E+00
  0.00000000000E+00  0.00000000000E+00  0.00000000000E+00  0.00000000000E+00
  0.00000000000E+00  0.00000000000E+00  0.00000000000E+00  0.00000000000E+00
  0.00000000000E+00  0.00000000000E+00  0.00000000000E+00  0.00000000000E+00
  0.00000000000E+00  0.00000000000E+00  0.00000000000E+00  0.00000000000E+00
  0.00000000000E+00  0.00000000000E+00  0.00000000000E+00  0.00000000000E+00
  0.00000000000E+00  0.00000000000E+00  0.00000000000E+00  0.00000000000E+00
  0.00000000000E+00  0.00000000000E+00  0.00000000000E+00  0.00000000000E+00
  0.00000000000E+00  0.00000000000E+00  0.00000000000E+00  0.00000000000E+00
  0.00000000000E+00  0.00000000000E+00  0.00000000000E+00  0.00000000000E+00
  0.00000000000E+00  0.00000000000E+00  0.00000000000E+00  0.00000000000E+00
  0.00000000000E+00  0.00000000000E+00  0.00000000000E+00  0.00000000000E+00
  0.00000000000E+00  0.00000000000E+00  0.00000000000E+00  0.00000000000E+00
  0.00000000000E+00  0.00000000000E+00  0.00000000000E+00  0.00000000000E+00
  0.00000000000E+00  0.00000000000E+00  0.00000000000E+00  0.00000000000E+00
  0.00000000000E+00  0.00000000000E+00  0.00000000000E+00  0.00000000000E+00
  0.00000000000E+00  0.00000000000E+00  0.00000000000E+00  0.00000000000E+00
  0.00000000000E+00  0.00000000000E+00  0.00000000000E+00  0.00000000000E+00
  0.00000000000E+00  0.00000000000E+00  0.00000000000E+00  0.00000000000E+00
  0.00000000000E+00  0.00000000000E+00  0.00000000000E+00  0.00000000000E+00
  0.00000000000E+00  0.00000000000E+00  0.00000000000E+00  0.00000000000E+00
  0.00000000000E+00  0.00000000000E+00  0.00000000000E+00  0.00000000000E+00
  0.00000000000E+00  0.00000000000E+00  0.00000000000E+00  0.00000000000E+00
  0.00000000000E+00  0.00000000000E+00  0.00000000000E+00  0.00000000000E+00
  0.00000000000E+00  0.00000000000E+00  0.00000000000E+00  0.00000000000E+00
  0.00000000000E+00  0.00000000000E+00  0.00000000000E+00  0.00000000000E+00
  0.00000000000E+00  0.00000000000E+00  0.00000000000E+00  0.00000000000E+00
  0.00000000000E+00  0.00000000000E+00  0.00000000000E+00  0.00000000000E+00
  0.00000000000E+00  0.00000000000E+00  0.00000000000E+00  0.00000000000E+00
  0.00000000000E+00  0.00000000000E+00  0.00000000000E+00  0.00000000000E+00
  0.00000000000E+00
    <PP_QFCOEF>
  2.42176771017E+01 -7.18528515250E+01  1.57946438303E+01  2.16060367665E+02
 -4.33267263376E+02  4.15264183190E+02 -2.14731609896E+02  4.83439132713E+01
  0.00000000000E+00  0.00000000000E+00  0.00000000000E+00  0.00000000000E+00
  0.00000000000E+00  0.00000000000E+00  0.00000000000E+00  0.00000000000E+00
  1.41183110658E+02 -6.57629858023E+02  8.05806361018E+02  1.75339734390E+03
 -7.46024587720E+03  1.08961509273E+04 -7.52883884535E+03  2.05170613551E+03
  0.00000000000E+00  0.00000000000E+00  0.00000000000E+00  0.00000000000E+00
  0.00000000000E+00  0.00000000000E+00  0.00000000000E+00  0.00000000000E+00
  0.00000000000E+00  0.00000000000E+00  0.00000000000E+00  0.00000000000E+00
  0.00000000000E+00  0.00000000000E+00  0.00000000000E+00  0.00000000000E+00
    </PP_QFCOEF>
    4    5    2        i  j  (l(j))
  0.00000000000E+00    Q_int
  0.00000000000E+00  7.46192018313E-15  6.12390939162E-14  2.12042000059E-13
  5.15689924816E-13  1.03347604223E-12  1.83255517085E-12  2.98635551873E-12
  4.57501580167E-12  6.68584919682E-12  9.41383567466E-12  1.28621443380E-11
  1.71426874864E-11  2.23767082208E-11  2.86954035002E-11  3.62405846728E-11
  4.51653776090E-11  5.56349646878E-11  6.78273710052E-11  8.19342973085E-11
  9.81620022955E-11  1.16732237062E-10  1.37883234635E-10  1.61870757687E-10
  1.88969207704E-10  2.19472799040E-10  2.53696801507E-10  2.91978855319E-10
  3.34680362439E-10  3.82187958577E-10  4.34915070352E-10  4.93303562329E-10
  5.57825478948E-10  6.28984886584E-10  7.07319821321E-10  7.93404348256E-10
  8.87850738529E-10  9.91311770562E-10  1.10448316238E-09  1.22810614219E-09
  1.36297016496E-09  1.50991578277E-09  1.66983767777E-09  1.84368786624E-09
  2.03247908347E-09  2.23728835925E-09  2.45926079434E-09  2.69961354897E-09
  2.95964005506E-09  3.24071446414E-09  3.54429634407E-09  3.87193563793E-09
  4.22527789951E-09  4.60606982036E-09  5.01616506426E-09  5.45753042585E-09
  5.93225233104E-09  6.44254369765E-09  6.99075117590E-09  7.57936278931E-09
  8.21101599767E-09  8.88850620494E-09  9.61479573609E-09  1.03930233083E-08
  1.12265140230E-08  1.21187899076E-08  1.30735810351E-08  1.40948372541E-08
  1.51867405620E-08  1.63537181548E-08  1.76004561913E-08  1.89319143093E-08
  2.03533409349E-08  2.18702894261E-08  2.34886350977E-08  2.52145931727E-08
  2.70547377111E-08  2.90160215680E-08  3.11057974367E-08  3.33318400336E-08
  3.57023694883E-08  3.82260760010E-08  4.09121458363E-08  4.37702887244E-08
  4.68107667458E-08  5.00444247771E-08  5.34827225825E-08  5.71377686390E-08
  6.10223557860E-08  6.51499987997E-08  6.95349739913E-08  7.41923609397E-08
  7.91380864713E-08  8.43889710057E-08  8.99627773952E-08  9.58782623892E-08
  1.02155230863E-07  1.08814592960E-07  1.15878424300E-07  1.23370029416E-07
  1.31314008594E-07  1.39736328297E-07  1.48664395354E-07  1.58127135127E-07
  1.68155073864E-07  1.78780425447E-07  1.90037182785E-07  2.01961214095E-07
  2.14590364314E-07  2.27964561942E-07  2.42125931573E-07  2.57118912441E-07
  2.72990383283E-07  2.89789793858E-07  3.07569303479E-07  3.26383926923E-07
  3.46291688108E-07  3.67353781954E-07  3.89634744858E-07  4.13202634235E-07
  4.38129217605E-07  4.64490171735E-07  4.92365292364E-07  5.21838715064E-07
  5.52999147836E-07  5.85940116050E-07  6.20760220391E-07  6.57563408481E-07
  6.96459260917E-07  7.37563292474E-07  7.80997269269E-07  8.26889542746E-07
  8.75375401341E-07  9.26597440783E-07  9.80705954002E-07  1.03785934167E-06
  1.09822454449E-06  1.16197749832E-06  1.22930361342E-06  1.30039827900E-06
  1.37546739448E-06  1.45472792879E-06  1.53840850928E-06  1.62675004171E-06
  1.72000636298E-06  1.81844492834E-06  1.92234753494E-06  2.03201108348E-06
  2.14774838011E-06  2.26988898065E-06  2.39878007931E-06  2.53478744433E-06
  2.67829640292E-06  2.82971287816E-06  2.98946448054E-06  3.15800165699E-06
  3.33579890058E-06  3.52335602380E-06  3.72119949900E-06  3.92988386943E-06
  4.14999323449E-06  4.38214281330E-06  4.62698059047E-06  4.88518904857E-06
  5.15748699163E-06  5.44463146476E-06  5.74741977462E-06  6.06669161615E-06
  6.40333131125E-06  6.75827016506E-06  7.13248894615E-06  7.52702049708E-06
  7.94295248218E-06  8.38143027968E-06  8.84366002580E-06  9.33091181882E-06
  9.84452309133E-06  1.03859021597E-05  1.09565319599E-05  1.15579739795E-05
  1.21918723958E-05  1.28599584319E-05  1.35640549404E-05  1.43060812286E-05
  1.50880581362E-05  1.59121133797E-05  1.67804871771E-05  1.76955381677E-05
  1.86597496422E-05  1.96757360997E-05  2.07462501481E-05  2.18741897672E-05
  2.30626059512E-05  2.43147107526E-05  2.56338857482E-05  2.70236909472E-05
  2.84878741674E-05  3.00303809021E-05  3.16553647040E-05  3.33671981126E-05
  3.51704841548E-05  3.70700684466E-05  3.90710519296E-05  4.11788042731E-05
  4.33989779795E-05  4.57375232258E-05  4.82007034842E-05  5.07951119584E-05
  5.35276888810E-05  5.64057397155E-05  5.94369543106E-05  6.26294270563E-05
  6.59916780950E-05  6.95326756411E-05  7.32618594677E-05  7.71891656224E-05
  8.13250524339E-05  8.56805278794E-05  9.02671783813E-05  9.50971991102E-05
  1.00183425870E-04  1.05539368651E-04  1.11179246933E-04  1.17118026836E-04
  1.23371460211E-04  1.29956125769E-04  1.36889472360E-04  1.44189864515E-04
  1.51876630359E-04  1.59970112033E-04  1.68491718738E-04  1.77463982558E-04
  1.86910617188E-04  1.96856579731E-04  2.07328135714E-04  2.18352927500E-04
  2.29960046267E-04  2.42180107736E-04  2.55045331853E-04  2.68589626622E-04
  2.82848676307E-04  2.97860034236E-04  3.13663220430E-04  3.30299824329E-04
  3.47813612863E-04  3.66250644153E-04  3.85659387134E-04  4.06090847402E-04
  4.27598699614E-04  4.50239426780E-04  4.74072466801E-04  4.99160366629E-04
  5.25568944448E-04  5.53367460285E-04  5.82628795497E-04  6.13429641579E-04
  6.45850698793E-04  6.79976885110E-04  7.15897556006E-04  7.53706735677E-04
  7.93503360247E-04  8.35391533614E-04  8.79480796558E-04  9.25886409815E-04
  9.74729651832E-04  1.02613813195E-03  1.08024611985E-03  1.13719489199E-03
  1.19713309610E-03  1.26021713445E-03  1.32661156702E-03  1.39648953546E-03
  1.47003320907E-03  1.54743425375E-03  1.62889432526E-03  1.71462558787E-03
  1.80485125992E-03  1.89980618738E-03  1.99973744715E-03  2.10490498135E-03
  2.21558226437E-03  2.33205700427E-03  2.45463188028E-03  2.58362531823E-03
  2.71937230587E-03  2.86222525017E-03  3.01255487847E-03  3.17075118609E-03
  3.33722443244E-03  3.51240618815E-03  3.69675043597E-03  3.89073472788E-03
  4.09486140146E-03  4.30965885840E-03  4.53568290827E-03  4.77351818085E-03
  5.02377961044E-03  5.28711399578E-03  5.56420163922E-03  5.85575806928E-03
  6.16253585060E-03  6.48532648561E-03  6.82496241262E-03  7.18231910479E-03
  7.55831727529E-03  7.95392519358E-03  8.37016111839E-03  8.80809585312E-03
  9.26885542949E-03  9.75362392580E-03  1.02636464262E-02  1.08002321280E-02
  1.13647576036E-02  1.19586702250E-02  1.25834917586E-02  1.32408221379E-02
  1.39323434229E-02  1.46598239547E-02  1.54251227150E-02  1.62301938992E-02
  1.70770917138E-02  1.79679754075E-02  1.89051145475E-02  1.98908945521E-02
  2.09278224901E-02  2.20185331605E-02  2.31657954635E-02  2.43725190764E-02
  2.56417614472E-02  2.69767351207E-02  2.83808154092E-02  2.98575484244E-02
  3.14106594844E-02  3.30440619112E-02  3.47618662350E-02  3.65683898215E-02
  3.84681669374E-02  4.04659592734E-02  4.25667669395E-02  4.47758399511E-02
  4.70986902241E-02  4.95411040950E-02  5.21091553860E-02  5.48092190305E-02
  5.76479852798E-02  6.06324745049E-02  6.37700526139E-02  6.70684471002E-02
  7.05357637371E-02  7.41805039358E-02  7.80115827802E-02  8.20383477519E-02
  8.62705981568E-02  9.07186052650E-02  9.53931331695E-02  1.00305460372E-01
  1.05467402096E-01  1.10891333332E-01  1.16590212601E-01  1.22577606442E-01
  1.28867714600E-01  1.35475395896E-01  1.42416194768E-01  1.49706368431E-01
  1.57362914638E-01  1.65403599975E-01  1.73846988657E-01  1.82712471725E-01
  1.92020296597E-01  2.01791596854E-01  2.12048422169E-01  2.22813768249E-01
  2.34111606639E-01  2.45966914249E-01  2.58405702391E-01  2.71455045139E-01
  2.85143106770E-01  2.99499168024E-01  3.14553650891E-01  3.30338141590E-01
  3.46885411392E-01  3.64229434857E-01  3.82405405069E-01  4.01449745350E-01
  4.21400116916E-01  4.42295421896E-01  4.64175801026E-01  4.87082625347E-01
  5.11058481087E-01  5.36147146910E-01  5.62393562603E-01  5.89843788206E-01
  6.18544952521E-01  6.48545189836E-01  6.79893563646E-01  7.12639976021E-01
  7.46835061244E-01  7.82530062185E-01  8.19776687856E-01  8.58626950451E-01
  8.99132980119E-01  9.41346815636E-01  9.85320169048E-01  1.03110416232E+00
  1.07874903391E+00  1.12830381326E+00  1.17981596095E+00  1.23333097250E+00
  1.28889194362E+00  1.34653909475E+00  1.40630925300E+00  1.46823528919E+00
  1.53234550850E+00  1.59866299264E+00  1.66720489223E+00  1.73798166799E+00
  1.81099627965E+00  1.88624332183E+00  1.96370810662E+00  2.04336569272E+00
  2.12517986168E+00  2.20910204233E+00  2.29507018472E+00  2.38300758596E+00
  2.47282167053E+00  2.56440272882E+00  2.65762261792E+00  2.75233343007E+00
  2.84836613447E+00  2.94552919988E+00  3.04360720585E+00  3.14235945231E+00
  3.24151857868E+00  3.34078920521E+00  3.43984661229E+00  3.53833547573E+00
  3.63586868026E+00  3.73202623806E+00  3.82635434527E+00  3.91836461708E+00
  4.00753355219E+00  4.09330228899E+00  4.17507673158E+00  4.25222814163E+00
  4.32409431413E+00  4.38998148044E+00  4.44916711096E+00  4.50090382096E+00
  4.54442461581E+00  4.57894974258E+00  4.60369544026E+00  4.61788489472E+00
  4.62076169771E+00  4.61160607115E+00  4.58975403285E+00  4.55461952902E+00
  4.50571932038E+00  4.44270005613E+00  4.36536648077E+00  4.27370907113E+00
  4.16792859251E+00  4.04845411995E+00  3.91595007800E+00  3.77130699561E+00
  3.61561030249E+00  3.45008222679E+00  3.27599472774E+00  3.09455809252E+00
  2.90680300895E+00  2.71349773471E+00  2.51518275549E+00  2.31247637487E+00
  2.10648108745E+00  1.89866005663E+00  1.69067431967E+00  1.48441707314E+00
  1.28203919992E+00  1.08595973176E+00  8.98849959344E-01  7.23577725680E-01
  5.63097444156E-01  4.20272959520E-01  2.97626049513E-01  1.97015492245E-01
  1.19272073143E-01  6.38452840596E-02  2.85560561588E-02  9.59020116737E-03
  1.89202090221E-03  9.49677066949E-05  0.00000000000E+00  0.00000000000E+00
  0.00000000000E+00  0.00000000000E+00  0.00000000000E+00  0.00000000000E+00
  0.00000000000E+00  0.00000000000E+00  0.00000000000E+00  0.00000000000E+00
  0.00000000000E+00  0.00000000000E+00  0.00000000000E+00  0.00000000000E+00
  0.00000000000E+00  0.00000000000E+00  0.00000000000E+00  0.00000000000E+00
  0.00000000000E+00  0.00000000000E+00  0.00000000000E+00  0.00000000000E+00
  0.00000000000E+00  0.00000000000E+00  0.00000000000E+00  0.00000000000E+00
  0.00000000000E+00  0.00000000000E+00  0.00000000000E+00  0.00000000000E+00
  0.00000000000E+00  0.00000000000E+00  0.00000000000E+00  0.00000000000E+00
  0.00000000000E+00  0.00000000000E+00  0.00000000000E+00  0.00000000000E+00
  0.00000000000E+00  0.00000000000E+00  0.00000000000E+00  0.00000000000E+00
  0.00000000000E+00  0.00000000000E+00  0.00000000000E+00  0.00000000000E+00
  0.00000000000E+00  0.00000000000E+00  0.00000000000E+00  0.00000000000E+00
  0.00000000000E+00  0.00000000000E+00  0.00000000000E+00  0.00000000000E+00
  0.00000000000E+00  0.00000000000E+00  0.00000000000E+00  0.00000000000E+00
  0.00000000000E+00  0.00000000000E+00  0.00000000000E+00  0.00000000000E+00
  0.00000000000E+00  0.00000000000E+00  0.00000000000E+00  0.00000000000E+00
  0.00000000000E+00  0.00000000000E+00  0.00000000000E+00  0.00000000000E+00
  0.00000000000E+00  0.00000000000E+00  0.00000000000E+00  0.00000000000E+00
  0.00000000000E+00  0.00000000000E+00  0.00000000000E+00  0.00000000000E+00
  0.00000000000E+00  0.00000000000E+00  0.00000000000E+00  0.00000000000E+00
  0.00000000000E+00  0.00000000000E+00  0.00000000000E+00  0.00000000000E+00
  0.00000000000E+00  0.00000000000E+00  0.00000000000E+00  0.00000000000E+00
  0.00000000000E+00  0.00000000000E+00  0.00000000000E+00  0.00000000000E+00
  0.00000000000E+00  0.00000000000E+00  0.00000000000E+00  0.00000000000E+00
  0.00000000000E+00  0.00000000000E+00  0.00000000000E+00  0.00000000000E+00
  0.00000000000E+00  0.00000000000E+00  0.00000000000E+00  0.00000000000E+00
  0.00000000000E+00  0.00000000000E+00  0.00000000000E+00  0.00000000000E+00
  0.00000000000E+00  0.00000000000E+00  0.00000000000E+00  0.00000000000E+00
  0.00000000000E+00  0.00000000000E+00  0.00000000000E+00  0.00000000000E+00
  0.00000000000E+00  0.00000000000E+00  0.00000000000E+00  0.00000000000E+00
  0.00000000000E+00  0.00000000000E+00  0.00000000000E+00  0.00000000000E+00
  0.00000000000E+00  0.00000000000E+00  0.00000000000E+00  0.00000000000E+00
  0.00000000000E+00  0.00000000000E+00  0.00000000000E+00  0.00000000000E+00
  0.00000000000E+00  0.00000000000E+00  0.00000000000E+00  0.00000000000E+00
  0.00000000000E+00  0.00000000000E+00  0.00000000000E+00  0.00000000000E+00
  0.00000000000E+00  0.00000000000E+00  0.00000000000E+00  0.00000000000E+00
  0.00000000000E+00  0.00000000000E+00  0.00000000000E+00  0.00000000000E+00
  0.00000000000E+00  0.00000000000E+00  0.00000000000E+00  0.00000000000E+00
  0.00000000000E+00  0.00000000000E+00  0.00000000000E+00  0.00000000000E+00
  0.00000000000E+00  0.00000000000E+00  0.00000000000E+00  0.00000000000E+00
  0.00000000000E+00  0.00000000000E+00  0.00000000000E+00  0.00000000000E+00
  0.00000000000E+00  0.00000000000E+00  0.00000000000E+00  0.00000000000E+00
  0.00000000000E+00  0.00000000000E+00  0.00000000000E+00  0.00000000000E+00
  0.00000000000E+00  0.00000000000E+00  0.00000000000E+00  0.00000000000E+00
  0.00000000000E+00  0.00000000000E+00  0.00000000000E+00  0.00000000000E+00
  0.00000000000E+00  0.00000000000E+00  0.00000000000E+00  0.00000000000E+00
  0.00000000000E+00  0.00000000000E+00  0.00000000000E+00  0.00000000000E+00
  0.00000000000E+00  0.00000000000E+00  0.00000000000E+00  0.00000000000E+00
  0.00000000000E+00  0.00000000000E+00  0.00000000000E+00  0.00000000000E+00
  0.00000000000E+00  0.00000000000E+00  0.00000000000E+00  0.00000000000E+00
  0.00000000000E+00  0.00000000000E+00  0.00000000000E+00  0.00000000000E+00
  0.00000000000E+00  0.00000000000E+00  0.00000000000E+00  0.00000000000E+00
  0.00000000000E+00  0.00000000000E+00  0.00000000000E+00  0.00000000000E+00
  0.00000000000E+00  0.00000000000E+00  0.00000000000E+00  0.00000000000E+00
  0.00000000000E+00  0.00000000000E+00  0.00000000000E+00  0.00000000000E+00
  0.00000000000E+00  0.00000000000E+00  0.00000000000E+00  0.00000000000E+00
  0.00000000000E+00  0.00000000000E+00  0.00000000000E+00  0.00000000000E+00
  0.00000000000E+00  0.00000000000E+00  0.00000000000E+00  0.00000000000E+00
  0.00000000000E+00  0.00000000000E+00  0.00000000000E+00  0.00000000000E+00
  0.00000000000E+00  0.00000000000E+00  0.00000000000E+00  0.00000000000E+00
  0.00000000000E+00  0.00000000000E+00  0.00000000000E+00  0.00000000000E+00
  0.00000000000E+00
    <PP_QFCOEF>
  0.00000000000E+00  0.00000000000E+00  0.00000000000E+00  0.00000000000E+00
  0.00000000000E+00  0.00000000000E+00  0.00000000000E+00  0.00000000000E+00
  5.02250397545E+01 -6.14127374842E+01 -2.82551707978E+02  1.19985016727E+03
 -2.38559742052E+03  2.77909813311E+03 -1.76214964556E+03  4.64047364083E+02
  0.00000000000E+00  0.00000000000E+00  0.00000000000E+00  0.00000000000E+00
  0.00000000000E+00  0.00000000000E+00  0.00000000000E+00  0.00000000000E+00
  2.69103684645E+02 -5.76648917396E+02 -3.16706895947E+03  1.91202015231E+04
 -4.46026005028E+04  5.45487126011E+04 -3.44430386780E+04  8.85813443974E+03
  0.00000000000E+00  0.00000000000E+00  0.00000000000E+00  0.00000000000E+00
  0.00000000000E+00  0.00000000000E+00  0.00000000000E+00  0.00000000000E+00
    </PP_QFCOEF>
    5    5    2        i  j  (l(j))
  4.62644699534E+00    Q_int
  0.00000000000E+00  1.54784178864E-09  6.29765219605E-09  1.44136540851E-08
  2.60666526054E-08  4.14342778705E-08  6.07012362722E-08  8.40595707320E-08
  1.11708930205E-07  1.43856848756E-07  1.80719034552E-07  2.22519669101E-07
  2.69491717118E-07  3.21877247365E-07  3.79927764870E-07  4.43904554910E-07
  5.14079039172E-07  5.90733144521E-07  6.74159684806E-07  7.64662756170E-07
  8.62558146330E-07  9.68173758312E-07  1.08185004915E-06  1.20394048407E-06
  1.33481200670E-06  1.47484552584E-06  1.62443641946E-06  1.78399505634E-06
  1.95394733621E-06  2.13473524886E-06  2.32681745286E-06  2.53066987479E-06
  2.74678632941E-06  2.97567916173E-06  3.21787991156E-06  3.47394000154E-06
  3.74443144920E-06  4.02994760410E-06  4.33110391084E-06  4.64853869885E-06
  4.98291399984E-06  5.33491639399E-06  5.70525788577E-06  6.09467681043E-06
  6.50393877234E-06  6.93383761609E-06  7.38519643171E-06  7.85886859498E-06
  8.35573884425E-06  8.87672439486E-06  9.42277609259E-06  9.99487960745E-06
  1.05940566692E-05  1.12213663462E-05  1.18779063683E-05  1.25648144974E-05
  1.32832699440E-05  1.40344948347E-05  1.48197557305E-05  1.56403651976E-05
  1.64976834339E-05  1.73931199515E-05  1.83281353181E-05  1.93042429597E-05
  2.03230110253E-05  2.13860643170E-05  2.24950862876E-05  2.36518211075E-05
  2.48580758035E-05  2.61157224729E-05  2.74267005733E-05  2.87930192938E-05
  3.02167600074E-05  3.17000788096E-05  3.32452091449E-05  3.48544645248E-05
  3.65302413407E-05  3.82750217742E-05  4.00913768089E-05  4.19819693465E-05
  4.39495574321E-05  4.59969975907E-05  4.81272482804E-05  5.03433734650E-05
  5.26485463112E-05  5.50460530138E-05  5.75392967546E-05  6.01318017976E-05
  6.28272177276E-05  6.56293238349E-05  6.85420336532E-05  7.15693996544E-05
  7.47156181065E-05  7.79850340998E-05  8.13821467484E-05  8.49116145708E-05
  8.85782610583E-05  9.23870804362E-05  9.63432436240E-05  1.00452104404E-04
  1.04719205801E-04  1.09150286687E-04  1.13751288610E-04  1.18528362865E-04
  1.23487877806E-04  1.28636426411E-04  1.33980834111E-04  1.39528166892E-04
  1.45285739671E-04  1.51261124973E-04  1.57462161894E-04  1.63896965386E-04
  1.70573935860E-04  1.77501769120E-04  1.84689466641E-04  1.92146346204E-04
  1.99882052896E-04  2.07906570499E-04  2.16230233257E-04  2.24863738067E-04
  2.33818157084E-04  2.43104950758E-04  2.52735981326E-04  2.62723526776E-04
  2.73080295280E-04  2.83819440139E-04  2.94954575236E-04  3.06499791027E-04
  3.18469671084E-04  3.30879309205E-04  3.43744327124E-04  3.57080892823E-04
  3.70905739480E-04  3.85236185075E-04  4.00090152665E-04  4.15486191366E-04
  4.31443498054E-04  4.47981939815E-04  4.65122077175E-04  4.82885188124E-04
  5.01293292973E-04  5.20369180066E-04  5.40136432378E-04  5.60619455033E-04
  5.81843503768E-04  6.03834714375E-04  6.26620133164E-04  6.50227748468E-04
  6.74686523241E-04  7.00026428768E-04  7.26278479546E-04  7.53474769361E-04
  7.81648508603E-04  8.10834062870E-04  8.41066992898E-04  8.72384095867E-04
  9.04823448120E-04  9.38424449357E-04  9.73227868348E-04  1.00927589021E-03
  1.04661216532E-03  1.08528185988E-03  1.12533170828E-03  1.16681006717E-03
  1.20976697147E-03  1.25425419222E-03  1.30032529654E-03  1.34803570947E-03
  1.39744277810E-03  1.44860583779E-03  1.50158628067E-03  1.55644762657E-03
  1.61325559625E-03  1.67207818724E-03  1.73298575220E-03  1.79605108005E-03
  1.86134947976E-03  1.92895886709E-03  1.99895985425E-03  2.07143584264E-03
  2.14647311877E-03  2.22416095337E-03  2.30459170402E-03  2.38786092111E-03
  2.47406745758E-03  2.56331358224E-03  2.65570509706E-03  2.75135145840E-03
  2.85036590233E-03  2.95286557430E-03  3.05897166311E-03  3.16880953949E-03
  3.28250889935E-03  3.40020391188E-03  3.52203337269E-03  3.64814086214E-03
  3.77867490893E-03  3.91378915935E-03  4.05364255216E-03  4.19839949937E-03
  4.34823007315E-03  4.50331019900E-03  4.66382185544E-03  4.82995328037E-03
  5.00189918445E-03  5.17986097151E-03  5.36404696645E-03  5.55467265073E-03
  5.75196090570E-03  5.95614226411E-03  6.16745516999E-03  6.38614624716E-03
  6.61247057670E-03  6.84669198364E-03  7.08908333314E-03  7.33992683650E-03
  7.59951436726E-03  7.86814778782E-03  8.14613928670E-03  8.43381172703E-03
  8.73149900639E-03  9.03954642854E-03  9.35831108724E-03  9.68816226265E-03
  1.00294818307E-02  1.03826646855E-02  1.07481191761E-02  1.11262675568E-02
  1.15175464517E-02  1.19224073358E-02  1.23413170294E-02  1.27747582102E-02
  1.32232299404E-02  1.36872482119E-02  1.41673465076E-02  1.46640763812E-02
  1.51780080552E-02  1.57097310377E-02  1.62598547583E-02  1.68290092243E-02
  1.74178456971E-02  1.80270373892E-02  1.86572801836E-02  1.93092933743E-02
  1.99838204304E-02  2.06816297826E-02  2.14035156339E-02  2.21502987952E-02
  2.29228275450E-02  2.37219785152E-02  2.45486576034E-02  2.54038009114E-02
  2.62883757119E-02  2.72033814421E-02  2.81498507274E-02  2.91288504330E-02
  3.01414827464E-02  3.11888862893E-02  3.22722372614E-02  3.33927506152E-02
  3.45516812628E-02  3.57503253162E-02  3.69900213593E-02  3.82721517548E-02
  3.95981439844E-02  4.09694720239E-02  4.23876577526E-02  4.38542723989E-02
  4.53709380201E-02  4.69393290192E-02  4.85611736968E-02  5.02382558396E-02
  5.19724163445E-02  5.37655548794E-02  5.56196315796E-02  5.75366687802E-02
  5.95187527841E-02  6.15680356645E-02  6.36867371031E-02  6.58771462611E-02
  6.81416236840E-02  7.04826032382E-02  7.29025940787E-02  7.54041826467E-02
  7.79900346949E-02  8.06628973398E-02  8.34256011377E-02  8.62810621838E-02
  8.92322842306E-02  9.22823608228E-02  9.54344774470E-02  9.86919136911E-02
  1.02058045410E-01  1.05536346896E-01  1.09130393042E-01  1.12843861503E-01
  1.16680534842E-01  1.20644302656E-01  1.24739163677E-01  1.28969227845E-01
  1.33338718331E-01  1.37851973518E-01  1.42513448924E-01  1.47327719051E-01
  1.52299479159E-01  1.57433546951E-01  1.62734864149E-01  1.68208497956E-01
  1.73859642390E-01  1.79693619464E-01  1.85715880208E-01  1.91932005504E-01
  1.98347706727E-01  2.04968826156E-01  2.11801337144E-01  2.18851344024E-01
  2.26125081720E-01  2.33628915036E-01  2.41369337600E-01  2.49352970429E-01
  2.57586560086E-01  2.66076976388E-01  2.74831209635E-01  2.83856367326E-01
  2.93159670301E-01  3.02748448300E-01  3.12630134858E-01  3.22812261511E-01
  3.33302451265E-01  3.44108411252E-01  3.55237924550E-01  3.66698841079E-01
  3.78499067539E-01  3.90646556306E-01  4.03149293238E-01  4.16015284306E-01
  4.29252540995E-01  4.42869064396E-01  4.56872827912E-01  4.71271758498E-01
  4.86073716373E-01  5.01286473093E-01  5.16917687943E-01  5.32974882517E-01
  5.49465413449E-01  5.66396443179E-01  5.83774908678E-01  6.01607488061E-01
  6.19900564992E-01  6.38660190809E-01  6.57892044296E-01  6.77601389031E-01
  6.97793028241E-01  7.18471257116E-01  7.39639812525E-01  7.61301820105E-01
  7.83459738692E-01  8.06115302080E-01  8.29269458134E-01  8.52922305254E-01
  8.77073026266E-01  9.01719819793E-01  9.26859829232E-01  9.52489069450E-01
  9.78602351384E-01  1.00519320477E+00  1.03225379923E+00  1.05977486409E+00
  1.08774560721E+00  1.11615363332E+00  1.14498486242E+00  1.17422344864E+00
  1.20385170041E+00  1.23385000263E+00  1.26419674162E+00  1.29486823390E+00
  1.32583865985E+00  1.35708000344E+00  1.38856199930E+00  1.42025208877E+00
  1.45211538634E+00  1.48411465842E+00  1.51621031637E+00  1.54836042583E+00
  1.58052073476E+00  1.61264472263E+00  1.64468367353E+00  1.67658677596E+00
  1.70830125254E+00  1.73977252283E+00  1.77094440276E+00  1.80175934441E+00
  1.83215871982E+00  1.86208315304E+00  1.89147290435E+00  1.92026831102E+00
  1.94841028889E+00  1.97584089901E+00  2.00250398378E+00  2.02834587676E+00
  2.05331619005E+00  2.07736868324E+00  2.10046221722E+00  2.12256179580E+00
  2.14363969748E+00  2.16367669902E+00  2.18266339128E+00  2.20060158705E+00
  2.21750581887E+00  2.23340492359E+00  2.24834370850E+00  2.26238469164E+00
  2.27560990692E+00  2.28812276160E+00  2.30004993091E+00  2.31154327139E+00
  2.32278173063E+00  2.33397322733E+00  2.34535647123E+00  2.35720268782E+00
  2.36981720780E+00  2.38354087636E+00  2.39875123141E+00  2.41586339508E+00
  2.43533061657E+00  2.45764439916E+00  2.48333413861E+00  2.51296619501E+00
  2.54714231504E+00  2.58649731750E+00  2.63169595116E+00  2.68342883128E+00
  2.74240735926E+00  2.80935752959E+00  2.88501252921E+00  2.97010403681E+00
  3.06535213431E+00  3.17145374919E+00  3.28906955497E+00  3.41880926872E+00
  3.56121529837E+00  3.71674470996E+00  3.88574950643E+00  4.06845523526E+00
  4.26493797422E+00  4.47509978465E+00  4.69864277190E+00  4.93504195796E+00
  5.18351725608E+00  5.44300494925E+00  5.71212922326E+00  5.98917450214E+00
  6.27205959443E+00  6.55831500002E+00  6.84506516780E+00  7.12901805212E+00
  7.40646500416E+00  7.67329485331E+00  7.92502695963E+00  8.15686898314E+00
  8.36380597360E+00  8.54072786990E+00  8.68260214531E+00  8.78469637934E+00
  8.84285074869E+00  8.85379088754E+00  8.81545432116E+00  8.72727426334E+00
  8.59031632704E+00  8.40708678583E+00  8.18071103711E+00  7.91300170338E+00
  7.60271346297E+00  7.24746746727E+00  6.84517702649E+00  6.39443406085E+00
  5.89503552878E+00  5.34865015823E+00  4.75960099578E+00  4.13570057317E+00
  3.48902243992E+00  2.83642331716E+00  2.19955179465E+00  1.60400412314E+00
  1.07724859243E+00  6.44990785456E-01  3.25893721788E-01  1.25158043191E-01
  2.86742788639E-02  1.70209271727E-03  0.00000000000E+00  0.00000000000E+00
  0.00000000000E+00  0.00000000000E+00  0.00000000000E+00  0.00000000000E+00
  0.00000000000E+00  0.00000000000E+00  0.00000000000E+00  0.00000000000E+00
  0.00000000000E+00  0.00000000000E+00  0.00000000000E+00  0.00000000000E+00
  0.00000000000E+00  0.00000000000E+00  0.00000000000E+00  0.00000000000E+00
  0.00000000000E+00  0.00000000000E+00  0.00000000000E+00  0.00000000000E+00
  0.00000000000E+00  0.00000000000E+00  0.00000000000E+00  0.00000000000E+00
  0.00000000000E+00  0.00000000000E+00  0.00000000000E+00  0.00000000000E+00
  0.00000000000E+00  0.00000000000E+00  0.00000000000E+00  0.00000000000E+00
  0.00000000000E+00  0.00000000000E+00  0.00000000000E+00  0.00000000000E+00
  0.00000000000E+00  0.00000000000E+00  0.00000000000E+00  0.00000000000E+00
  0.00000000000E+00  0.00000000000E+00  0.00000000000E+00  0.00000000000E+00
  0.00000000000E+00  0.00000000000E+00  0.00000000000E+00  0.00000000000E+00
  0.00000000000E+00  0.00000000000E+00  0.00000000000E+00  0.00000000000E+00
  0.00000000000E+00  0.00000000000E+00  0.00000000000E+00  0.00000000000E+00
  0.00000000000E+00  0.00000000000E+00  0.00000000000E+00  0.00000000000E+00
  0.00000000000E+00  0.00000000000E+00  0.00000000000E+00  0.00000000000E+00
  0.00000000000E+00  0.00000000000E+00  0.00000000000E+00  0.00000000000E+00
  0.00000000000E+00  0.00000000000E+00  0.00000000000E+00  0.00000000000E+00
  0.00000000000E+00  0.00000000000E+00  0.00000000000E+00  0.00000000000E+00
  0.00000000000E+00  0.00000000000E+00  0.00000000000E+00  0.00000000000E+00
  0.00000000000E+00  0.00000000000E+00  0.00000000000E+00  0.00000000000E+00
  0.00000000000E+00  0.00000000000E+00  0.00000000000E+00  0.00000000000E+00
  0.00000000000E+00  0.00000000000E+00  0.00000000000E+00  0.00000000000E+00
  0.00000000000E+00  0.00000000000E+00  0.00000000000E+00  0.00000000000E+00
  0.00000000000E+00  0.00000000000E+00  0.00000000000E+00  0.00000000000E+00
  0.00000000000E+00  0.00000000000E+00  0.00000000000E+00  0.00000000000E+00
  0.00000000000E+00  0.00000000000E+00  0.00000000000E+00  0.00000000000E+00
  0.00000000000E+00  0.00000000000E+00  0.00000000000E+00  0.00000000000E+00
  0.00000000000E+00  0.00000000000E+00  0.00000000000E+00  0.00000000000E+00
  0.00000000000E+00  0.00000000000E+00  0.00000000000E+00  0.00000000000E+00
  0.00000000000E+00  0.00000000000E+00  0.00000000000E+00  0.00000000000E+00
  0.00000000000E+00  0.00000000000E+00  0.00000000000E+00  0.00000000000E+00
  0.00000000000E+00  0.00000000000E+00  0.00000000000E+00  0.00000000000E+00
  0.00000000000E+00  0.00000000000E+00  0.00000000000E+00  0.00000000000E+00
  0.00000000000E+00  0.00000000000E+00  0.00000000000E+00  0.00000000000E+00
  0.00000000000E+00  0.00000000000E+00  0.00000000000E+00  0.00000000000E+00
  0.00000000000E+00  0.00000000000E+00  0.00000000000E+00  0.00000000000E+00
  0.00000000000E+00  0.00000000000E+00  0.00000000000E+00  0.00000000000E+00
  0.00000000000E+00  0.00000000000E+00  0.00000000000E+00  0.00000000000E+00
  0.00000000000E+00  0.00000000000E+00  0.00000000000E+00  0.00000000000E+00
  0.00000000000E+00  0.00000000000E+00  0.00000000000E+00  0.00000000000E+00
  0.00000000000E+00  0.00000000000E+00  0.00000000000E+00  0.00000000000E+00
  0.00000000000E+00  0.00000000000E+00  0.00000000000E+00  0.00000000000E+00
  0.00000000000E+00  0.00000000000E+00  0.00000000000E+00  0.00000000000E+00
  0.00000000000E+00  0.00000000000E+00  0.00000000000E+00  0.00000000000E+00
  0.00000000000E+00  0.00000000000E+00  0.00000000000E+00  0.00000000000E+00
  0.00000000000E+00  0.00000000000E+00  0.00000000000E+00  0.00000000000E+00
  0.00000000000E+00  0.00000000000E+00  0.00000000000E+00  0.00000000000E+00
  0.00000000000E+00  0.00000000000E+00  0.00000000000E+00  0.00000000000E+00
  0.00000000000E+00  0.00000000000E+00  0.00000000000E+00  0.00000000000E+00
  0.00000000000E+00  0.00000000000E+00  0.00000000000E+00  0.00000000000E+00
  0.00000000000E+00  0.00000000000E+00  0.00000000000E+00  0.00000000000E+00
  0.00000000000E+00  0.00000000000E+00  0.00000000000E+00  0.00000000000E+00
  0.00000000000E+00  0.00000000000E+00  0.00000000000E+00  0.00000000000E+00
  0.00000000000E+00  0.00000000000E+00  0.00000000000E+00  0.00000000000E+00
  0.00000000000E+00  0.00000000000E+00  0.00000000000E+00  0.00000000000E+00
  0.00000000000E+00  0.00000000000E+00  0.00000000000E+00  0.00000000000E+00
  0.00000000000E+00  0.00000000000E+00  0.00000000000E+00  0.00000000000E+00
  0.00000000000E+00  0.00000000000E+00  0.00000000000E+00  0.00000000000E+00
  0.00000000000E+00  0.00000000000E+00  0.00000000000E+00  0.00000000000E+00
  0.00000000000E+00  0.00000000000E+00  0.00000000000E+00  0.00000000000E+00
  0.00000000000E+00
    <PP_QFCOEF>
  5.51788986160E+01 -5.27068124454E+02  2.52978819246E+03 -6.33652584742E+03
  9.59483041893E+03 -9.20467622887E+03  5.18264182199E+03 -1.29009885199E+03
  0.00000000000E+00  0.00000000000E+00  0.00000000000E+00  0.00000000000E+00
  0.00000000000E+00  0.00000000000E+00  0.00000000000E+00  0.00000000000E+00
  3.08612059955E+01  6.54401616449E+02 -4.73858324820E+03  1.66854597791E+04
 -3.44991159197E+04  4.11715317384E+04 -2.60503435303E+04  6.75573669084E+03
  0.00000000000E+00  0.00000000000E+00  0.00000000000E+00  0.00000000000E+00
  0.00000000000E+00  0.00000000000E+00  0.00000000000E+00  0.00000000000E+00
  3.52725418105E+02  1.35319702640E+03 -2.00964675993E+04  8.04978757741E+04
 -1.65870366419E+05  1.90202370488E+05 -1.15093920901E+05  2.86752274913E+04
    </PP_QFCOEF>
  </PP_QIJ>
</PP_NONLOCAL>


<PP_PSWFC>
2S    0  2.00          Wavefunction
  0.00000000000E+00  1.02525064311E-05  2.06802651480E-05  3.12862718442E-05
  4.20735734184E-05  5.30452688519E-05  6.42045100982E-05  7.55545029894E-05
  8.70985081563E-05  9.88398419656E-05  1.10781877472E-04  1.22928045389E-04
  1.35281835072E-04  1.47846795522E-04  1.60626536405E-04  1.73624729089E-04
  1.86845107698E-04  2.00291470187E-04  2.13967679430E-04  2.27877664333E-04
  2.42025420957E-04  2.56415013673E-04  2.71050576326E-04  2.85936313423E-04
  3.01076501339E-04  3.16475489548E-04  3.32137701873E-04  3.48067637755E-04
  3.64269873544E-04  3.80749063820E-04  3.97509942721E-04  4.14557325311E-04
  4.31896108960E-04  4.49531274750E-04  4.67467888908E-04  4.85711104258E-04
  5.04266161705E-04  5.23138391741E-04  5.42333215970E-04  5.61856148674E-04
  5.81712798391E-04  6.01908869526E-04  6.22450163995E-04  6.43342582888E-04
  6.64592128161E-04  6.86204904369E-04  7.08187120410E-04  7.30545091315E-04
  7.53285240059E-04  7.76414099407E-04  7.99938313792E-04  8.23864641221E-04
  8.48199955218E-04  8.72951246799E-04  8.98125626477E-04  9.23730326308E-04
  9.49772701969E-04  9.76260234867E-04  1.00320053429E-03  1.03060133960E-03
  1.05847052244E-03  1.08681608900E-03  1.11564618234E-03  1.14496908469E-03
  1.17479321987E-03  1.20512715567E-03  1.23597960635E-03  1.26735943509E-03
  1.29927565660E-03  1.33173743967E-03  1.36475410982E-03  1.39833515194E-03
  1.43249021308E-03  1.46722910518E-03  1.50256180787E-03  1.53849847138E-03
  1.57504941945E-03  1.61222515225E-03  1.65003634946E-03  1.68849387327E-03
  1.72760877156E-03  1.76739228104E-03  1.80785583049E-03  1.84901104404E-03
  1.89086974449E-03  1.93344395675E-03  1.97674591123E-03  2.02078804741E-03
  2.06558301740E-03  2.11114368954E-03  2.15748315215E-03  2.20461471723E-03
  2.25255192433E-03  2.30130854442E-03  2.35089858384E-03  2.40133628832E-03
  2.45263614711E-03  2.50481289707E-03  2.55788152697E-03  2.61185728176E-03
  2.66675566695E-03  2.72259245306E-03  2.77938368018E-03  2.83714566252E-03
  2.89589499314E-03  2.95564854870E-03  3.01642349431E-03  3.07823728845E-03
  3.14110768798E-03  3.20505275326E-03  3.27009085330E-03  3.33624067109E-03
  3.40352120888E-03  3.47195179374E-03  3.54155208299E-03  3.61234206996E-03
  3.68434208965E-03  3.75757282459E-03  3.83205531079E-03  3.90781094376E-03
  3.98486148467E-03  4.06322906657E-03  4.14293620077E-03  4.22400578330E-03
  4.30646110143E-03  4.39032584045E-03  4.47562409037E-03  4.56238035289E-03
  4.65061954840E-03  4.74036702319E-03  4.83164855662E-03  4.92449036862E-03
  5.01891912716E-03  5.11496195590E-03  5.21264644198E-03  5.31200064397E-03
  5.41305309984E-03  5.51583283523E-03  5.62036937170E-03  5.72669273527E-03
  5.83483346496E-03  5.94482262163E-03  6.05669179680E-03  6.17047312177E-03
  6.28619927680E-03  6.40390350052E-03  6.52361959940E-03  6.64538195749E-03
  6.76922554626E-03  6.89518593463E-03  7.02329929913E-03  7.15360243434E-03
  7.28613276335E-03  7.42092834855E-03  7.55802790248E-03  7.69747079897E-03
  7.83929708440E-03  7.98354748914E-03  8.13026343927E-03  8.27948706839E-03
  8.43126122973E-03  8.58562950839E-03  8.74263623382E-03  8.90232649251E-03
  9.06474614090E-03  9.22994181851E-03  9.39796096124E-03  9.56885181501E-03
  9.74266344949E-03  9.91944577217E-03  1.00992495427E-02  1.02821263871E-02
  1.04681288131E-02  1.06573102244E-02  1.08497249367E-02  1.10454281925E-02
  1.12444761774E-02  1.14469260360E-02  1.16528358881E-02  1.18622648453E-02
  1.20752730281E-02  1.22919215828E-02  1.25122726990E-02  1.27363896275E-02
  1.29643366980E-02  1.31961793378E-02  1.34319840903E-02  1.36718186339E-02
  1.39157518013E-02  1.41638535991E-02  1.44161952278E-02  1.46728491019E-02
  1.49338888708E-02  1.51993894393E-02  1.54694269894E-02  1.57440790013E-02
  1.60234242761E-02  1.63075429577E-02  1.65965165558E-02  1.68904279689E-02
  1.71893615077E-02  1.74934029193E-02  1.78026394112E-02  1.81171596760E-02
  1.84370539169E-02  1.87624138727E-02  1.90933328439E-02  1.94299057193E-02
  1.97722290025E-02  2.01204008391E-02  2.04745210449E-02  2.08346911332E-02
  2.12010143442E-02  2.15735956734E-02  2.19525419017E-02  2.23379616250E-02
  2.27299652848E-02  2.31286651993E-02  2.35341755948E-02  2.39466126377E-02
  2.43660944671E-02  2.47927412277E-02  2.52266751034E-02  2.56680203514E-02
  2.61169033371E-02  2.65734525688E-02  2.70377987339E-02  2.75100747349E-02
  2.79904157265E-02  2.84789591530E-02  2.89758447863E-02  2.94812147647E-02
  2.99952136319E-02  3.05179883772E-02  3.10496884756E-02  3.15904659293E-02
  3.21404753088E-02  3.26998737962E-02  3.32688212273E-02  3.38474801357E-02
  3.44360157973E-02  3.50345962747E-02  3.56433924634E-02  3.62625781378E-02
  3.68923299983E-02  3.75328277192E-02  3.81842539965E-02  3.88467945978E-02
  3.95206384115E-02  4.02059774975E-02  4.09030071384E-02  4.16119258915E-02
  4.23329356413E-02  4.30662416532E-02  4.38120526272E-02  4.45705807531E-02
  4.53420417660E-02  4.61266550026E-02  4.69246434583E-02  4.77362338449E-02
  4.85616566494E-02  4.94011461930E-02  5.02549406914E-02  5.11232823156E-02
  5.20064172530E-02  5.29045957701E-02  5.38180722755E-02  5.47471053832E-02
  5.56919579774E-02  5.66528972774E-02  5.76301949037E-02  5.86241269444E-02
  5.96349740224E-02  6.06630213634E-02  6.17085588644E-02  6.27718811628E-02
  6.38532877067E-02  6.49530828248E-02  6.60715757977E-02  6.72090809295E-02
  6.83659176203E-02  6.95424104382E-02  7.07388891930E-02  7.19556890099E-02
  7.31931504031E-02  7.44516193511E-02  7.57314473706E-02  7.70329915923E-02
  7.83566148362E-02  7.97026856872E-02  8.10715785710E-02  8.24636738301E-02
  8.38793577996E-02  8.53190228836E-02  8.67830676308E-02  8.82718968105E-02
  8.97859214885E-02  9.13255591018E-02  9.28912335340E-02  9.44833751897E-02
  9.61024210684E-02  9.77488148376E-02  9.94230069053E-02  1.01125454492E-01
  1.02856621700E-01  1.04616979584E-01  1.06407006219E-01  1.08227186767E-01
  1.10078013541E-01  1.11959986068E-01  1.13873611154E-01  1.15819402938E-01
  1.17797882953E-01  1.19809580177E-01  1.21855031086E-01  1.23934779706E-01
  1.26049377650E-01  1.28199384170E-01  1.30385366185E-01  1.32607898324E-01
  1.34867562950E-01  1.37164950185E-01  1.39500657934E-01  1.41875291894E-01
  1.44289465569E-01  1.46743800266E-01  1.49238925097E-01  1.51775476962E-01
  1.54354100538E-01  1.56975448244E-01  1.59640180213E-01  1.62348964245E-01
  1.65102475752E-01  1.67901397699E-01  1.70746420523E-01  1.73638242054E-01
  1.76577567410E-01  1.79565108890E-01  1.82601585849E-01  1.85687724558E-01
  1.88824258049E-01  1.92011925944E-01  1.95251474270E-01  1.98543655250E-01
  2.01889227078E-01  2.05288953679E-01  2.08743604434E-01  2.12253953901E-01
  2.15820781494E-01  2.19444871153E-01  2.23127010974E-01  2.26867992823E-01
  2.30668611915E-01  2.34529666359E-01  2.38451956683E-01  2.42436285308E-01
  2.46483456005E-01  2.50594273297E-01  2.54769541836E-01  2.59010065731E-01
  2.63316647834E-01  2.67690088985E-01  2.72131187199E-01  2.76640736820E-01
  2.81219527602E-01  2.85868343756E-01  2.90587962924E-01  2.95379155102E-01
  3.00242681497E-01  3.05179293319E-01  3.10189730505E-01  3.15274720369E-01
  3.20434976187E-01  3.25671195685E-01  3.30984059471E-01  3.36374229356E-01
  3.41842346610E-01  3.47389030110E-01  3.53014874399E-01  3.58720447647E-01
  3.64506289502E-01  3.70372908843E-01  3.76320781410E-01  3.82350347329E-01
  3.88462008511E-01  3.94656125925E-01  4.00933016750E-01  4.07292951383E-01
  4.13736150318E-01  4.20262780879E-01  4.26872953808E-01  4.33566719694E-01
  4.40344065259E-01  4.47204909476E-01  4.54149099518E-01  4.61176406545E-01
  4.68286521320E-01  4.75479049633E-01  4.82753507561E-01  4.90109316532E-01
  4.97545798200E-01  5.05062169137E-01  5.12657535317E-01  5.20330886415E-01
  5.28081089898E-01  5.35906884918E-01  5.43806876003E-01  5.51779526545E-01
  5.59823152087E-01  5.67935913404E-01  5.76115809391E-01  5.84360669752E-01
  5.92668147495E-01  6.01035711242E-01  6.09460637362E-01  6.17940001921E-01
  6.26470672484E-01  6.35049299754E-01  6.43672309079E-01  6.52335891838E-01
  6.61035996717E-01  6.69768320912E-01  6.78528301262E-01  6.87311105354E-01
  6.96111622628E-01  7.04924455502E-01  7.13743910579E-01  7.22563989954E-01
  7.31378382680E-01  7.40180456445E-01  7.48963249516E-01  7.57719463004E-01
  7.66441453537E-01  7.75121226404E-01  7.83750429251E-01  7.92320346432E-01
  8.00821894109E-01  8.09245616190E-01  8.17581681258E-01  8.25819880573E-01
  8.33949627307E-01  8.41959957149E-01  8.49839530416E-01  8.57576635841E-01
  8.65159196202E-01  8.72574775951E-01  8.79810591029E-01  8.86853521034E-01
  8.93690123930E-01  9.00306653449E-01  9.06689079376E-01  9.12823110838E-01
  9.18694222757E-01  9.24287685548E-01  9.29588598149E-01  9.34581924406E-01
  9.39252532785E-01  9.43585239338E-01  9.47564853745E-01  9.51176228204E-01
  9.54404308824E-01  9.57234189092E-01  9.59651164872E-01  9.61640790298E-01
  9.63188933832E-01  9.64281833689E-01  9.64906151796E-01  9.65049025470E-01
  9.64698116109E-01  9.63841654379E-01  9.62468481752E-01  9.60568088752E-01
  9.58130651033E-01  9.55147065433E-01  9.51608989442E-01  9.47508889181E-01
  9.42840102905E-01  9.37596929216E-01  9.31774751430E-01  9.25370211540E-01
  9.18381448441E-01  9.10808414718E-01  9.02653282900E-01  8.93920943649E-01
  8.84619581769E-01  8.74761286647E-01  8.64362605134E-01  8.53444867548E-01
  8.42033997808E-01  8.30159337813E-01  8.17850753113E-01  8.05133962493E-01
  7.92031481593E-01  7.78565994619E-01  7.64760585220E-01  7.50638675816E-01
  7.36223971842E-01  7.21540405502E-01  7.06612079754E-01  6.91463212142E-01
  6.76118079083E-01  6.60600960328E-01  6.44936084060E-01  6.29147572462E-01
  6.13259388097E-01  5.97295281026E-01  5.81278736890E-01  5.65232925983E-01
  5.49180653438E-01  5.33144310659E-01  5.17145828009E-01  5.01206628997E-01
  4.85347585902E-01  4.69588977164E-01  4.53950446414E-01  4.38450963564E-01
  4.23108787789E-01  4.07941432887E-01  3.92965634812E-01  3.78197321937E-01
  3.63651587787E-01  3.49342666860E-01  3.35283913220E-01  3.21487782502E-01
  3.07965816966E-01  2.94728634218E-01  2.81785919190E-01  2.69146419947E-01
  2.56817946854E-01  2.44807375593E-01  2.33120653525E-01  2.21762809780E-01
  2.10737968522E-01  2.00049365691E-01  1.89699368613E-01  1.79689498701E-01
  1.70020456614E-01  1.60692150029E-01  1.51703723375E-01  1.43053589634E-01
  1.34739463596E-01  1.26758396598E-01  1.19106812202E-01  1.11780542817E-01
  1.04774866759E-01  9.80845457722E-02  9.17038625567E-02  8.56266583351E-02
  7.98463700851E-02  7.43560674722E-02  6.91484891930E-02  6.42160787756E-02
  5.95510196159E-02  5.51452693110E-02  5.09905931262E-02  4.70785966626E-02
  4.34007576053E-02  3.99484566163E-02  3.67130072780E-02  3.36856851376E-02
  3.08577557699E-02  2.82205018861E-02  2.57652494064E-02  2.34833924972E-02
  2.13664174853E-02  1.94059256253E-02  1.75936546278E-02  1.59214989064E-02
  1.43815284516E-02  1.29660062838E-02  1.16674044020E-02  1.04784181853E-02
  9.39197918289E-03  8.40126626492E-03  7.49971509717E-03  6.68102593447E-03
  5.93916972809E-03  5.26839256923E-03  4.66321849660E-03  4.11845071863E-03
  3.62917130868E-03  3.19073944938E-03  2.79878831024E-03  2.44922065537E-03
  2.13820328422E-03  1.86216041687E-03  1.61776613831E-03  1.40193602044E-03
  1.21181804087E-03  1.04478291770E-03  8.98413977111E-04  7.70496667528E-04
  6.59007829259E-04  5.62104823131E-04  4.78114614794E-04  4.05522904291E-04
  3.42963382484E-04  2.89207187778E-04  2.43152628038E-04  2.03815224053E-04
  1.70318122367E-04  1.41882916956E-04  1.17820911134E-04  9.75248434080E-05
  8.04610937162E-05  6.61623797976E-05  5.42209472429E-05  4.42822512376E-05
  3.60391230600E-05  2.92264100901E-05  2.36160744025E-05  1.90127319508E-05
  1.52496118744E-05  1.21849135424E-05  9.69853756119E-06  7.68916605935E-06
  6.07166709213E-06  4.77479791827E-06  3.73918214821E-06  2.91553629069E-06
  2.26312198074E-06  1.74840108584E-06  1.34387185952E-06  1.02706604047E-06
  7.79686451855E-07  5.86867212292E-07  4.36538777484E-07  3.18880709481E-07
  2.25845237387E-07  1.50734173300E-07  8.78102856793E-08  3.19213399334E-08
  0.00000000000E+00  0.00000000000E+00  0.00000000000E+00  0.00000000000E+00
  0.00000000000E+00  0.00000000000E+00  0.00000000000E+00  0.00000000000E+00
  0.00000000000E+00  0.00000000000E+00  0.00000000000E+00  0.00000000000E+00
  0.00000000000E+00  0.00000000000E+00  0.00000000000E+00  0.00000000000E+00
  0.00000000000E+00  0.00000000000E+00  0.00000000000E+00  0.00000000000E+00
  0.00000000000E+00  0.00000000000E+00  0.00000000000E+00  0.00000000000E+00
  0.00000000000E+00  0.00000000000E+00  0.00000000000E+00  0.00000000000E+00
  0.00000000000E+00  0.00000000000E+00  0.00000000000E+00  0.00000000000E+00
  0.00000000000E+00  0.00000000000E+00  0.00000000000E+00  0.00000000000E+00
  0.00000000000E+00  0.00000000000E+00  0.00000000000E+00  0.00000000000E+00
  0.00000000000E+00  0.00000000000E+00  0.00000000000E+00  0.00000000000E+00
  0.00000000000E+00  0.00000000000E+00  0.00000000000E+00  0.00000000000E+00
  0.00000000000E+00  0.00000000000E+00  0.00000000000E+00  0.00000000000E+00
  0.00000000000E+00  0.00000000000E+00  0.00000000000E+00  0.00000000000E+00
  0.00000000000E+00  0.00000000000E+00  0.00000000000E+00  0.00000000000E+00
  0.00000000000E+00  0.00000000000E+00  0.00000000000E+00  0.00000000000E+00
  0.00000000000E+00  0.00000000000E+00  0.00000000000E+00  0.00000000000E+00
  0.00000000000E+00  0.00000000000E+00  0.00000000000E+00  0.00000000000E+00
  0.00000000000E+00  0.00000000000E+00  0.00000000000E+00  0.00000000000E+00
  0.00000000000E+00  0.00000000000E+00  0.00000000000E+00  0.00000000000E+00
  0.00000000000E+00  0.00000000000E+00  0.00000000000E+00  0.00000000000E+00
  0.00000000000E+00  0.00000000000E+00  0.00000000000E+00  0.00000000000E+00
  0.00000000000E+00  0.00000000000E+00  0.00000000000E+00  0.00000000000E+00
  0.00000000000E+00  0.00000000000E+00  0.00000000000E+00  0.00000000000E+00
  0.00000000000E+00  0.00000000000E+00  0.00000000000E+00  0.00000000000E+00
  0.00000000000E+00  0.00000000000E+00  0.00000000000E+00  0.00000000000E+00
  0.00000000000E+00
2P    1  4.00          Wavefunction
  0.00000000000E+00  6.33797056130E-11  2.57870891881E-10  5.90198017139E-10
  1.06735506605E-09  1.69661548666E-09  2.48554248101E-09  3.44199966187E-09
  4.57416208818E-09  5.89052769265E-09  7.39992911512E-09  9.11154595589E-09
  1.10349174638E-08  1.31799556740E-08  1.55569590116E-08  1.81766263769E-08
  2.10500717294E-08  2.41888391880E-08  2.76049186653E-08  3.13107620546E-08
  3.53192999891E-08  3.96439591929E-08  4.42986804449E-08  4.92979371769E-08
  5.46567547275E-08  6.03907302753E-08  6.65160534748E-08  7.30495278193E-08
  8.00085927569E-08  8.74113465846E-08  9.52765701488E-08  1.03623751380E-07
  1.12473110689E-07  1.21845627259E-07  1.31763066259E-07  1.42248007014E-07
  1.53323872169E-07  1.65014957869E-07  1.77346465006E-07  1.90344531559E-07
  2.04036266070E-07  2.18449782294E-07  2.33614235062E-07  2.49559857401E-07
  2.66317998963E-07  2.83921165787E-07  3.02403061464E-07  3.21798629739E-07
  3.42144098604E-07  3.63477025937E-07  3.85836346736E-07  4.09262422002E-07
  4.33797089339E-07  4.59483715316E-07  4.86367249661E-07  5.14494281353E-07
  5.43913096668E-07  5.74673739253E-07  6.06828072305E-07  6.40429842910E-07
  6.75534748634E-07  7.12200506444E-07  7.50486924015E-07  7.90455973549E-07
  8.32171868147E-07  8.75701140857E-07  9.21112726473E-07  9.68478046187E-07
  1.01787109519E-06  1.06936853333E-06  1.12304977891E-06  1.17899710578E-06
  1.23729574381E-06  1.29803398281E-06  1.36130328014E-06  1.42719837203E-06
  1.49581738875E-06  1.56726197386E-06  1.64163740751E-06  1.71905273411E-06
  1.79962089442E-06  1.88345886221E-06  1.97068778570E-06  2.06143313387E-06
  2.15582484794E-06  2.25399749803E-06  2.35609044532E-06  2.46224800979E-06
  2.57261964386E-06  2.68736011200E-06  2.80662967660E-06  2.93059429030E-06
  3.05942579498E-06  3.19330212771E-06  3.33240753375E-06  3.47693278705E-06
  3.62707541836E-06  3.78303995121E-06  3.94503814615E-06  4.11328925347E-06
  4.28802027455E-06  4.46946623249E-06  4.65787045195E-06  4.85348484876E-06
  5.05657022958E-06  5.26739660195E-06  5.48624349507E-06  5.71340029169E-06
  5.94916657157E-06  6.19385246673E-06  6.44777902915E-06  6.71127861108E-06
  6.98469525863E-06  7.26838511890E-06  7.56271686134E-06  7.86807211357E-06
  8.18484591239E-06  8.51344717035E-06  8.85429915854E-06  9.20784000605E-06
  9.57452321672E-06  9.95481820382E-06  1.03492108432E-05  1.07582040457E-05
  1.11823183490E-05  1.16220925306E-05  1.20780842414E-05  1.25508706616E-05
  1.30410491791E-05  1.35492380913E-05  1.40760773314E-05  1.46222292198E-05
  1.51883792415E-05  1.57752368500E-05  1.63835362995E-05  1.70140375057E-05
  1.76675269366E-05  1.83448185334E-05  1.90467546640E-05  1.97742071094E-05
  2.05280780834E-05  2.13093012889E-05  2.21188430092E-05  2.29577032384E-05
  2.38269168498E-05  2.47275548057E-05  2.56607254078E-05  2.66275755917E-05
  2.76292922663E-05  2.86671036985E-05  2.97422809465E-05  3.08561393428E-05
  3.20100400275E-05  3.32053915354E-05  3.44436514380E-05  3.57263280413E-05
  3.70549821430E-05  3.84312288506E-05  3.98567394613E-05  4.13332434079E-05
  4.28625302710E-05  4.44464518615E-05  4.60869243740E-05  4.77859306158E-05
  4.95455223117E-05  5.13678224888E-05  5.32550279440E-05  5.52094117958E-05
  5.72333261252E-05  5.93292047067E-05  6.14995658344E-05  6.37470152449E-05
  6.60742491417E-05  6.84840573236E-05  7.09793264209E-05  7.35630432432E-05
  7.62382982433E-05  7.90082890999E-05  8.18763244239E-05  8.48458275930E-05
  8.79203407179E-05  9.11035287456E-05  9.43991837042E-05  9.78112290940E-05
  1.01343724430E-04  1.05000869939E-04  1.08787011425E-04  1.12706645293E-04
  1.16764423751E-04  1.20965160194E-04  1.25313834769E-04  1.29815600131E-04
  1.34475787401E-04  1.39299912327E-04  1.44293681659E-04  1.49462999741E-04
  1.54813975328E-04  1.60352928647E-04  1.66086398690E-04  1.72021150765E-04
  1.78164184304E-04  1.84522740939E-04  1.91104312861E-04  1.97916651458E-04
  2.04967776258E-04  2.12265984174E-04  2.19819859071E-04  2.27638281662E-04
  2.35730439736E-04  2.44105838750E-04  2.52774312778E-04  2.61746035832E-04
  2.71031533583E-04  2.80641695476E-04  2.90587787261E-04  3.00881463961E-04
  3.11534783279E-04  3.22560219466E-04  3.33970677666E-04  3.45779508755E-04
  3.58000524684E-04  3.70648014354E-04  3.83736760028E-04  3.97282054314E-04
  4.11299717722E-04  4.25806116830E-04  4.40818183062E-04  4.56353432123E-04
  4.72429984084E-04  4.89066584166E-04  5.06282624228E-04  5.24098164996E-04
  5.42533959042E-04  5.61611474560E-04  5.81352919948E-04  6.01781269227E-04
  6.22920288335E-04  6.44794562312E-04  6.67429523413E-04  6.90851480187E-04
  7.15087647535E-04  7.40166177803E-04  7.66116192925E-04  7.92967817667E-04
  8.20752214001E-04  8.49501616640E-04  8.79249369792E-04  9.10029965157E-04
  9.41879081211E-04  9.74833623830E-04  1.00893176828E-03  1.04421300266E-03
  1.08071817275E-03  1.11848952848E-03  1.15757077185E-03  1.19800710658E-03
  1.23984528938E-03  1.28313368292E-03  1.32792231067E-03  1.37426291353E-03
  1.42220900836E-03  1.47181594853E-03  1.52314098645E-03  1.57624333822E-03
  1.63118425048E-03  1.68802706944E-03  1.74683731225E-03  1.80768274081E-03
  1.87063343792E-03  1.93576188611E-03  2.00314304898E-03  2.07285445536E-03
  2.14497628614E-03  2.21959146408E-03  2.29678574660E-03  2.37664782154E-03
  2.45926940621E-03  2.54474534962E-03  2.63317373814E-03  2.72465600457E-03
  2.81929704086E-03  2.91720531448E-03  3.01849298861E-03  3.12327604626E-03
  3.23167441842E-03  3.34381211642E-03  3.45981736852E-03  3.57982276097E-03
  3.70396538361E-03  3.83238698019E-03  3.96523410346E-03  4.10265827530E-03
  4.24481615193E-03  4.39186969439E-03  4.54398634449E-03  4.70133920621E-03
  4.86410723302E-03  5.03247542090E-03  5.20663500757E-03  5.38678367787E-03
  5.57312577553E-03  5.76587252158E-03  5.96524223943E-03  6.17146058694E-03
  6.38476079552E-03  6.60538391662E-03  6.83357907562E-03  7.06960373343E-03
  7.31372395588E-03  7.56621469129E-03  7.82736005610E-03  8.09745362910E-03
  8.37679875417E-03  8.66570885191E-03  8.96450774025E-03  9.27352996428E-03
  9.59312113550E-03  9.92363828061E-03  1.02654502002E-02  1.06189378371E-02
  1.09844946555E-02  1.13625270296E-02  1.17534546433E-02  1.21577109007E-02
  1.25757433465E-02  1.30080140986E-02  1.34550002911E-02  1.39171945285E-02
  1.43951053516E-02  1.48892577147E-02  1.54001934745E-02  1.59284718903E-02
  1.64746701364E-02  1.70393838259E-02  1.76232275465E-02  1.82268354076E-02
  1.88508615996E-02  1.94959809647E-02  2.01628895794E-02  2.08523053478E-02
  2.15649686071E-02  2.23016427436E-02  2.30631148192E-02  2.38501962096E-02
  2.46637232514E-02  2.55045578996E-02  2.63735883941E-02  2.72717299358E-02
  2.81999253697E-02  2.91591458763E-02  3.01503916699E-02  3.11746927023E-02
  3.22331093719E-02  3.33267332370E-02  3.44566877318E-02  3.56241288839E-02
  3.68302460326E-02  3.80762625460E-02  3.93634365353E-02  4.06930615644E-02
  4.20664673541E-02  4.34850204767E-02  4.49501250412E-02  4.64632233648E-02
  4.80257966293E-02  4.96393655190E-02  5.13054908374E-02  5.30257740994E-02
  5.48018580959E-02  5.66354274263E-02  5.85282089961E-02  6.04819724742E-02
  6.24985307066E-02  6.45797400806E-02  6.67275008352E-02  6.89437573117E-02
  7.12304981396E-02  7.35897563502E-02  7.60236094128E-02  7.85341791858E-02
  8.11236317757E-02  8.37941772954E-02  8.65480695154E-02  8.93876053971E-02
  9.23151244999E-02  9.53330082531E-02  9.84436790806E-02  1.01649599370E-01
  1.04953270269E-01  1.08357230311E-01  1.11864053832E-01  1.15476349196E-01
  1.19196756789E-01  1.23027946784E-01  1.26972616647E-01  1.31033488381E-01
  1.35213305481E-01  1.39514829586E-01  1.43940836807E-01  1.48494113709E-01
  1.53177452930E-01  1.57993648407E-01  1.62945490194E-01  1.68035758837E-01
  1.73267219284E-01  1.78642614301E-01  1.84164657367E-01  1.89836025004E-01
  1.95659348523E-01  2.01637205142E-01  2.07772108435E-01  2.14066498082E-01
  2.20522728865E-01  2.27143058873E-01  2.33929636867E-01  2.40884488748E-01
  2.48009503091E-01  2.55306415661E-01  2.62776792888E-01  2.70422014211E-01
  2.78243253241E-01  2.86241457675E-01  2.94417327905E-01  3.02771294229E-01
  3.11303492635E-01  3.20013739052E-01  3.28901502044E-01  3.37965873861E-01
  3.47205539814E-01  3.56618745924E-01  3.66203264824E-01  3.75956359903E-01
  3.85874747702E-01  3.95954558608E-01  4.06191295912E-01  4.16579793355E-01
  4.27114171319E-01  4.37787791901E-01  4.48593213145E-01  4.59522142823E-01
  4.70565392231E-01  4.81712830558E-01  4.92953340545E-01  5.04274776232E-01
  5.15663923776E-01  5.27106466453E-01  5.38586955127E-01  5.50088785625E-01
  5.61594184638E-01  5.73084205903E-01  5.84538738556E-01  5.95936529662E-01
  6.07255222960E-01  6.18471415867E-01  6.29560736655E-01  6.40497943503E-01
  6.51257046765E-01  6.61811455204E-01  6.72134146197E-01  6.82197858880E-01
  6.91975307867E-01  7.01439413576E-01  7.10563543198E-01  7.19321754098E-01
  7.27689028854E-01  7.35641488386E-01  7.43156566816E-01  7.50213129053E-01
  7.56791509986E-01  7.62873453003E-01  7.68441926046E-01  7.73480796277E-01
  7.77974350779E-01  7.81906661733E-01  7.85260811522E-01  7.88018017770E-01
  7.90156731614E-01  7.91651825454E-01  7.92474038714E-01  7.92589909627E-01
  7.91962481871E-01  7.90553125798E-01  7.88324834367E-01  7.85247309271E-01
  7.81303987305E-01  7.76500782940E-01  7.70875605610E-01  7.64506445766E-01
  7.57513709019E-01  7.50049066618E-01  7.42257738008E-01  7.34210754594E-01
  7.25920655176E-01  7.17395838385E-01  7.08645026363E-01  6.99677164725E-01
  6.90501407308E-01  6.81127100631E-01  6.71563768659E-01  6.61821097360E-01
  6.51908919525E-01  6.41837199449E-01  6.31616017817E-01  6.21255556483E-01
  6.10766083359E-01  6.00157937219E-01  5.89441512495E-01  5.78627243978E-01
  5.67725591400E-01  5.56747023891E-01  5.45702004208E-01  5.34600972824E-01
  5.23454331685E-01  5.12272427849E-01  5.01065536728E-01  4.89843845266E-01
  4.78617434724E-01  4.67396263516E-01  4.56190149723E-01  4.45008753841E-01
  4.33861561369E-01  4.22757865876E-01  4.11706752141E-01  4.00717080079E-01
  3.89797469020E-01  3.78956283107E-01  3.68201617358E-01  3.57541285165E-01
  3.46982806747E-01  3.36533399314E-01  3.26199968413E-01  3.15989101178E-01
  3.05907060899E-01  2.95959783572E-01  2.86152875800E-01  2.76491614620E-01
  2.66980948596E-01  2.57625500663E-01  2.48429572046E-01  2.39397147637E-01
  2.30531902163E-01  2.21837207449E-01  2.13316140114E-01  2.04971489948E-01
  1.96805768343E-01  1.88821216980E-01  1.81019816178E-01  1.73403293122E-01
  1.65973129421E-01  1.58730568196E-01  1.51676620283E-01  1.44812069725E-01
  1.38137478252E-01  1.31653188970E-01  1.25359329039E-01  1.19255811619E-01
  1.13342336951E-01  1.07618392906E-01  1.02083254935E-01  9.67359857925E-02
  9.15754350242E-02  8.66002385811E-02  8.18088186097E-02  7.71993837308E-02
  7.27699298763E-02  6.85182419417E-02  6.44418963071E-02  6.05382644165E-02
  5.68045174302E-02  5.32376320690E-02  4.98343976183E-02  4.65914241383E-02
  4.35051518042E-02  4.05718613596E-02  3.77876855713E-02  3.51486216161E-02
  3.26505442649E-02  3.02892197601E-02  2.80603202369E-02  2.59594385682E-02
  2.39821034801E-02  2.21237948131E-02  2.03799587840E-02  1.87460231286E-02
  1.72174119947E-02  1.57895604795E-02  1.44579286991E-02  1.32180153031E-02
  1.20653703439E-02  1.09956074321E-02  1.00044151146E-02  9.08756742359E-03
  8.24093355694E-03  7.46048666022E-03  6.74231168914E-03  6.08261234303E-03
  5.47771706669E-03  4.92408412769E-03  4.41830578294E-03  3.95711155576E-03
  3.53737065067E-03  3.15609353883E-03  2.81043275196E-03  2.49768292648E-03
  2.21528014356E-03  1.96080061317E-03  1.73195875277E-03  1.52660471269E-03
  1.34272140137E-03  1.17842106394E-03  1.03194146788E-03  9.01641748577E-04
  7.85997966873E-04  6.83598429275E-04  5.93138819654E-04  5.13417189283E-04
  4.43328849654E-04  3.81861209961E-04  3.28088598301E-04  2.81167102733E-04
  2.40329465261E-04  2.04880056866E-04  1.74189949846E-04  1.47692173196E-04
  1.24877067891E-04  1.05287827975E-04  8.85162292963E-05  7.41985550641E-05
  6.20117267659E-05  5.16696464045E-05  4.29197536147E-05  3.55397989773E-05
  2.93348328067E-05  2.41344068306E-05  1.97899845251E-05  1.61725544064E-05
  1.31704393079E-05  1.06872935849E-05  8.64027927251E-06  6.95841145692E-06
  5.58106248744E-06  4.45661412721E-06  3.54124627394E-06  2.79785043487E-06
  2.19505564667E-06  1.70635390904E-06  1.30931133581E-06  9.84849963134E-07
  7.16583271004E-07  4.90185659380E-07  2.92771926384E-07  1.12256571816E-07
  0.00000000000E+00  0.00000000000E+00  0.00000000000E+00  0.00000000000E+00
  0.00000000000E+00  0.00000000000E+00  0.00000000000E+00  0.00000000000E+00
  0.00000000000E+00  0.00000000000E+00  0.00000000000E+00  0.00000000000E+00
  0.00000000000E+00  0.00000000000E+00  0.00000000000E+00  0.00000000000E+00
  0.00000000000E+00  0.00000000000E+00  0.00000000000E+00  0.00000000000E+00
  0.00000000000E+00  0.00000000000E+00  0.00000000000E+00  0.00000000000E+00
  0.00000000000E+00  0.00000000000E+00  0.00000000000E+00  0.00000000000E+00
  0.00000000000E+00  0.00000000000E+00  0.00000000000E+00  0.00000000000E+00
  0.00000000000E+00  0.00000000000E+00  0.00000000000E+00  0.00000000000E+00
  0.00000000000E+00  0.00000000000E+00  0.00000000000E+00  0.00000000000E+00
  0.00000000000E+00  0.00000000000E+00  0.00000000000E+00  0.00000000000E+00
  0.00000000000E+00  0.00000000000E+00  0.00000000000E+00  0.00000000000E+00
  0.00000000000E+00  0.00000000000E+00  0.00000000000E+00  0.00000000000E+00
  0.00000000000E+00  0.00000000000E+00  0.00000000000E+00  0.00000000000E+00
  0.00000000000E+00  0.00000000000E+00  0.00000000000E+00  0.00000000000E+00
  0.00000000000E+00  0.00000000000E+00  0.00000000000E+00  0.00000000000E+00
  0.00000000000E+00  0.00000000000E+00  0.00000000000E+00  0.00000000000E+00
  0.00000000000E+00  0.00000000000E+00  0.00000000000E+00  0.00000000000E+00
  0.00000000000E+00  0.00000000000E+00  0.00000000000E+00  0.00000000000E+00
  0.00000000000E+00  0.00000000000E+00  0.00000000000E+00  0.00000000000E+00
  0.00000000000E+00  0.00000000000E+00  0.00000000000E+00  0.00000000000E+00
  0.00000000000E+00
</PP_PSWFC>


<PP_RHOATOM>
  0.00000000000E+00  3.30029663643E-10  1.34278067240E-09  3.07326850572E-09
  5.55791211648E-09  8.83458567498E-09  1.29426721545E-08  1.79231188225E-08
  2.38184947050E-08  3.06730500916E-08  3.85327781547E-08  4.74454787549E-08
  5.74608245100E-08  6.86304292069E-08  8.10079186375E-08  9.46490039440E-08
  1.09611557561E-07  1.25955691845E-07  1.43743840485E-07  1.63040842793E-07
  1.83914030970E-07  2.06433320462E-07  2.30671303495E-07  2.56703345922E-07
  2.84607687486E-07  3.14465545610E-07  3.46361222857E-07  3.80382218172E-07
  4.16619342041E-07  4.55166835710E-07  4.96122494598E-07  5.39587796050E-07
  5.85668031592E-07  6.34472443828E-07  6.86114368153E-07  7.40711379448E-07
  7.98385443925E-07  8.59263076305E-07  9.23475502516E-07  9.91158828099E-07
  1.06245421252E-06  1.13750804962E-06  1.21647215433E-06  1.29950395601E-06
  1.38676669851E-06  1.47842964727E-06  1.57466830365E-06  1.67566462676E-06
  1.78160726310E-06  1.89269178418E-06  2.00912093252E-06  2.13110487616E-06
  2.25886147219E-06  2.39261653936E-06  2.53260414036E-06  2.67906687384E-06
  2.83225617673E-06  2.99243263701E-06  3.15986631756E-06  3.33483709116E-06
  3.51763498725E-06  3.70856055085E-06  3.90792521387E-06  4.11605167951E-06
  4.33327431998E-06  4.55993958810E-06  4.79640644331E-06  5.04304679245E-06
  5.30024594595E-06  5.56840308992E-06  5.84793177465E-06  6.13926042015E-06
  6.44283283933E-06  6.75910877931E-06  7.08856448168E-06  7.43169326219E-06
  7.78900611061E-06  8.16103231157E-06  8.54832008685E-06  8.95143726011E-06
  9.37097194475E-06  9.80753325562E-06  1.02617520456E-05  1.07342816675E-05
  1.12257987629E-05  1.17370040782E-05  1.22686233087E-05  1.28214079726E-05
  1.33961363147E-05  1.39936142425E-05  1.46146762935E-05  1.52601866372E-05
  1.59310401115E-05  1.66281632947E-05  1.73525156156E-05  1.81050905009E-05
  1.88869165642E-05  1.96990588341E-05  2.05426200269E-05  2.14187418621E-05
  2.23286064242E-05  2.32734375717E-05  2.42545023946E-05  2.52731127232E-05
  2.63306266882E-05  2.74284503358E-05  2.85680392983E-05  2.97509005230E-05
  3.09785940607E-05  3.22527349162E-05  3.35749949634E-05  3.49471049262E-05
  3.63708564284E-05  3.78481041145E-05  3.93807678444E-05  4.09708349633E-05
  4.26203626509E-05  4.43314803520E-05  4.61063922912E-05  4.79473800742E-05
  4.98568053802E-05  5.18371127467E-05  5.38908324509E-05  5.60205834915E-05
  5.82290766729E-05  6.05191177969E-05  6.28936109643E-05  6.53555619911E-05
  6.79080819435E-05  7.05543907942E-05  7.32978212060E-05  7.61418224462E-05
  7.90899644367E-05  8.21459419436E-05  8.53135789130E-05  8.85968329552E-05
  9.19997999857E-05  9.55267190260E-05  9.91819771704E-05  1.02970114725E-04
  1.06895830524E-04  1.10963987433E-04  1.15179618033E-04  1.19547930519E-04
  1.24074314781E-04  1.28764348712E-04  1.33623804728E-04  1.38658656513E-04
  1.43875085997E-04  1.49279490578E-04  1.54878490594E-04  1.60678937046E-04
  1.66687919602E-04  1.72912774863E-04  1.79361094924E-04  1.86040736231E-04
  1.92959828738E-04  2.00126785387E-04  2.07550311913E-04  2.15239416991E-04
  2.23203422725E-04  2.31451975514E-04  2.39995057282E-04  2.48842997100E-04
  2.58006483212E-04  2.67496575474E-04  2.77324718226E-04  2.87502753604E-04
  2.98042935319E-04  3.08957942908E-04  3.20260896479E-04  3.31965371966E-04
  3.44085416912E-04  3.56635566795E-04  3.69630861924E-04  3.83086864915E-04
  3.97019678771E-04  4.11445965592E-04  4.26382965924E-04  4.41848518788E-04
  4.57861082389E-04  4.74439755554E-04  4.91604299904E-04  5.09375162789E-04
  5.27773501031E-04  5.46821205470E-04  5.66540926373E-04  5.86956099717E-04
  6.08090974379E-04  6.29970640270E-04  6.52621057440E-04  6.76069086194E-04
  7.00342518246E-04  7.25470108950E-04  7.51481610652E-04  7.78407807191E-04
  8.06280549597E-04  8.35132793024E-04  8.64998634956E-04  8.95913354749E-04
  9.27913454526E-04  9.61036701499E-04  9.95322171750E-04  1.03081029553E-03
  1.06754290415E-03  1.10556327841E-03  1.14491619887E-03  1.18564799764E-03
  1.22780661221E-03  1.27144164092E-03  1.31660440051E-03  1.36334798558E-03
  1.41172733018E-03  1.46179927143E-03  1.51362261545E-03  1.56725820556E-03
  1.62276899276E-03  1.68022010876E-03  1.73967894148E-03  1.80121521320E-03
  1.86490106143E-03  1.93081112252E-03  1.99902261826E-03  2.06961544543E-03
  2.14267226851E-03  2.21827861553E-03  2.29652297733E-03  2.37749691026E-03
  2.46129514238E-03  2.54801568344E-03  2.63775993862E-03  2.73063282628E-03
  2.82674289978E-03  2.92620247351E-03  3.02912775337E-03  3.13563897175E-03
  3.24586052722E-03  3.35992112913E-03  3.47795394714E-03  3.60009676613E-03
  3.72649214634E-03  3.85728758922E-03  3.99263570904E-03  4.13269441044E-03
  4.27762707227E-03  4.42760273778E-03  4.58279631147E-03  4.74338876292E-03
  4.90956733757E-03  5.08152577508E-03  5.25946453520E-03  5.44359103159E-03
  5.63411987387E-03  5.83127311811E-03  6.03528052619E-03  6.24637983416E-03
  6.46481703009E-03  6.69084664173E-03  6.92473203418E-03  7.16674571816E-03
  7.41716966903E-03  7.67629565709E-03  7.94442558960E-03  8.22187186474E-03
  8.50895773818E-03  8.80601770253E-03  9.11339788028E-03  9.43145643057E-03
  9.76056397044E-03  1.01011040109E-02  1.04534734088E-02  1.08180828341E-02
  1.11953572544E-02  1.15857364364E-02  1.19896754655E-02  1.24076452831E-02
  1.28401332441E-02  1.32876436937E-02  1.37506985652E-02  1.42298379984E-02
  1.47256209813E-02  1.52386260136E-02  1.57694517953E-02  1.63187179387E-02
  1.68870657071E-02  1.74751587793E-02  1.80836840424E-02  1.87133524126E-02
  1.93648996857E-02  2.00390874192E-02  2.07367038449E-02  2.14585648160E-02
  2.22055147880E-02  2.29784278348E-02  2.37782087027E-02  2.46057939025E-02
  2.54621528407E-02  2.63482889936E-02  2.72652411229E-02  2.82140845364E-02
  2.91959323956E-02  3.02119370700E-02  3.12632915425E-02  3.23512308662E-02
  3.34770336743E-02  3.46420237467E-02  3.58475716344E-02  3.70950963433E-02
  3.83860670816E-02  3.97220050710E-02  4.11044854261E-02  4.25351391035E-02
  4.40156549233E-02  4.55477816660E-02  4.71333302486E-02  4.87741759806E-02
  5.04722609061E-02  5.22295962319E-02  5.40482648482E-02  5.59304239430E-02
  5.78783077147E-02  5.98942301868E-02  6.19805881283E-02  6.41398640839E-02
  6.63746295182E-02  6.86875480776E-02  7.10813789757E-02  7.35589805052E-02
  7.61233136818E-02  7.87774460251E-02  8.15245554815E-02  8.43679344931E-02
  8.73109942196E-02  9.03572689179E-02  9.35104204840E-02  9.67742431650E-02
  1.00152668445E-01  1.03649770110E-01  1.07269769504E-01  1.11017040974E-01
  1.14896117511E-01  1.18911696608E-01  1.23068646312E-01  1.27372011509E-01
  1.31827020426E-01  1.36439091363E-01  1.41213839662E-01  1.46157084922E-01
  1.51274858453E-01  1.56573410996E-01  1.62059220691E-01  1.67739001316E-01
  1.73619710793E-01  1.79708559962E-01  1.86013021640E-01  1.92540839949E-01
  1.99300039931E-01  2.06298937445E-01  2.13546149337E-01  2.21050603900E-01
  2.28821551605E-01  2.36868576104E-01  2.45201605503E-01  2.53830923885E-01
  2.62767183088E-01  2.72021414709E-01  2.81605042328E-01  2.91529893927E-01
  3.01808214483E-01  3.12452678707E-01  3.23476403894E-01  3.34892962856E-01
  3.46716396883E-01  3.58961228694E-01  3.71642475318E-01  3.84775660844E-01
  3.98376828970E-01  4.12462555269E-01  4.27049959093E-01  4.42156715002E-01
  4.57801063619E-01  4.74001821788E-01  4.90778391895E-01  5.08150770204E-01
  5.26139554052E-01  5.44765947704E-01  5.64051766691E-01  5.84019440398E-01
  6.04692012665E-01  6.26093140159E-01  6.48247088211E-01  6.71178723828E-01
  6.94913505552E-01  7.19477469792E-01  7.44897213261E-01  7.71199871094E-01
  7.98413090203E-01  8.26564997397E-01  8.55684161756E-01  8.85799550718E-01
  9.16940479312E-01  9.49136551921E-01  9.82417595936E-01  1.01681358664E+00
  1.05235456261E+00  1.08907053089E+00  1.12699136120E+00  1.16614666837E+00
  1.20656568223E+00  1.24827710403E+00  1.29130894872E+00  1.33568837206E+00
  1.38144148189E+00  1.42859313257E+00  1.47716670191E+00  1.52718384980E+00
  1.57866425767E+00  1.63162534839E+00  1.68608198566E+00  1.74204615283E+00
  1.79952661039E+00  1.85852853219E+00  1.91905312018E+00  1.98109719801E+00
  2.04465278367E+00  2.10970664197E+00  2.17623981787E+00  2.24422715187E+00
  2.31363677933E+00  2.38442961573E+00  2.45655883074E+00  2.52996931420E+00
  2.60459713792E+00  2.68036901786E+00  2.75720178192E+00  2.83500184963E+00
  2.91366473059E+00  2.99307454983E+00  3.07310360918E+00  3.15361199493E+00
  3.23444724334E+00  3.31544407688E+00  3.39642422558E+00  3.47719634938E+00
  3.55755607885E+00  3.63728619342E+00  3.71615695788E+00  3.79392663927E+00
  3.87034222825E+00  3.94514038970E+00  4.01804866869E+00  4.08878697806E+00
  4.15706939355E+00  4.22260628081E+00  4.28510677571E+00  4.34428163395E+00
  4.39984645835E+00  4.45152530042E+00  4.49905461634E+00  4.54218753513E+00
  4.58069836574E+00  4.61438722935E+00  4.64308464911E+00  4.66665585995E+00
  4.68500451047E+00  4.69807531440E+00  4.70585506306E+00  4.70837122823E+00
  4.70568715854E+00  4.69789259615E+00  4.68508790635E+00  4.66736144040E+00
  4.64476879587E+00  4.61737146059E+00  4.58524551274E+00  4.54848218376E+00
  4.50718738277E+00  4.46148113857E+00  4.41149697260E+00  4.35738119880E+00
  4.29929216505E+00  4.23739943320E+00  4.17188291298E+00  4.10293194741E+00
  4.03074436550E+00  3.95552549972E+00  3.87748718369E+00  3.79684672692E+00
  3.71382588047E+00  3.62864978882E+00  3.54154593842E+00  3.45274315414E+00
  3.36247095569E+00  3.27095720045E+00  3.17842862693E+00  3.08510940975E+00
  2.99122027372E+00  2.89697764788E+00  2.80259286866E+00  2.70827143096E+00
  2.61421229415E+00  2.52060724213E+00  2.42764030225E+00  2.33548722225E+00
  2.24431500825E+00  2.15428152285E+00  2.06553514470E+00  1.97821448853E+00
  1.89244818539E+00  1.80835472233E+00  1.72604233962E+00  1.64560898495E+00
  1.56714232151E+00  1.49071978940E+00  1.41640871644E+00  1.34426647770E+00
  1.27434069910E+00  1.20666950454E+00  1.14128180114E+00  1.07819760211E+00
  1.01742838128E+00  9.58977458852E-01  9.02840411904E-01  8.49005509133E-01
  7.97454163271E-01  7.48161400261E-01  7.01096338773E-01  6.56222678903E-01
  6.13499193762E-01  5.72880222745E-01  5.34316160472E-01  4.97753940234E-01
  4.63137506458E-01  4.30408275180E-01  3.99505577734E-01  3.70367086966E-01
  3.42929222004E-01  3.17127531319E-01  2.92897051016E-01  2.70172638578E-01
  2.48889279949E-01  2.28982370666E-01  2.10387969808E-01  1.93043027968E-01
  1.76885588778E-01  1.61854965589E-01  1.47891893512E-01  1.34938658685E-01
  1.22939205471E-01  1.11839223643E-01  1.01586216571E-01  9.21295525091E-02
  8.34205001995E-02  7.54122507819E-02  6.80599272822E-02  6.13205834863E-02
  5.51531933890E-02  4.95186327739E-02  4.43796539497E-02  3.97008549046E-02
  3.54486436936E-02  3.15911990205E-02  2.80984276104E-02  2.49419190594E-02
  2.20948985634E-02  1.95321779857E-02  1.72301055165E-02  1.51665142225E-02
  1.33206696403E-02  1.16732166138E-02  1.02061254847E-02  8.90263778660E-03
  7.74721154811E-03  6.72546634561E-03  5.82412822764E-03  5.03097466537E-03
  4.33477967543E-03  3.72525928800E-03  3.19301752878E-03  2.72949309977E-03
  2.32690693857E-03  1.97821084160E-03  1.67703732691E-03  1.41765090866E-03
  1.19490094026E-03  1.00417617221E-03  8.41361151032E-04  7.02794569609E-04
  5.85229657213E-04  4.85796678168E-04  4.01967586027E-04  3.31522859858E-04
  2.72520528595E-04  2.23267370457E-04  1.82292256427E-04  1.48321590619E-04
  1.20256785872E-04  9.71537004359E-05  7.82039510553E-05  6.27180093019E-05
  5.01099814472E-05  3.98839675785E-05  3.16218928255E-05  2.49727024148E-05
  1.96428126058E-05  1.53877112347E-05  1.20046044130E-05  9.32600971287E-06
  7.21420074703E-06  5.55641323072E-06  4.26072824796E-06  3.25255436767E-06
  2.47163633878E-06  1.86952421071E-06  1.40744277317E-06  1.05450709683E-06
  7.86235612940E-07  5.83317537213E-07  4.30596480094E-07  3.16236762123E-07
  2.31043252964E-07  1.67909466095E-07  1.21372167560E-07  8.72540225904E-08
  6.23783447110E-08  4.43427960953E-08  3.13408728032E-08  2.20219058580E-08
  1.53819191734E-08  1.06790549738E-08  7.36843648748E-09  5.05231132778E-09
  3.44212969347E-09  2.32987839275E-09  1.56657396379E-09  1.04620607332E-09
  6.93841892358E-10  4.56872980697E-10  2.98617706254E-10  1.93677961719E-10
  1.24593035051E-10  7.94456386142E-11  5.01617011320E-11  3.13118684990E-11
  1.92730773374E-11  1.16465747540E-11  6.85718475660E-12  3.87971783366E-12
  2.05396635520E-12  9.61127931103E-13  3.42861606530E-13  5.04061521070E-14
  0.00000000000E+00  0.00000000000E+00  0.00000000000E+00  0.00000000000E+00
  0.00000000000E+00  0.00000000000E+00  0.00000000000E+00  0.00000000000E+00
  0.00000000000E+00  0.00000000000E+00  0.00000000000E+00  0.00000000000E+00
  0.00000000000E+00  0.00000000000E+00  0.00000000000E+00  0.00000000000E+00
  0.00000000000E+00  0.00000000000E+00  0.00000000000E+00  0.00000000000E+00
  0.00000000000E+00  0.00000000000E+00  0.00000000000E+00  0.00000000000E+00
  0.00000000000E+00  0.00000000000E+00  0.00000000000E+00  0.00000000000E+00
  0.00000000000E+00  0.00000000000E+00  0.00000000000E+00  0.00000000000E+00
  0.00000000000E+00  0.00000000000E+00  0.00000000000E+00  0.00000000000E+00
  0.00000000000E+00  0.00000000000E+00  0.00000000000E+00  0.00000000000E+00
  0.00000000000E+00  0.00000000000E+00  0.00000000000E+00  0.00000000000E+00
  0.00000000000E+00  0.00000000000E+00  0.00000000000E+00  0.00000000000E+00
  0.00000000000E+00  0.00000000000E+00  0.00000000000E+00  0.00000000000E+00
  0.00000000000E+00  0.00000000000E+00  0.00000000000E+00  0.00000000000E+00
  0.00000000000E+00  0.00000000000E+00  0.00000000000E+00  0.00000000000E+00
  0.00000000000E+00  0.00000000000E+00  0.00000000000E+00  0.00000000000E+00
  0.00000000000E+00  0.00000000000E+00  0.00000000000E+00  0.00000000000E+00
  0.00000000000E+00  0.00000000000E+00  0.00000000000E+00  0.00000000000E+00
  0.00000000000E+00  0.00000000000E+00  0.00000000000E+00  0.00000000000E+00
  0.00000000000E+00  0.00000000000E+00  0.00000000000E+00  0.00000000000E+00
  0.00000000000E+00  0.00000000000E+00  0.00000000000E+00  0.00000000000E+00
  0.00000000000E+00
</PP_RHOATOM>
