# Supplementary material for: How Accurate Can Crystal Structure Predictions Be for High-Energy Molecular Crystals?
Source: Molecules. 2023 May 31;28(11):4471. doi: 10.3390/molecules28114471 (PMC10254755; doi:10.3390/molecules28114471)
Supplement: Supplementary file 1 [file molecules-28-04471-s001.zip › HMX_Sim_1b/Specific/qEspresso_options_1]

&CONTROL
  calculation  = "vc-relax",
  restart_mode = "from_scratch",
  prefix       = "pp",
  pseudo_dir   = "./",
  outdir       = "./",
  nstep = 250
  disk_io = 'none'
  forc_conv_thr = 1.0d-3,
  etot_conv_thr = 1.0d-4,
/
&SYSTEM
  nosym     = .true.
  ibrav     = 0 
  nat=  56,
  ntyp= 4,
  vdw_corr = 'dft-d',
  ecutwfc = 50
  ecutrho = 500
/
&ELECTRONS
  conv_thr =1.0d-6
  electron_maxstep = 250
/
&IONS
  ion_dynamics='bfgs'
  !trust_radius_max = 0.2
/
&CELL
   cell_dynamics='bfgs'
   press = 0.0
   press_conv_thr = 0.1
/
ATOMIC_SPECIES
 C 12.011 c_pbe_v1.2.uspp.F.UPF
 H  1.008 h_pbe_v1.4.uspp.F.UPF
 O 15.999 o_pbe_v1.2.uspp.F.UPF
 N 14.007 n_pbe_v1.2.uspp.F.UPF
