# Supplementary material for: How Accurate Can Crystal Structure Predictions Be for High-Energy Molecular Crystals?
Source: Molecules. 2023 May 31;28(11):4471. doi: 10.3390/molecules28114471 (PMC10254755; doi:10.3390/molecules28114471)
Supplement: Supplementary file 1 [file molecules-28-04471-s001.zip › HMX_Sim_1b/Submission/submitJob_local.py]

from __future__ import with_statement
from __future__ import absolute_import
from subprocess import check_output
import re
import sys
from io import open


def submitJob_local(index, commandExecutable):
    """
    This routine is to submit job locally
    One needs to do a little edit based on your own case.

    Step 1: to prepare the job script which is required by your supercomputer
    Step 2: to submit the job with the command like qsub, bsub, llsubmit, .etc.
    Step 3: to get the jobID from the screen message
    :return: job ID
    """

    RUN_FILENAME = 'myrun'
    JOB_NAME = 'USPEX-{}'.format(index)

    # Step 1
    myrun_content = '''#!/bin/sh
#PBS -N {}
#PBS -A ...
#PBS -q standard
#PBS -l walltime=12:00:00
#PBS -l select=1:ncpus=24:mpiprocs=24
#PBS -l place=scatter:excl
#PBS -V

JOBID=`echo $PBS_JOBID | cut -d '.' -f 1`

cd $PBS_O_WORKDIR

{}
'''.format(JOB_NAME, commandExecutable)


    with open(RUN_FILENAME, 'w') as fp:
        fp.write(myrun_content)

    # Step 2
    # It will output some message on the screen like '2350873.nano.cfn.bnl.local'
    output = check_output('qsub {}'.format(RUN_FILENAME), shell=True, universal_newlines=True)


    # Step 3
    # Here we parse job ID from the output of previous command
    jobNumber = int(output.split('.')[0])
    print(str(jobNumber))
    return jobNumber


if __name__ == '__main__':
    import argparse
    parser = argparse.ArgumentParser()
    parser.add_argument('-i', dest='index', type=int)
    parser.add_argument('-c', dest='commandExecutable', type=str)
    args = parser.parse_args()

    jobNumber = submitJob_local(index=args.index, commandExecutable=args.commandExecutable)
    print('<CALLRESULT>')
    print(int(jobNumber))
