# Supplementary material for: How Accurate Can Crystal Structure Predictions Be for High-Energy Molecular Crystals?
Source: Molecules. 2023 May 31;28(11):4471. doi: 10.3390/molecules28114471 (PMC10254755; doi:10.3390/molecules28114471)
Supplement: Supplementary file 1 [file molecules-28-04471-s001.zip › HMX_Sim_5b/MOL_1]

HMX_1
Number of atoms: 28
   O    0.0327   2.0340  -3.5206   0  0  0  1
   N   -0.0054   2.3327  -2.3624   1  0  0  1
   N    0.0009   1.3414  -1.3615   2  1  0  1
   O   -0.0538   3.4933  -2.0744   2  1  3  0
   C    0.0451  -0.0118  -1.9014   3  2  1  0
   C   -0.0347   1.8929  -0.0117   3  2  5  0
   N    0.0012  -1.3568  -1.3437   5  3  2  0
   H   -0.8322  -0.0174  -2.5887   5  3  7  0
   H    0.9725  -0.0158  -2.5202   5  3  7  0
   N   -0.0001   1.3583   1.3451   6  3  2  0
   H    0.8482   2.5734  -0.0173   6  3 10  0
   H   -0.9578   2.5172  -0.0145   6  3 10  0
   C   -0.0403  -1.8880   0.0116   7  5  3  0
   N   -0.0006  -2.3636  -2.3290   7  5 13  0
   C    0.0295   0.0116   1.9024  10  6  3  0
   N    0.0034   2.3624   2.3332  10  6 15  0
   N   -0.0021  -1.3405   1.3605  13  7  5  0
   H    0.8417  -2.5690   0.0155  13  7 17  0
   H   -0.9677  -2.5058   0.0151  13  7 17  0
   O   -0.0458  -3.5198  -2.0227  14  7  5  0
   O    0.0410  -2.0833  -3.4914  14  7 20  0
   H    0.9489   0.0145   2.5322  15 10 17  0
   H   -0.8564   0.0149   2.5798  15 10 17  0
   O    0.0302   2.0782   3.4953  16 10  6  0
   O   -0.0176   3.5199   2.0300  16 10 24  0
   N    0.0029  -2.3356   2.3575  17 13 15  0
   O   -0.0275  -3.4958   2.0646  26 17 13  0
   O    0.0436  -2.0414   3.5165  26 17 27  0
