# Supplementary material for: How Accurate Can Crystal Structure Predictions Be for High-Energy Molecular Crystals?
Source: Molecules. 2023 May 31;28(11):4471. doi: 10.3390/molecules28114471 (PMC10254755; doi:10.3390/molecules28114471)
Supplement: Supplementary file 1 [file molecules-28-04471-s001.zip › HMX_Sim_7/INPUT.txt]

******************************************
*      TYPE OF RUN AND SYSTEM            *
******************************************
USPEX : calculationMethod (USPEX, VCNEB, META)
310   : calculationType (dimension: 0-3; molecule: 0/1; varcomp: 0/1)
0     : AutoFrac

% optType
enthalpy
% EndOptType

% atomType
C H O N
% EndAtomType

% numSpecies
2
% EndNumSpecies
******************************************
*               POPULATION               *
******************************************
20    : populationSize
20    : initialPopSize
20    : numGenerations
10    : stopCrit
1     : reoptOld
******************************************
*          VARIATION OPERATORS           *
******************************************
0.10  : fracGene
0.20  : fracRand
0.20  : fracAtomsMut
0.40  : fracRotMut
0.00  : fracPerm
0.10  : fracLatMut
0.00  : fracTopRand
4.00  : mutationDegree
4.00  : DisplaceInLatmutation
****************************************
*             CONSTRAINTS              *
****************************************
% IonDistances
1.74 1.29 1.69 1.71
1.29 1.02 1.24 1.26
1.69 1.24 1.64 1.66
1.71 1.26 1.66 1.69
% EndDistances

% MolCenters
4.0
% EndMol

% symmetries
14 2 19 15 4 61 29 33 7 9 62 43 114 
% EndSymmetries

% Latticevalues
520.00
% Endvalues

*****************************************
*   DETAILS OF AB INITIO CALCULATIONS   * 
*****************************************
% abinitioCode 
7
% ENDabinit

% commandExecutable
mpirun -n 12 cp2k.popt -i cp2k.inp > output
% EndExecutable
 
1     : whichCluster 
26    : numParallelCalcs 
0     : ExternalPressure
0     : checkMolecules
*1     : pickUpFolder
*1     : pickUpGen
