# Supplementary material for: How Accurate Can Crystal Structure Predictions Be for High-Energy Molecular Crystals?
Source: Molecules. 2023 May 31;28(11):4471. doi: 10.3390/molecules28114471 (PMC10254755; doi:10.3390/molecules28114471)
Supplement: Supplementary file 1 [file molecules-28-04471-s001.zip › README.txt]

Input files to run HMX Simulations 1b, 5b, 7 and 8b (Table 1 of the paper).

02/17/2023 - Tested and correctly worked on Navy DSRC HPC cluster Gaffney, using USPEX 10.5.2, QE 6.7, CP2K version 2022.1 (Development Version - git:a213519), Intel compilers 2020.2.254 and python 3.6. The four simulations found beta-HMX within the max generations allowed.

Please refer to USPEX documentation for basic usage and for proper parameterization of the Submission files to launch simultaneous jobs for a given generation.
